# Supplementary material for: Cold‐induced secondary dormancy and its regulatory mechanisms in Beta vulgaris
Source: Plant Cell Environ. 2022 Jan 28;45(4):1315–32. doi: 10.1111/pce.14264 (PMC9305896; doi:10.1111/pce.14264)
Supplement: Supplementary file 3 — Supplementary information. [file PCE-45-1315-s003.xlsx]

## Sheet: (1) CPM and Annotations
Gene_ID	310_10_60_R1	310_10_60_R2	310_10_60_R3	310_10_82_R1	310_10_82_R2	310_10_82_R3	310_5_160_R1	310_5_160_R2	310_5_160_R3	310_5_272_R1	310_5_272_R2	310_5_272_R3	310_5_432_R1	310_5_432_R2	310_5_432_R3	310_5_60_R1	310_5_60_R2	310_5_60_R3	310_5p10_18p10d_R1	310_5p10_18p10d_R2	310_5p10_18p10d_R3	310_0_R1	310_0_R2	310_0_R3	Best_Blast_Hit_UniProtKB/Swiss-Prot	Best_Blast_Hit_UniProtKB	GO annotations	Name in figures	List membership
Bv_000010_mdpw.t1	0.207459	0.186197	0.285377	0.0880769	0.1099	0.383088	0.160552	0.168393	0.453835	0.0866516	0.155597	0.125997	0.276933	0.0757129	0.167942	0.212742	0	0.406262	0.138511	0.396939	0.227465	0	0.194794	0.235895	0	0	0
Bv_000020_wffg.t1	5.60139	6.3307	3.7099	5.54884	6.26429	6.89559	2.16746	3.78885	4.44758	5.02579	5.99049	5.60687	3.87706	6.13274	3.77869	9.04155	7.10215	6.19549	3.87832	6.21871	5.91409	3.21038	3.2141	4.01022	0	0	0
Bv_000030_qypp.t1	0.103729	0.372394	0.190251	0.264231	0.4396	0.670405	0.561934	0.336787	0.272301	0.693212	0.54459	0.44099	0.443092	1.13569	0.419855	0.638227	0.0922357	0.710958	0.415534	0.264626	0.227465	0.114656	0.0973971	0.550422	Y3236_ARATH###S. Ankyrin repeat-containing protein At3g12360 - Arabidopsis thaliana (Mouse-ear cress)###6.36573e-14	A5C2E8_VITVI###P. Putative uncharacterized protein {ECO:0000313|EMBL:CAN68568.1} - Vitis vinifera (Grape)###1.55559e-145	GO:0005515###protein binding
Bv_000040_pudi.t1	0	0.186197	0	0	0.1099	0	0	0.168393	0.0907669	0.259955	0.155597	0.188996	0.0553865	0	0.167942	0.106371	0	0	0.138511	0	0	0	0.292191	0	FB183_ARATH###S. Putative F-box protein At3g23970 - Arabidopsis thaliana (Mouse-ear cress)###3.89442e-13	A0A0D2RU19_GOSRA###P. Uncharacterized protein {ECO:0000313|EMBL:KJB35389.1} - Gossypium raimondii (New World cotton)###1.44528e-33	GO:0005515###protein binding
Bv_000050_fegq.t1	0.622377	0.372394	0.665879	0.792692	0.549499	0.670405	0.883039	1.09456	0.907669	0.953167	1.40037	1.32297	1.6616	0.832841	1.34353	0.106371	0.184471	0.203131	1.80065	1.19082	1.70599	0.343969	0.0973971	0.550422	FB341_ARATH###S. F-box protein At5g49610 - Arabidopsis thaliana (Mouse-ear cress)###4.76336e-09	A0A061G235_THECC###P. Uncharacterized protein {ECO:0000313|EMBL:EOY23915.1} - Theobroma cacao (Cacao) (Cocoa)###5.77065e-35	GO:0005515###protein binding
Bv_000060_qdxn.t1	1.97086	1.95507	2.18789	2.02577	2.6376	2.58585	3.13077	3.62046	2.81377	3.63937	2.72295	3.65392	5.26172	3.93707	4.0306	1.59557	0.922357	1.92974	3.6013	5.82177	5.2317	2.98107	2.82452	3.06664	0	0	0
Bv_000070_zzqu.t1	51.761	48.5975	58.312	70.3734	64.8409	66.8489	139.279	132.778	126.62	144.361	142.605	144.015	165.495	148.321	155.262	114.881	116.586	115.074	98.7586	83.4895	85.072	107.318	117.071	104.502	PRSP1_SPIOL###S. Ribosome-binding factor PSRP1, chloroplastic Precursor - Spinacia oleracea (Spinach)###2.19747e-136	PRSP1_SPIOL###S. Ribosome-binding factor PSRP1, chloroplastic Precursor - Spinacia oleracea (Spinach)###2.55438e-134	GO:0003723###RNA binding;GO:0005840###ribosome;GO:0009507###chloroplast;GO:0009534###chloroplast thylakoid;GO:0009536###plastid;GO:0009570###chloroplast stroma;GO:0019843###rRNA binding;GO:0030529###ribonucleoprotein complex;GO:0044238###primary metabolic process
Bv_000080_qgzg.t1	14.8333	15.2682	15.4103	13.0354	12.1989	11.2053	8.58956	10.272	8.25979	6.58552	5.05691	6.48885	4.15399	4.16421	3.02295	12.3391	12.5441	11.8832	2.07767	5.29252	4.77677	7.68198	4.28547	5.11106	MTEF3_CHICK###S. Transcription termination factor 3, mitochondrial Precursor - Gallus gallus (Chicken)###4.51864e-05	F6H766_VITVI###P. Putative uncharacterized protein {ECO:0000313|EMBL:CCB48089.1} - Vitis vinifera (Grape)###7.59208e-158	GO:0003690###double-stranded DNA binding;GO:0005739###mitochondrion;GO:0006355###regulation of transcription, DNA-templated;GO:0006970###response to osmotic stress;GO:0009295###nucleoid;GO:0009507###chloroplast;GO:0009508###plastid chromosome;GO:0009651###response to salt stress;GO:0009658###chloroplast organization;GO:0009737###response to abscisic acid;GO:0009793###embryo development ending in …
Bv_000090_zxxr.t1	8.29836	8.00648	6.37341	7.31038	7.36329	5.55478	7.38541	4.71501	8.35056	7.10543	7.23527	7.11884	8.36336	6.66273	6.80165	10.6371	10.6993	10.1565	4.8479	8.46803	7.96128	9.9751	8.27875	10.2221	0	A0A061G3G1_THECC###P. Uncharacterized protein isoform 2 {ECO:0000313|EMBL:EOY23702.1} - Theobroma cacao (Cacao) (Cocoa)###3.58844e-33	0
Bv_000100_hjnd.t1	59.1258	56.1385	57.0754	51.9653	49.6747	49.3226	76.9849	72.7459	72.2505	86.7382	84.6448	86.623	157.021	129.923	145.606	115.306	111.697	112.941	217.601	160.893	167.414	178.635	182.912	188.008	STAR7_MOUSE###S. StAR-related lipid transfer protein 7, mitochondrial Precursor - Mus musculus (Mouse)###7.1589e-11	A0A067JZ22_JATCU###P. Uncharacterized protein {ECO:0000313|EMBL:KDP25225.1} - Jatropha curcas (Barbados nut)###4.06429e-146	GO:0005773###vacuole;GO:0008289###lipid binding;GO:0009611###response to wounding;GO:0009620###response to fungus;GO:0009695###jasmonic acid biosynthetic process;GO:0009753###response to jasmonic acid
Bv_000110_askk.t1	5.49766	4.56183	5.99291	4.9323	3.1871	3.92666	4.97713	4.79921	5.62755	4.67918	4.43452	4.3469	5.3171	4.76991	5.79399	9.14792	8.67015	9.03932	4.98641	8.73266	8.07501	26.8296	22.6935	24.2972	0	0	0
Bv_000120_ksxt.t1	11.7214	6.8893	9.60768	7.31038	5.38509	4.59706	8.02762	8.16707	11.9812	8.05859	8.24665	8.18981	7.03409	9.61553	14.2751	54.8875	47.5014	56.4704	8.03366	19.0531	24.5662	54.4618	54.6398	60.1533	0	0	0
Bv_000130_xgwe.t1	2.07459	1.48958	1.14151	1.67346	1.6485	2.01121	2.00691	1.68393	0.907669	1.29977	2.17836	2.14195	4.32015	2.9528	3.61075	2.12742	1.56801	1.01565	2.77023	4.1017	5.2317	4.4716	3.99328	3.53843	SSG1_MANES###S. Granule-bound starch synthase 1, chloroplastic/amyloplastic EC=2.4.1.242 Precursor - Manihot esculenta (Cassava) (Jatropha manihot)###0	D6RSA4_AMAHP###P. Starch synthase, chloroplastic/amyloplastic {ECO:0000256|RuleBase:RU361232} - Amaranthus hypochondriacus (Prince-of-Wales feather)###0	GO:0000023###maltose metabolic process;GO:0001666###response to hypoxia;GO:0004373###glycogen (starch) synthase activity;GO:0005515###protein binding;GO:0005829###cytosol;GO:0005978###glycogen biosynthetic process;GO:0006974###cellular response to DNA damage stimulus;GO:0009011###starch synthase activity;GO:0009501###amyloplast;GO:0009507###chloroplast;GO:0009536###plastid;GO:0009569###chloroplas…
Bv_000140_euky.t1	0.518647	0.65169	0.0951256	0.176154	0.4396	0.383088	0.240829	0.168393	0.544602	0.0866516	0.622389	0.818981	0.221546	0.681416	0.167942	0.106371	0.276707	0.203131	0.692557	0.529252	0.227465	0.114656	0	0.157263	Y1675_ARATH###S. G-type lectin S-receptor-like serine/threonine-protein kinase At1g67520 EC=2.7.11.1 Precursor - Arabidopsis thaliana (Mouse-ear cress)###4.59628e-60	A0A061GN44_THECC###P. Serine/threonine-protein kinase PBS1, putative {ECO:0000313|EMBL:EOY30813.1} - Theobroma cacao (Cacao) (Cocoa)###1.32086e-71	GO:0000166###nucleotide binding;GO:0004674###protein serine/threonine kinase activity;GO:0004872###receptor activity;GO:0005524###ATP binding;GO:0005529###sugar binding;GO:0005773###vacuole;GO:0005886###plasma membrane;GO:0009505###plant-type cell wall;GO:0009506###plasmodesma;GO:0009620###response to fungus;GO:0016020###membrane;GO:0016021###integral to membrane;GO:0016301###kinase activity;GO:0…
Bv_000150_ysof.t1	13.1736	11.2649	9.70281	3.435	3.5168	4.30974	11.0781	11.7033	14.2504	13.6909	13.4592	13.8597	15.0651	19.3068	19.1454	45.846	44.9188	44.5872	16.4829	15.4806	16.9462	8.02595	6.33081	10.5366	CE101_ARATH###S. G-type lectin S-receptor-like serine/threonine-protein kinase CES101 EC=2.7.11.1 Precursor - Arabidopsis thaliana (Mouse-ear cress)###8.25977e-58	A0A061GN44_THECC###P. Serine/threonine-protein kinase PBS1, putative {ECO:0000313|EMBL:EOY30813.1} - Theobroma cacao (Cacao) (Cocoa)###1.14268e-69	GO:0000166###nucleotide binding;GO:0002679###respiratory burst involved in defense response;GO:0004674###protein serine/threonine kinase activity;GO:0004872###receptor activity;GO:0005524###ATP binding;GO:0005623###cell;GO:0005886###plasma membrane;GO:0006612###protein targeting to membrane;GO:0006979###response to oxidative stress;GO:0009505###plant-type cell wall;GO:0009611###response to woundi…
Bv_000160_nkct.t1	84.1246	86.3955	86.9448	114.764	105.943	103.434	93.6824	93.2899	85.3209	86.9982	88.3014	84.7331	94.6001	87.4483	99.2536	83.0759	81.2596	82.979	91.556	71.1844	68.9219	106.516	103.338	104.737	SR34A_ARATH###S. Serine/arginine-rich splicing factor SR34A - Arabidopsis thaliana (Mouse-ear cress)###1.21069e-84	A0A061G2B7_THECC###P. SER/ARG-rich protein 34A {ECO:0000313|EMBL:EOY23696.1} - Theobroma cacao (Cacao) (Cocoa)###2.2265e-93	GO:0000398###mRNA splicing, via spliceosome;GO:0000956###nuclear-transcribed mRNA catabolic process;GO:0003676###nucleic acid binding;GO:0005515###protein binding;GO:0005681###spliceosomal complex;GO:0005730###nucleolus;GO:0005829###cytosol;GO:0005840###ribosome;GO:0006376###mRNA splice site selection;GO:0008380###RNA splicing;GO:0010228###vegetative to reproductive phase transition of meristem;G…
Bv_000170_iywn.t1	37.5501	39.4738	33.8647	30.7388	38.3551	38.2131	27.1334	29.8056	26.7762	29.0283	30.497	29.6723	28.6902	25.8181	27.6264	34.8897	35.7874	37.1729	22.9929	19.7146	21.0405	14.9053	12.8564	18.3212	NLE1_BOVIN###S. Notchless protein homolog 1 - Bos taurus (Bovine)###0.00101137	W1NVR0_AMBTC###P. Uncharacterized protein {ECO:0000313|EMBL:ERM99682.1} - Amborella trichopoda###0	GO:0005515###protein binding
Bv_000180_gfzt.t1	111.924	105.76	101.119	112.474	106.603	104.775	135.105	144.818	145.772	157.879	150.229	153.969	210.912	173.685	179.53	104.669	109.853	112.433	125.768	94.2069	97.5825	151.117	145.122	132.809	CID11_ARATH###S. Polyadenylate-binding protein-interacting protein 11 - Arabidopsis thaliana (Mouse-ear cress)###4.38347e-123	M0ZUE7_SOLTU###P. Uncharacterized protein {ECO:0000313|EnsemblPlants:PGSC0003DMT400008327} - Solanum tuberosum (Potato)###4.26392e-129	GO:0000278###mitotic cell cycle;GO:0003676###nucleic acid binding;GO:0003723###RNA binding;GO:0005515###protein binding;GO:0006396###RNA processing;GO:0046482###para-aminobenzoic acid metabolic process
Bv_000180_gfzt.t2	111.924	105.76	101.119	112.474	106.603	104.775	135.105	144.818	145.772	157.879	150.229	153.969	210.912	173.685	179.53	104.669	109.853	112.433	125.768	94.2069	97.5825	151.117	145.122	132.809	CID11_ARATH###S. Polyadenylate-binding protein-interacting protein 11 - Arabidopsis thaliana (Mouse-ear cress)###2.93908e-121	M0ZUE7_SOLTU###P. Uncharacterized protein {ECO:0000313|EnsemblPlants:PGSC0003DMT400008327} - Solanum tuberosum (Potato)###1.87164e-127	GO:0000278###mitotic cell cycle;GO:0003676###nucleic acid binding;GO:0003723###RNA binding;GO:0005515###protein binding;GO:0006396###RNA processing;GO:0046482###para-aminobenzoic acid metabolic process
Bv_000190_wwfm.t1	1.03729	1.30338	1.23663	1.67346	0.769299	1.62813	1.3647	1.43134	1.81534	1.03982	1.16698	0.88198	0.830798	0.832841	0.503826	0.957341	1.75248	1.82818	0.277023	0.793878	0.796128	2.52244	2.92191	3.06664	0	A0A061G2U2_THECC###P. Uncharacterized protein {ECO:0000313|EMBL:EOY23688.1} - Theobroma cacao (Cacao) (Cocoa)###1.43923e-20	0
Bv_000200_gpnk.t1	0	0	0	0.528461	0.2198	0.0957721	0	0	0	0	0.388993	0.188996	0	0.151426	0	0	0	0	0.138511	0	0.227465	0	0	0	0	A0A061G2U2_THECC###P. Uncharacterized protein {ECO:0000313|EMBL:EOY23688.1} - Theobroma cacao (Cacao) (Cocoa)###4.67465e-16	0
Bv_000210_gphc.t1	0	0	0	0	0.3297	0	0	0	0	0.259955	0.233396	0	0	0	0	0.106371	0	0	0.138511	0	0	0	0	0	JIPH_ATRCA###S. Jasmonate-induced protein homolog - Atriplex canescens (Fourwing saltbush) (Calligonum canescens)###1.41112e-06	A0A0C5AU63_9CARY###P. Suaeda glauca jasmonate-induced protein mRNA {ECO:0000313|EMBL:AJK93578.1} - Suaeda glauca###2.39663e-29	0
Bv_000220_cfte.t1	0	0	0.0951256	0	0	0	0	0	0	0	0.0777986	0.0629986	0.498479	0.0757129	0.0839709	0	0	0	1.52363	0.661565	1.13733	0	0.0973971	0	JIPH_ATRCA###S. Jasmonate-induced protein homolog - Atriplex canescens (Fourwing saltbush) (Calligonum canescens)###1.86967e-07	A0A0C5AU63_9CARY###P. Suaeda glauca jasmonate-induced protein mRNA {ECO:0000313|EMBL:AJK93578.1} - Suaeda glauca###1.11703e-24	0
Bv_000230_imei.t1	2.17832	3.16535	2.37814	2.11384	1.8683	1.91544	1.76608	3.28367	2.90454	1.47308	1.71157	1.95296	0.830798	1.21141	0.92368	6.2759	8.39345	7.41428	0.831069	7.40953	5.91409	142.174	156.615	143.11	HS22C_PETHY###S. Small heat shock protein, chloroplastic Precursor - Petunia hybrida (Petunia)###4.58447e-71	F6KD81_CHEAL###P. Chloroplast low molecular weight heat shock protein HSP26.23n {ECO:0000313|EMBL:AEM05964.1} - Chenopodium album (Fat-hen)###4.29225e-95	GO:0006457###protein folding;GO:0006950###response to stress;GO:0009408###response to heat;GO:0009507###chloroplast;GO:0009536###plastid;GO:0009644###response to high light intensity;GO:0010286###heat acclimation;GO:0034976###response to endoplasmic reticulum stress;GO:0042542###response to hydrogen peroxide;GO:0046686###response to cadmium ion
Bv_000240_jaqn.t1	10.8916	12.3821	8.46618	8.3673	8.68209	10.5349	4.81657	4.71501	5.08295	3.81267	4.59012	4.2839	1.10773	2.42281	2.09927	6.16953	6.64097	5.48453	1.38511	1.58776	0.796128	3.55435	3.79849	3.85295	IQD14_ARATH###S. Protein IQ-DOMAIN 14 - Arabidopsis thaliana (Mouse-ear cress)###1.17615e-16	A0A061G1J4_THECC###P. IQ-domain 17, putative {ECO:0000313|EMBL:EOY23685.1} - Theobroma cacao (Cacao) (Cocoa)###2.93725e-67	GO:0005515###protein binding;GO:0005886###plasma membrane;GO:0010413###glucuronoxylan metabolic process;GO:0045492###xylan biosynthetic process
Bv_000250_ipex.t1	88.6887	100.546	84.852	79.5334	88.2496	80.9274	71.2853	62.5581	64.8983	76.34	78.4988	82.0871	72.8886	58.2989	55.001	95.4149	92.4202	82.6743	51.5262	29.3735	40.6025	103.191	106.942	102.693	GRF8_ARATH###S. Growth-regulating factor 8 - Arabidopsis thaliana (Mouse-ear cress)###4.28193e-35	F6H761_VITVI###P. Putative uncharacterized protein {ECO:0000313|EMBL:CCB48084.1} - Vitis vinifera (Grape)###5.73237e-66	GO:0005515###protein binding;GO:0005524###ATP binding;GO:0005634###nucleus;GO:0006355###regulation of transcription, DNA-templated;GO:0009624###response to nematode;GO:0009686###gibberellin biosynthetic process;GO:0009737###response to abscisic acid;GO:0009739###response to gibberellin;GO:0009740###gibberellic acid mediated signaling pathway;GO:0009793###embryo development ending in seed dormancy…
Bv_000260_qxfh.t1	18.3601	23.7401	21.7838	21.3146	21.3206	23.943	19.5874	21.4701	20.9672	20.7964	18.0493	19.2146	20.2715	20.0639	18.6415	22.7634	22.4133	23.4616	18.699	30.1674	28.7743	22.014	22.0117	21.8596	GP107_MOUSE###S. Protein GPR107 Precursor - Mus musculus (Mouse)###1.03071e-71	E5RDD0_CUCME###P. Seven transmembrane receptor {ECO:0000313|EMBL:ADN33938.1} - Cucumis melo subsp. melo###2.53785e-174	GO:0002237###response to molecule of bacterial origin;GO:0004872###receptor activity;GO:0005768###endosome;GO:0005794###Golgi apparatus;GO:0005802###trans-Golgi network;GO:0010015###root morphogenesis;GO:0016020###membrane;GO:0016021###integral component of membrane;GO:0016021###integral to membrane
Bv_000270_auyy.t1	0	0	0	0	0	0	0	0	0	0	0	0	0	0	0	0	0	0	0	0	0	0	0	0	0	0	0
Bv_000280_utso.t1	25.8286	24.4849	23.6863	31.7957	30.9918	34.0949	34.3582	32.4157	31.7684	29.8081	29.8746	29.0423	22.6531	20.8967	22.5882	14.1474	17.4325	18.1802	15.5133	14.6867	15.2402	16.6252	14.9992	17.0631	0	E0CVB0_VITVI###P. Putative uncharacterized protein {ECO:0000313|EMBL:CBI23071.3} - Vitis vinifera (Grape)###7.32036e-22	GO:0005623###cell;GO:0006626###protein targeting to mitochondrion;GO:0009062###fatty acid catabolic process
Bv_000290_atrm.t1	54.5617	45.8976	47.4677	40.6915	39.6739	43.6721	59.4044	49.3392	59.5431	51.471	53.1364	44.666	52.8941	47.472	55.6727	91.3728	100.998	86.94	36.567	27.9181	29.343	40.1297	37.6927	36.721	GIF2_ARATH###S. GRF1-interacting factor 2 - Arabidopsis thaliana (Mouse-ear cress)###5.163e-23	F6H760_VITVI###P. Putative uncharacterized protein {ECO:0000313|EMBL:CCB48083.1} - Vitis vinifera (Grape)###1.66793e-34	GO:0000278###mitotic cell cycle;GO:0000956###nuclear-transcribed mRNA catabolic process;GO:0005515###protein binding;GO:0005634###nucleus;GO:0006355###regulation of transcription, DNA-templated;GO:0006396###RNA processing;GO:0008283###cell proliferation;GO:0009410###response to xenobiotic stimulus;GO:0009955###adaxial/abaxial pattern specification;GO:0009965###leaf morphogenesis;GO:0010048###vern…
Bv_000300_kurt.t1	149.163	159.292	149.537	122.955	129.022	125.27	115.999	117.118	121.265	105.108	101.06	98.2148	106.896	99.4867	104.544	164.343	151.728	152.247	83.2454	69.1997	59.1409	71.8895	76.1645	77.4522	RBP2A_PLAF7###S. Reticulocyte-binding protein 2 homolog a {ECO:0000312|EMBL:CAD52492.1} - Plasmodium falciparum (isolate 3D7)###0.00367483	M5X6W8_PRUPE###P. Uncharacterized protein {ECO:0000313|EMBL:EMJ21802.1} - Prunus persica (Peach) (Amygdalus persica)###0	GO:0005829###cytosol
Bv_000300_kurt.t2	149.163	159.292	149.537	122.955	129.022	125.27	115.999	117.118	121.265	105.108	101.06	98.2148	106.896	99.4867	104.544	164.343	151.728	152.247	83.2454	69.1997	59.1409	71.8895	76.1645	77.4522	RBP2A_PLAF7###S. Reticulocyte-binding protein 2 homolog a {ECO:0000312|EMBL:CAD52492.1} - Plasmodium falciparum (isolate 3D7)###0.00366038	M5X6W8_PRUPE###P. Uncharacterized protein {ECO:0000313|EMBL:EMJ21802.1} - Prunus persica (Peach) (Amygdalus persica)###0	GO:0005829###cytosol
Bv_000300_kurt.t3	149.163	159.292	149.537	122.955	129.022	125.27	115.999	117.118	121.265	105.108	101.06	98.2148	106.896	99.4867	104.544	164.343	151.728	152.247	83.2454	69.1997	59.1409	71.8895	76.1645	77.4522	RBP2A_PLAF7###S. Reticulocyte-binding protein 2 homolog a {ECO:0000312|EMBL:CAD52492.1} - Plasmodium falciparum (isolate 3D7)###0.0036652	M5X6W8_PRUPE###P. Uncharacterized protein {ECO:0000313|EMBL:EMJ21802.1} - Prunus persica (Peach) (Amygdalus persica)###0	GO:0005829###cytosol
Bv_000300_kurt.t4	149.059	158.919	149.347	122.955	129.022	125.174	115.839	117.118	120.992	105.022	100.905	98.0888	106.73	99.4867	104.292	164.131	151.728	152.043	83.2454	69.0674	59.1409	71.6602	76.1645	77.295	RBP2A_PLAF7###S. Reticulocyte-binding protein 2 homolog a {ECO:0000312|EMBL:CAD52492.1} - Plasmodium falciparum (isolate 3D7)###0.00271435	M5X6W8_PRUPE###P. Uncharacterized protein {ECO:0000313|EMBL:EMJ21802.1} - Prunus persica (Peach) (Amygdalus persica)###0	GO:0005829###cytosol
Bv_000300_kurt.t5	149.059	159.292	149.537	122.955	129.022	125.27	115.999	117.118	121.174	105.022	101.06	98.1518	106.841	99.411	104.544	164.237	151.728	152.247	83.2454	69.1997	59.1409	71.8895	76.1645	77.3736	RBP2A_PLAF7###S. Reticulocyte-binding protein 2 homolog a {ECO:0000312|EMBL:CAD52492.1} - Plasmodium falciparum (isolate 3D7)###0.00242739	M5X6W8_PRUPE###P. Uncharacterized protein {ECO:0000313|EMBL:EMJ21802.1} - Prunus persica (Peach) (Amygdalus persica)###0	GO:0005829###cytosol
Bv_000310_rzpf.t1	0.103729	0	0	0	0.1099	0	0	0	0.0907669	0	0	0	0.0553865	0	0	0.106371	0	0.101565	0.138511	0	0.227465	0	0.194794	0	0	0	0
Bv_000320_ddpx.t1	8.71328	6.7031	7.13442	10.2169	8.79199	10.0561	4.57575	4.71501	5.80908	6.49887	5.83489	8.50481	5.53865	5.22419	5.03826	5.85041	6.27203	5.99236	4.29385	3.44014	3.63944	7.56732	7.88916	7.23412	CAMK4_ARATH###S. CDPK-related kinase 4 EC=2.7.11.1 - Arabidopsis thaliana (Mouse-ear cress)###0	A0A061G2A4_THECC###P. Calcium-dependent protein kinase (CDPK) family protein {ECO:0000313|EMBL:EOY23676.1} - Theobroma cacao (Cacao) (Cocoa)###0	GO:0000166###nucleotide binding;GO:0004672###protein kinase activity;GO:0004674###protein serine/threonine kinase activity;GO:0004713###protein tyrosine kinase activity;GO:0005515###protein binding;GO:0005516###calmodulin binding;GO:0005524###ATP binding;GO:0005886###plasma membrane;GO:0006468###protein phosphorylation;GO:0006499###N-terminal protein myristoylation;GO:0006865###amino acid transpo…
Bv_000330_pyye.t1	1.24475	1.11718	1.71226	3.17077	2.3079	2.20276	1.3647	0.75777	1.17997	1.29977	1.71157	1.38597	0.221546	0.908554	1.25956	3.82936	2.67483	2.53914	0.415534	0.661565	0.796128	2.6371	3.11671	2.83074	SAU32_ARATH###S. Auxin-responsive protein SAUR32 {ECO:0000305} - Arabidopsis thaliana (Mouse-ear cress)###7.29494e-29	A0A061G1I7_THECC###P. SAUR family protein {ECO:0000313|EMBL:EOY23675.1} - Theobroma cacao (Cacao) (Cocoa)###1.61256e-28	GO:0005634###nucleus;GO:0005737###cytoplasm;GO:0006816###calcium ion transport;GO:0007275###multicellular organismal development;GO:0009733###response to auxin;GO:0009734###auxin mediated signaling pathway;GO:0009862###systemic acquired resistance, salicylic acid mediated signaling pathway;GO:0040008###regulation of growth
Bv_000340_yrnu.t1	0	0	0	0.176154	0.1099	0	0	0	0	0.519909	0.233396	0.818981	0	0.227139	0	0	0.0922357	0	0.554046	0	0.113733	0	0	0	SY111_ARATH###S. Syntaxin-related protein KNOLLE - Arabidopsis thaliana (Mouse-ear cress)###3.75582e-104	K4C663_SOLLC###P. Uncharacterized protein {ECO:0000313|EnsemblPlants:Solyc06g053760.2.1} - Solanum lycopersicum (Tomato) (Lycopersicon esculentum)###2.98558e-116	GO:0000165###MAPK cascade;GO:0000226###microtubule cytoskeleton organization;GO:0000911###cytokinesis by cell plate formation;GO:0002679###respiratory burst involved in defense response;GO:0005484###SNAP receptor activity;GO:0005515###protein binding;GO:0005623###cell;GO:0005737###cytoplasm;GO:0005802###trans-Golgi network;GO:0005886###plasma membrane;GO:0006084###acetyl-CoA metabolic process;GO:…
Bv_000350_emwk.t1	0.311188	0.186197	0.0951256	0.176154	0.1099	0.191544	0.321105	0.50518	0	0.346606	0.622389	0.377991	0.996957	0.984267	0.755738	0.212742	0.276707	0.914089	3.32427	2.64626	3.75317	0.687938	0.292191	0.235895	0	0	0
Bv_000360_jwdx.t1	4.66783	5.12042	2.28301	3.96346	3.4069	3.83088	5.45878	5.89377	4.99218	4.15927	6.37948	4.15791	5.37249	5.60275	3.52678	5.21219	4.70402	5.5861	4.8479	2.51395	5.2317	5.61816	6.42821	5.11106	0	0	0
Bv_000370_cufa.t1	8.19463	9.96155	8.5613	12.0665	10.5504	10.1518	7.46569	7.66189	7.89672	12.3045	14.5483	14.3007	13.5143	15.4454	13.1834	3.61662	4.88849	4.57044	10.5269	17.9946	26.2722	5.04488	7.69437	5.34696	ATHB7_ARATH###S. Homeobox-leucine zipper protein ATHB-7 - Arabidopsis thaliana (Mouse-ear cress)###2.00138e-39	B8YIB0_MIRJA###P. Homeobox leucine zipper protein {ECO:0000313|EMBL:ACL81158.1} - Mirabilis jalapa (Garden four-o'clock)###2.47195e-64	GO:0003677###DNA binding;GO:0003700###transcription factor activity, sequence-specific DNA binding;GO:0005515###protein binding;GO:0005634###nucleus;GO:0006351###transcription, DNA-dependent;GO:0006355###regulation of transcription, DNA-dependent;GO:0006355###regulation of transcription, DNA-templated;GO:0006970###response to osmotic stress;GO:0009269###response to desiccation;GO:0009409###respon…
Bv_000380_meew.t1	5.60139	5.86521	5.42216	5.02038	5.05539	4.69283	5.13768	5.55698	5.53678	4.93914	6.37948	5.29188	7.08947	5.98132	5.79399	5.74404	5.90308	4.87514	7.89515	7.1449	6.36902	10.7777	9.54492	9.19991	PLR1_ARATH###S. Pyridoxal reductase, chloroplastic EC=1.1.1.65 Precursor - Arabidopsis thaliana (Mouse-ear cress)###1.68247e-161	I1KAY6_SOYBN###P. Uncharacterized protein {ECO:0000313|EnsemblPlants:GLYMA06G13880.1} - Glycine max (Soybean) (Glycine hispida)###2.47451e-165	GO:0000023###maltose metabolic process;GO:0003677###DNA binding;GO:0005618###cell wall;GO:0005634###nucleus;GO:0005886###plasma membrane;GO:0006098###pentose-phosphate shunt;GO:0006351###transcription, DNA-dependent;GO:0006355###regulation of transcription, DNA-dependent;GO:0009443###pyridoxal 5'-phosphate salvage;GO:0009507###chloroplast;GO:0009535###chloroplast thylakoid membrane;GO:0009536###p…
Bv_000390_rzue.t1	0.518647	0.744789	1.23663	0.352307	0.549499	0.191544	0.963315	1.01036	0.998436	0.866516	0.54459	0.503989	0.498479	0.227139	0.335884	0.425485	0.737886	0.609393	0.277023	0.264626	0.113733	0	0.292191	0.0786317	0	B9RYB4_RICCO###P. Copper ion binding protein, putative {ECO:0000313|EMBL:EEF43623.1} - Ricinus communis (Castor bean)###4.4795e-75	GO:0000041###transition metal ion transport
Bv_000400_ekix.t1	1.7634	1.76887	2.28301	2.02577	0.769299	1.05349	3.85326	3.62046	3.17684	2.07964	1.63377	1.82696	0.830798	0.908554	1.34353	2.02105	0.922357	2.43757	0.692557	0.264626	0	0.229313	0	0.157263	0	0	0
Bv_000410_emtc.t1	2.90443	4.56183	3.04402	2.37807	2.4178	3.54357	5.29823	6.48314	3.99374	3.20611	3.34534	1.19697	3.2678	2.72566	2.18324	3.51025	2.39813	2.9454	0	0.264626	0.227465	0.229313	0.194794	0.0786317	PK1L3_MOUSE###S. Polycystic kidney disease protein 1-like 3 Precursor - Mus musculus (Mouse)###1.38622e-11	0	0
Bv_000420_retr.t1	4.14918	3.81704	3.04402	4.13961	3.7366	4.40552	4.33492	4.29403	4.71988	4.41923	4.04553	4.4099	3.48935	3.25565	3.61075	3.40388	4.33508	4.06262	3.18576	3.96939	3.75317	4.4716	5.06465	4.48201	RL40_NICSY###S. Ubiquitin-60S ribosomal protein L40 Precursor - Nicotiana sylvestris (Wood tobacco) (South American tobacco)###5.35733e-63	V7AS46_PHAVU###P. Uncharacterized protein {ECO:0000313|EMBL:ESW08482.1} - Phaseolus vulgaris (Kidney bean) (French bean)###9.47319e-62	GO:0001510###RNA methylation;GO:0003735###structural constituent of ribosome;GO:0005515###protein binding;GO:0005730###nucleolus;GO:0005765###lysosomal membrane;GO:0005840###ribosome;GO:0006412###translation;GO:0009793###embryo development ending in seed dormancy;GO:0016567###protein ubiquitination;GO:0022625###cytosolic large ribosomal subunit;GO:0030529###ribonucleoprotein complex
Bv_000430_xmrj.t1	615.219	560.36	603.572	633.449	621.484	587.179	401.542	381.495	390.842	264.807	244.676	252.876	175.575	170.127	179.194	494.945	504.621	494.014	159.011	149.249	168.665	893.861	889.722	805.189	RL40_NICSY###S. Ubiquitin-60S ribosomal protein L40 Precursor - Nicotiana sylvestris (Wood tobacco) (South American tobacco)###2.69808e-69	K7KG22_SOYBN###P. Uncharacterized protein {ECO:0000313|EnsemblPlants:GLYMA03G35540.2} - Glycine max (Soybean) (Glycine hispida)###3.14354e-68	GO:0001510###RNA methylation;GO:0003735###structural constituent of ribosome;GO:0005515###protein binding;GO:0005730###nucleolus;GO:0005765###lysosomal membrane;GO:0005840###ribosome;GO:0006412###translation;GO:0009793###embryo development ending in seed dormancy;GO:0016567###protein ubiquitination;GO:0022625###cytosolic large ribosomal subunit;GO:0030529###ribonucleoprotein complex
Bv_000440_pprc.t1	26.9697	22.0644	23.2106	25.2781	29.8928	23.7515	19.2663	18.9442	20.5133	16.7238	18.9828	19.4666	20.493	15.8997	18.8935	30.103	28.962	28.2352	11.0809	15.0837	17.1736	11.9243	14.9992	12.1879	0	F6H4V3_VITVI###P. Putative uncharacterized protein {ECO:0000313|EMBL:CCB47242.1} - Vitis vinifera (Grape)###7.48351e-76	0
Bv_000450_rdjw.t1	2.69697	2.23437	1.90251	4.75615	4.396	4.30974	2.56884	2.69429	2.08764	2.07964	3.57873	2.14195	1.88314	1.66568	2.09927	0.531856	1.2913	0.812523	3.46279	2.91089	2.50212	1.71985	1.26616	1.02221	0	0	0
Bv_000460_oszt.t1	17.1154	16.7577	14.9347	17.5273	18.683	13.7912	18.8649	21.0492	20.0595	20.0165	20.5388	21.1045	29.2995	23.3196	27.7104	23.9335	21.4909	21.735	30.611	36.1215	34.006	25.4537	26.3946	25.5553	RRNAD_HUMAN###S. Protein RRNAD1 - Homo sapiens (Human)###8.20751e-25	A0A067KND7_JATCU###P. Uncharacterized protein {ECO:0000313|EMBL:KDP37706.1} - Jatropha curcas (Barbados nut)###7.88725e-151	GO:0008168###methyltransferase activity;GO:0016740###transferase activity;GO:0032259###methylation
Bv_000460_oszt.t2	16.2855	16.1992	14.4591	16.7346	18.4632	13.4081	17.8213	20.544	19.9687	19.5833	19.9942	20.5375	28.2471	22.6381	27.2906	23.2953	20.4763	21.2272	29.78	35.4599	32.6412	24.8804	25.4206	25.0835	RRNAD_BOVIN###S. Protein RRNAD1 - Bos taurus (Bovine)###6.13073e-24	B9HH14_POPTR###P. Uncharacterized protein {ECO:0000313|EMBL:EEE91139.1} - Populus trichocarpa (Western balsam poplar) (Populus balsamifer - subsp. trichocarpa)###2.19195e-126	GO:0008168###methyltransferase activity;GO:0016740###transferase activity;GO:0032259###methylation
Bv_000460_oszt.t3	17.4266	16.9439	15.5055	18.4961	19.5622	14.4616	19.9085	22.2279	20.8764	20.9697	21.7836	22.2385	31.0718	24.9095	29.5578	24.7845	22.69	23.1569	32.1346	38.6354	36.0532	26.2563	26.6868	26.9707	RRNAD_HUMAN###S. Protein RRNAD1 - Homo sapiens (Human)###3.6255e-25	A0A067KND7_JATCU###P. Uncharacterized protein {ECO:0000313|EMBL:KDP37706.1} - Jatropha curcas (Barbados nut)###7.72348e-151	GO:0008168###methyltransferase activity;GO:0016740###transferase activity;GO:0032259###methylation
Bv_000470_dyzk.t1	0	0	0.0951256	0.0880769	0.549499	0.191544	0	0	0.181534	0.346606	0.155597	0.125997	0	0.0757129	0.167942	0.106371	0	0	0.277023	0	0	0	0	0.0786317	NAC22_ARATH###S. NAC domain-containing protein 21/22 - Arabidopsis thaliana (Mouse-ear cress)###1.43594e-88	H6VQ89_CAMSI###P. NAC transcription factor {ECO:0000313|EMBL:AFB82644.1} - Camellia sinensis (Tea)###4.52146e-110	GO:0003677###DNA binding;GO:0003700###transcription factor activity, sequence-specific DNA binding;GO:0005634###nucleus;GO:0006351###transcription, DNA-dependent;GO:0006355###regulation of transcription, DNA-dependent;GO:0006355###regulation of transcription, DNA-templated;GO:0009734###auxin-activated signaling pathway;GO:0010072###primary shoot apical meristem specification;GO:0010089###xylem de…
Bv_000470_dyzk.t2	0	0	0.0951256	0.0880769	0.549499	0.191544	0	0	0.181534	0.346606	0.155597	0.125997	0	0.0757129	0.167942	0.106371	0	0	0.277023	0	0	0	0	0.0786317	NAC22_ARATH###S. NAC domain-containing protein 21/22 - Arabidopsis thaliana (Mouse-ear cress)###5.68624e-87	H6VQ89_CAMSI###P. NAC transcription factor {ECO:0000313|EMBL:AFB82644.1} - Camellia sinensis (Tea)###1.46231e-107	GO:0003677###DNA binding;GO:0003700###transcription factor activity, sequence-specific DNA binding;GO:0005634###nucleus;GO:0006351###transcription, DNA-dependent;GO:0006355###regulation of transcription, DNA-dependent;GO:0006355###regulation of transcription, DNA-templated;GO:0009734###auxin-activated signaling pathway;GO:0010072###primary shoot apical meristem specification;GO:0010089###xylem de…
Bv_000470_dyzk.t3	0	0	0.0951256	0.0880769	0.549499	0.191544	0	0	0.181534	0.346606	0.155597	0.125997	0	0.0757129	0.167942	0.106371	0	0	0.277023	0	0	0	0	0.0786317	NAC22_ARATH###S. NAC domain-containing protein 21/22 - Arabidopsis thaliana (Mouse-ear cress)###1.09604e-87	H6VQ89_CAMSI###P. NAC transcription factor {ECO:0000313|EMBL:AFB82644.1} - Camellia sinensis (Tea)###1.56344e-109	GO:0003677###DNA binding;GO:0003700###transcription factor activity, sequence-specific DNA binding;GO:0005634###nucleus;GO:0005737###cytoplasm;GO:0006351###transcription, DNA-dependent;GO:0006355###regulation of transcription, DNA-dependent;GO:0006355###regulation of transcription, DNA-templated;GO:0009734###auxin-activated signaling pathway;GO:0010072###primary shoot apical meristem specificatio…
Bv_000490_zycn.t1	12.4475	10.0546	12.1761	9.42422	11.5395	11.2053	7.30514	4.37823	7.62442	8.14525	6.30168	7.30783	5.3171	7.19272	4.45046	11.8072	9.77698	9.64872	5.54046	9.26191	7.16515	7.68198	6.13602	7.78454	Y5639_ARATH###S. Probable leucine-rich repeat receptor-like protein kinase At5g63930 EC=2.7.11.1 Precursor - Arabidopsis thaliana (Mouse-ear cress)###0	A0A067KAY3_JATCU###P. Uncharacterized protein {ECO:0000313|EMBL:KDP33381.1} - Jatropha curcas (Barbados nut)###0	GO:0000166###nucleotide binding;GO:0002237###response to molecule of bacterial origin;GO:0004672###protein kinase activity;GO:0004674###protein serine/threonine kinase activity;GO:0004713###protein tyrosine kinase activity;GO:0004872###receptor activity;GO:0005515###protein binding;GO:0005524###ATP binding;GO:0005886###plasma membrane;GO:0006468###protein phosphorylation;GO:0006486###protein glyc…
Bv_000500_kues.t1	0	0	0	0	0.1099	0	0	0	0	0	0.233396	0.251994	0	0.0757129	0	0	0	0	0	0	0	0	0	0	STGL3_ARATH###S. Stigma-specific STIG1-like protein 3 {ECO:0000303|PubMed:19279211} Precursor - Arabidopsis thaliana (Mouse-ear cress)###0.0163392	0	0
Bv_000510_ffys.t1	0	0	0	0	0.3297	0.0957721	0	0	0	0	0.0777986	0.0629986	0	0.151426	0	0	0	0	0	0	0	0	0	0	STGL3_ARATH###S. Stigma-specific STIG1-like protein 3 {ECO:0000303|PubMed:19279211} Precursor - Arabidopsis thaliana (Mouse-ear cress)###3.43415e-31	A0A067F7G1_CITSI###P. Uncharacterized protein {ECO:0000313|EMBL:KDO62080.1} - Citrus sinensis (Sweet orange) (Citrus aurantium var. sinensis)###1.85925e-35	GO:0005615###extracellular space;GO:0009863###salicylic acid mediated signaling pathway;GO:0009867###jasmonic acid mediated signaling pathway;GO:0010193###response to ozone;GO:0010942###positive regulation of cell death;GO:0042742###defense response to bacterium;GO:0048316###seed development;GO:0080141###regulation of jasmonic acid biosynthetic process;GO:0080142###regulation of salicylic acid bi…
Bv_000520_xuag.t1	12.3438	11.1718	11.8907	15.6777	15.9355	12.4504	23.9223	21.0492	19.4241	24.9556	27.2295	27.4044	37.3305	32.9351	32.3288	14.2537	14.481	12.1879	27.8408	30.6966	24.5662	22.702	19.9664	22.5673	U505_DICDI###S. UPF0505 protein - Dictyostelium discoideum (Slime mold)###3.80046e-78	A0A061F5Y1_THECC###P. Uncharacterized protein isoform 1 {ECO:0000313|EMBL:EOY12278.1} - Theobroma cacao (Cacao) (Cocoa)###0	GO:0005515###protein binding;GO:0006893###Golgi to plasma membrane transport;GO:0008565###protein transporter activity;GO:0015031###protein transport;GO:0030904###retromer complex;GO:0042147###retrograde transport, endosome to Golgi;GO:0044351###macropinocytosis
Bv_000520_xuag.t2	12.3438	11.1718	11.8907	15.6777	15.9355	12.4504	23.9223	21.0492	19.4241	24.9556	27.2295	27.4044	37.3305	32.9351	32.3288	14.2537	14.481	12.1879	27.8408	30.6966	24.5662	22.702	19.9664	22.5673	U505_DICDI###S. UPF0505 protein - Dictyostelium discoideum (Slime mold)###3.39722e-75	A0A061F5Y1_THECC###P. Uncharacterized protein isoform 1 {ECO:0000313|EMBL:EOY12278.1} - Theobroma cacao (Cacao) (Cocoa)###0	GO:0005515###protein binding;GO:0006893###Golgi to plasma membrane transport;GO:0044351###macropinocytosis
Bv_000520_xuag.t3	12.3438	11.1718	11.8907	15.6777	15.9355	12.4504	23.9223	21.0492	19.4241	24.9556	27.2295	27.4044	37.3305	32.9351	32.3288	14.2537	14.481	12.1879	27.8408	30.6966	24.5662	22.702	19.9664	22.5673	U505_DICDI###S. UPF0505 protein - Dictyostelium discoideum (Slime mold)###9.15172e-77	A0A061FCR7_THECC###P. Uncharacterized protein isoform 2 {ECO:0000313|EMBL:EOY12279.1} - Theobroma cacao (Cacao) (Cocoa)###0	GO:0005515###protein binding;GO:0006893###Golgi to plasma membrane transport;GO:0008565###protein transporter activity;GO:0015031###protein transport;GO:0030904###retromer complex;GO:0042147###retrograde transport, endosome to Golgi;GO:0044351###macropinocytosis
Bv_000530_rsxf.t1	10.5804	10.8925	11.5102	11.5381	10.99	9.19412	12.202	11.7033	11.1643	11.2647	10.3472	11.4657	14.6774	14.5369	12.2598	16.2748	16.418	14.1176	19.8071	21.4347	19.1071	12.3829	12.9538	16.9058	0	D7T808_VITVI###P. Putative uncharacterized protein {ECO:0000313|EMBL:CBI26667.3} - Vitis vinifera (Grape)###7.66262e-33	0
Bv_000530_rsxf.t2	10.9953	11.5442	11.1297	11.8904	11.4296	9.86452	12.4428	11.7033	12.3443	11.5247	11.592	11.9067	15.3974	15.294	12.5117	16.8066	16.049	14.4223	20.4997	21.964	20.1307	11.9243	12.4668	17.928	0	G7K8M3_MEDTR###P. SWAP (Suppressor-of-white-APricot)/surp domain protein, putative {ECO:0000313|EMBL:AET00576.1} - Medicago truncatula (Barrel medic) (Medicago tribuloides)###1.96462e-19	0
Bv_000540_hoty.t1	78.4195	77.6442	79.2396	65.4411	66.0498	68.477	73.0514	74.514	72.1597	77.9864	74.8422	72.5744	94.8771	86.3884	78.1769	107.648	83.8422	98.5185	132.555	126.624	127.039	93.6743	97.5919	109.298	SUWA_DROME###S. Protein suppressor of white apricot - Drosophila melanogaster (Fruit fly)###1.8096e-06	M5WM37_PRUPE###P. Uncharacterized protein {ECO:0000313|EMBL:EMJ14857.1} - Prunus persica (Peach) (Amygdalus persica)###1.79879e-151	GO:0003723###RNA binding;GO:0006396###RNA processing
Bv_000550_zstx.t1	0.414918	0.0930986	0.190251	0.968845	1.4287	0.574632	0.240829	0.420983	0	0.259955	0.700187	0.377991	0.720025	0.227139	0.755738	0.106371	0.184471	0.812523	0.138511	0.264626	0	0.802595	0.876574	0.550422	WRK42_ARATH###S. Probable WRKY transcription factor 42 - Arabidopsis thaliana (Mouse-ear cress)###1.85764e-77	M1B7H2_SOLTU###P. Uncharacterized protein {ECO:0000313|EnsemblPlants:PGSC0003DMT400038852} - Solanum tuberosum (Potato)###7.2926e-82	GO:0000041###transition metal ion transport;GO:0002679###respiratory burst involved in defense response;GO:0003677###DNA binding;GO:0003700###transcription factor activity, sequence-specific DNA binding;GO:0005515###protein binding;GO:0005634###nucleus;GO:0006351###transcription, DNA-dependent;GO:0006355###regulation of transcription, DNA-dependent;GO:0006355###regulation of transcription, DNA-te…
Bv_000560_uffc.t1	0	0.0930986	0	0.176154	0	0.0957721	0	0	0.0907669	0	0.0777986	0.0629986	0	0.0757129	0	0	0.184471	0	0.138511	0	0	0.114656	0	0	0	A0A0A0LMU5_CUCSA###P. Uncharacterized protein {ECO:0000313|EMBL:KGN63240.1} - Cucumis sativus (Cucumber)###5.073e-22	GO:0004872###receptor activity;GO:0005774###vacuolar membrane;GO:0005783###endoplasmic reticulum;GO:0006886###intracellular protein transport;GO:0009506###plasmodesma;GO:0016021###integral component of membrane
Bv_000570_pmqw.t1	326.955	309.553	328.183	322.273	298.158	295.744	167.376	166.373	165.377	108.748	117.476	107.539	67.2946	66.4759	71.6272	157.429	171.282	182.107	53.0499	54.116	64.1452	93.101	88.2418	82.9565	RL271_ARATH###S. 60S ribosomal protein L27-1 - Arabidopsis thaliana (Mouse-ear cress)###1.0602e-59	K4C949_SOLLC###P. 60S ribosomal protein L27 {ECO:0000256|RuleBase:RU000575} - Solanum lycopersicum (Tomato) (Lycopersicon esculentum)###8.03993e-63	GO:0001510###RNA methylation;GO:0003735###structural constituent of ribosome;GO:0005622###intracellular;GO:0005794###Golgi apparatus;GO:0005829###cytosol;GO:0005840###ribosome;GO:0006412###translation;GO:0016020###membrane;GO:0022625###cytosolic large ribosomal subunit;GO:0022626###cytosolic ribosome;GO:0030218###erythrocyte differentiation;GO:0030529###ribonucleoprotein complex
Bv_000580_cysc.t1	18.5676	20.8541	17.8836	11.8904	14.3969	15.3235	59.7255	50.2654	39.3021	59.8762	71.3413	57.7067	86.4029	74.35	112.773	35.2089	46.1178	44.6888	153.055	133.372	117.827	83.6992	72.6582	57.7943	0	0	0
Bv_000590_gead.t1	0.311188	0.186197	0.0951256	0.792692	0.4396	0.670405	0.240829	0.420983	0	0.259955	0.466791	0.692984	0.110773	0.832841	1.34353	0	0	0.203131	3.32427	1.32313	1.47852	0.458626	0	0	TROP_HUMAN###S. Trophinin - Homo sapiens (Human)###0.0579933	0	0
Bv_000600_pdiy.t1	0	0.0930986	0	0.0880769	0.1099	0.0957721	0.0802762	0.0841966	0	0.0866516	0	0	0	0.227139	0	0	0	0	0.415534	0	0.341198	0	0	0	0	0	0
Bv_000610_snsi.t1	2.17832	1.95507	2.47327	3.52307	2.3079	3.35202	1.6858	2.27331	1.90611	2.8595	2.41176	2.83494	1.49544	3.70993	2.09927	1.17008	1.01459	1.21879	3.6013	1.45544	2.16092	0.687938	0.389588	1.17948	0	D7T800_VITVI###P. Putative uncharacterized protein {ECO:0000313|EMBL:CBI26659.3} - Vitis vinifera (Grape)###4.74529e-11	0
Bv_000620_mgia.t1	24.9988	23.7401	25.3034	29.6819	27.3651	25.9542	21.4338	23.2383	24.4163	28.9416	28.3965	31.4363	30.241	30.588	29.6417	26.0609	26.8406	26.5086	27.4253	31.7551	37.9867	33.021	37.5953	35.3843	RB3GP_RAT###S. Rab3 GTPase-activating protein catalytic subunit Fragments - Rattus norvegicus (Rat)###1.38984e-39	D7T7Z9_VITVI###P. Putative uncharacterized protein {ECO:0000313|EMBL:CBI26658.3} - Vitis vinifera (Grape)###0	0
Bv_000630_zpzr.t1	8.50582	9.77535	7.4198	7.13422	8.79199	6.89559	11.2387	12.7979	10.6197	16.7238	16.3377	16.4426	34.5058	24.0767	24.6035	8.19058	6.4565	9.44558	32.4117	48.1619	36.8493	6.3061	4.67506	9.9076	MSH5_ARATH###S. DNA mismatch repair protein MSH5 - Arabidopsis thaliana (Mouse-ear cress)###2.70161e-169	D7T7Z8_VITVI###P. Putative uncharacterized protein {ECO:0000313|EMBL:CBI26657.3} - Vitis vinifera (Grape)###0	GO:0000166###nucleotide binding;GO:0000712###resolution of meiotic recombination intermediates;GO:0000794###condensed nuclear chromosome;GO:0003677###DNA binding;GO:0005524###ATP binding;GO:0005634###nucleus;GO:0005694###chromosome;GO:0006298###mismatch repair;GO:0006302###double-strand break repair;GO:0006312###mitotic recombination;GO:0007059###chromosome segregation;GO:0007062###sister chromat…
Bv_000640_pqff.t1	12.5513	10.8925	12.5566	9.68845	12.7484	9.76875	19.5071	19.0284	19.0611	24.9556	21.8614	28.0974	45.86	39.825	37.2831	14.041	12.4518	9.54715	54.435	58.0854	51.1797	12.8415	14.9018	15.6477	MSH5_ARATH###S. DNA mismatch repair protein MSH5 - Arabidopsis thaliana (Mouse-ear cress)###3.90765e-140	D7T7Z8_VITVI###P. Putative uncharacterized protein {ECO:0000313|EMBL:CBI26657.3} - Vitis vinifera (Grape)###1.15479e-148	GO:0000166###nucleotide binding;GO:0000712###resolution of meiotic recombination intermediates;GO:0000794###condensed nuclear chromosome;GO:0003677###DNA binding;GO:0005524###ATP binding;GO:0005634###nucleus;GO:0005694###chromosome;GO:0006298###mismatch repair;GO:0006302###double-strand break repair;GO:0006312###mitotic recombination;GO:0007059###chromosome segregation;GO:0007062###sister chromat…
Bv_000650_znoq.t1	13.2774	10.427	13.5078	16.03	16.0454	14.4616	7.38541	4.88341	5.89985	6.49887	4.74571	9.13479	1.16312	2.42281	3.61075	4.99945	7.19438	5.5861	13.9897	3.83708	0.341198	4.81557	3.4089	3.85295	0	0	0
Bv_000660_inyw.t1	0	0	0	0	0	0	0	0	0	0	0	0	0	0	0	0	0	0	0	0	0	0	0	0	DUSKY_IPONI###S. Anthocyanidin 3-O-glucoside 2''-O-glucosyltransferase EC=2.4.1.297 - Ipomoea nil (Japanese morning glory) (Pharbitis nil)###1.78499e-140	A0A061GFC9_THECC###P. Glycosyltransferase {ECO:0000256|RuleBase:RU362057} - Theobroma cacao (Cacao) (Cocoa)###3.02869e-155	GO:0008152###metabolic process;GO:0009718###anthocyanin-containing compound biosynthetic process;GO:0016740###transferase activity;GO:0016757###transferase activity, transferring glycosyl groups;GO:0016758###transferase activity, transferring hexosyl groups;GO:0035251###UDP-glucosyltransferase activity;GO:0043473###pigmentation
Bv_000670_mfgu.t1	1.65967	1.48958	1.33176	1.23308	1.2089	0.957721	0.561934	1.09456	0.453835	1.03982	1.32258	0.818981	3.32319	2.27139	2.35119	0.212742	1.10683	0.609393	3.73981	4.63096	6.48276	4.70091	6.8178	5.34696	GDL87_ARATH###S. GDSL esterase/lipase At5g55050 EC=3.1.1.- Precursor - Arabidopsis thaliana (Mouse-ear cress)###1.88702e-51	A0A067KVZ2_JATCU###P. Uncharacterized protein {ECO:0000313|EMBL:KDP39148.1} - Jatropha curcas (Barbados nut)###3.46023e-72	GO:0005634###nucleus;GO:0006833###water transport;GO:0009627###systemic acquired resistance;GO:0009651###response to salt stress;GO:0009750###response to fructose;GO:0015824###proline transport;GO:0016298###lipase activity;GO:0016787###hydrolase activity;GO:0016788###hydrolase activity, acting on ester bonds;GO:0048046###apoplast
Bv_000680_zaoa.t1	0.103729	0	0	0	0	0	0	0	0	0	0.0777986	0	0	0	0	0	0	0	0	0	0	0	0	0	AB13B_ARATH###S. ABC transporter B family member 13 - Arabidopsis thaliana (Mouse-ear cress)###0	A5CAU4_VITVI###P. Putative uncharacterized protein {ECO:0000313|EMBL:CAN71068.1} - Vitis vinifera (Grape)###0	GO:0000166###nucleotide binding;GO:0000271###polysaccharide biosynthetic process;GO:0005515###protein binding;GO:0005524###ATP binding;GO:0005886###plasma membrane;GO:0006810###transport;GO:0007389###pattern specification process;GO:0008361###regulation of cell size;GO:0009637###response to blue light;GO:0009639###response to red or far red light;GO:0009640###photomorphogenesis;GO:0009733###respo…
Bv_000690_usnw.t1	0.518647	0.279296	0.285377	0.616538	0.769299	0.670405	0.160552	0.168393	0.272301	0.346606	0.54459	0.377991	0.16616	0.302851	0.419855	0	0.184471	0	0.138511	0.396939	0.90986	0.343969	0	0.0786317	GDL87_ARATH###S. GDSL esterase/lipase At5g55050 EC=3.1.1.- Precursor - Arabidopsis thaliana (Mouse-ear cress)###1.58336e-86	D7T7Z7_VITVI###P. Putative uncharacterized protein {ECO:0000313|EMBL:CBI26656.3} - Vitis vinifera (Grape)###4.50225e-129	GO:0015824###proline transport;GO:0016298###lipase activity;GO:0016491###oxidoreductase activity;GO:0016787###hydrolase activity;GO:0016788###hydrolase activity, acting on ester bonds;GO:0055114###oxidation-reduction process
Bv_000700_esmt.t1	0	0	0.190251	0.176154	0.4396	0.383088	0.240829	0.589377	0.181534	0.259955	0.233396	0.125997	0.16616	0.302851	0.335884	0.531856	0.461178	0.304696	0.415534	0.396939	0.227465	0.343969	0	0.157263	0	0	0
Bv_000710_xosx.t1	8.71328	9.03056	9.60768	11.2738	9.45139	9.38566	6.98403	9.00904	8.16902	7.71199	7.70206	6.74085	7.47718	5.9056	7.47341	7.0205	6.36426	8.2268	5.54046	3.96939	5.91409	7.1087	5.55163	6.13327	LPXK_ARATH###S. Probable tetraacyldisaccharide 4'-kinase, mitochondrial EC=2.7.1.130 Precursor - Arabidopsis thaliana (Mouse-ear cress)###3.16589e-56	W9RRK7_9ROSA###P. Tetraacyldisaccharide 4'-kinase {ECO:0000313|EMBL:EXB66352.1} - Morus notabilis###5.31165e-65	GO:0005524###ATP binding;GO:0005739###mitochondrion;GO:0009029###tetraacyldisaccharide 4'-kinase activity;GO:0009245###lipid A biosynthetic process;GO:0016301###kinase activity;GO:0016310###phosphorylation;GO:0016740###transferase activity;GO:0019243###methylglyoxal catabolic process to D-lactate via S-lactoyl-glutathione;GO:2001289###lipid X metabolic process
Bv_000710_xosx.t2	8.71328	9.03056	9.60768	11.2738	9.45139	9.38566	6.98403	8.92484	8.16902	7.71199	7.70206	6.74085	7.47718	5.9056	7.47341	7.0205	6.36426	8.2268	5.54046	3.96939	5.80036	6.87938	5.55163	6.13327	LPXK_ARATH###S. Probable tetraacyldisaccharide 4'-kinase, mitochondrial EC=2.7.1.130 Precursor - Arabidopsis thaliana (Mouse-ear cress)###7.54577e-73	A0A0D2Q9T6_GOSRA###P. Uncharacterized protein {ECO:0000313|EMBL:KJB13676.1} - Gossypium raimondii (New World cotton)###2.60381e-90	GO:0005524###ATP binding;GO:0005739###mitochondrion;GO:0009029###tetraacyldisaccharide 4'-kinase activity;GO:0009245###lipid A biosynthetic process;GO:0016301###kinase activity;GO:0016310###phosphorylation;GO:0016740###transferase activity;GO:0019243###methylglyoxal catabolic process to D-lactate via S-lactoyl-glutathione;GO:2001289###lipid X metabolic process
Bv_000710_xosx.t3	8.71328	9.03056	9.60768	11.2738	9.45139	9.38566	6.98403	8.92484	8.16902	7.71199	7.70206	6.74085	7.47718	5.9056	7.47341	7.0205	6.36426	8.2268	5.54046	3.96939	5.80036	6.87938	5.55163	6.13327	LPXK_ARATH###S. Probable tetraacyldisaccharide 4'-kinase, mitochondrial EC=2.7.1.130 Precursor - Arabidopsis thaliana (Mouse-ear cress)###3.38538e-53	U5GWH8_POPTR###P. Tetraacyldisaccharide 4'-kinase family protein {ECO:0000313|EMBL:ERP67211.1} - Populus trichocarpa (Western balsam poplar) (Populus balsamifer - subsp. trichocarpa)###7.98255e-68	GO:0005524###ATP binding;GO:0005739###mitochondrion;GO:0009029###tetraacyldisaccharide 4'-kinase activity;GO:0009245###lipid A biosynthetic process;GO:0016301###kinase activity;GO:0016310###phosphorylation;GO:0016740###transferase activity;GO:0019243###methylglyoxal catabolic process to D-lactate via S-lactoyl-glutathione;GO:2001289###lipid X metabolic process
Bv_000720_pprt.t1	7.15733	6.3307	4.85141	8.10307	7.69299	6.60827	7.14459	8.08288	8.89516	11.8713	11.203	11.5287	16.1729	15.9754	12.5117	4.25485	3.22825	3.25009	22.8544	17.5976	17.856	8.36992	9.83711	11.4016	DSCR3_MOUSE###S. Down syndrome critical region protein 3 homolog - Mus musculus (Mouse)###3.11112e-49	A0A0D2LVK5_GOSRA###P. Uncharacterized protein {ECO:0000313|EMBL:KJB08147.1} - Gossypium raimondii (New World cotton)###1.6752e-136	GO:0048573###photoperiodism, flowering
Bv_000730_iyjw.t1	0.933565	1.58268	0.951256	0.352307	0.1099	0.574632	1.60552	1.26295	1.3615	1.12647	0.855784	0.503989	0.553865	0.378564	0.587797	0.638227	0.922357	0.406262	0.277023	0.264626	0.227465	0.458626	0.292191	0.393159	Y2913_ARATH###S. G-type lectin S-receptor-like serine/threonine-protein kinase At2g19130 EC=2.7.11.1 Precursor - Arabidopsis thaliana (Mouse-ear cress)###1.1359e-73	A0A0D3FVU0_9ORYZ###P. Uncharacterized protein {ECO:0000313|EnsemblPlants:OBART04G12520.1} - Oryza barthii###6.09836e-95	GO:0000166###nucleotide binding;GO:0004672###protein kinase activity;GO:0004674###protein serine/threonine kinase activity;GO:0004713###protein tyrosine kinase activity;GO:0004872###receptor activity;GO:0005524###ATP binding;GO:0005529###sugar binding;GO:0005886###plasma membrane;GO:0006468###protein phosphorylation;GO:0016020###membrane;GO:0016021###integral to membrane;GO:0016301###kinase activ…
Bv_000740_catk.t1	18.3601	17.6887	18.2641	16.9988	15.7157	17.5263	16.9383	19.1968	18.6072	13.9509	18.8273	16.4426	17.0037	17.7925	15.7865	20.636	20.9375	22.1413	10.5269	12.5697	12.5106	13.5295	13.1486	12.9742	YMF11_MARPO###S. Uncharacterized mitochondrial protein ymf11 - Marchantia polymorpha (Liverwort) (Marchantia aquatica)###2.98743e-24	W9SH81_9ROSA###P. Putative mitochondrial protein ymf11 {ECO:0000313|EMBL:EXC29360.1} - Morus notabilis###0	GO:0000374###Group III intron splicing;GO:0005739###mitochondrion;GO:0006397###mRNA processing;GO:0009507###chloroplast;GO:0009845###seed germination;GO:0010228###vegetative to reproductive phase transition of meristem;GO:0040007###growth;GO:0090351###seedling development
Bv_000750_ardw.t1	11.6177	12.3821	15.4103	15.3254	13.2979	15.5151	34.3582	33.5103	27.8654	22.7027	25.0511	22.9945	47.0785	43.0806	42.1534	16.2748	17.4325	18.5865	42.1075	45.648	43.4458	109.153	113.662	109.219	0	V4UIH4_9ROSI###P. Uncharacterized protein {ECO:0000313|EMBL:ESR62111.1} - Citrus clementina###2.68048e-19	GO:0005634###nucleus
Bv_000760_hpan.t1	55.9102	60.421	60.0242	46.3284	49.4549	46.2579	54.7484	51.4441	49.7403	48.7848	51.2693	50.1469	57.0481	51.939	55.9246	73.8216	73.973	74.1428	57.0667	51.3375	55.3878	74.2973	78.4047	89.1684	BRPF3_HUMAN###S. Bromodomain and PHD finger-containing protein 3 - Homo sapiens (Human)###7.90525e-18	B9SV90_RICCO###P. Bromodomain-containing protein {ECO:0000313|EMBL:EEF32463.1} - Ricinus communis (Castor bean)###0	GO:0000956###nuclear-transcribed mRNA catabolic process;GO:0003677###DNA binding;GO:0005515###protein binding;GO:0009506###plasmodesma
Bv_000770_hhom.t1	0.207459	0.186197	0.0951256	0.616538	0.1099	0	0.160552	0.168393	0	0.0866516	0	0	0	0	0.0839709	0	0	0	0	0.132313	0.113733	0	0.389588	0.157263	UBB_HORSE###S. Polyubiquitin-B Precursor - Equus caballus (Horse)###3.58839e-09	A0A061GGR6_THECC###P. Ubiquitin, putative {ECO:0000313|EMBL:EOY28608.1} - Theobroma cacao (Cacao) (Cocoa)###3.22071e-70	GO:0005515###protein binding;GO:0005737###cytoplasm
Bv_000780_xtuc.t1	0	0	0	0	0	0	0	0	0	0	0	0	0	0	0	0	0	0	0	0	0	0	0	0	CP_CSVMV###S. Putative Polyprotein CP - Cassava vein mosaic virus (CsVMV)###0.0652718	0	0
Bv_000790_ezhe.t1	33.4009	32.0259	31.2963	22.0192	22.4196	22.5064	9.55287	10.0194	10.1659	10.1382	8.09105	10.5838	7.25563	5.9056	7.64135	22.7634	24.7192	22.1413	6.78706	3.83708	5.5729	13.0708	21.1352	15.0187	GAM1_ORYSI###S. Transcription factor GAMYB - Oryza sativa subsp. indica (Rice)###1.24061e-55	F6HEP4_VITVI###P. Putative uncharacterized protein {ECO:0000313|EMBL:CCB50668.1} - Vitis vinifera (Grape)###1.05217e-68	GO:0003677###DNA binding;GO:0003700###transcription factor activity, sequence-specific DNA binding;GO:0005634###nucleus;GO:0006355###regulation of transcription, DNA-templated;GO:0009555###pollen development;GO:0009686###gibberellin biosynthetic process;GO:0009723###response to ethylene;GO:0009740###gibberellic acid mediated signaling pathway;GO:0009751###response to salicylic acid;GO:0009789###p…
Bv_000800_fyio.t1	59.2295	51.6697	56.4095	61.8299	64.8409	55.7393	113.189	108.866	107.286	144.275	139.026	145.716	225.977	176.184	200.858	57.5468	63.4582	61.8533	156.379	130.99	142.734	108.35	110.546	110.006	ATG8C_ORYSJ###S. Autophagy-related protein 8C Precursor - Oryza sativa subsp. japonica (Rice)###2.86916e-59	F1JYZ5_SOLLC###P. Autophagy-related protein {ECO:0000256|RuleBase:RU004384} - Solanum lycopersicum (Tomato) (Lycopersicon esculentum)###8.33001e-60	GO:0004872###receptor activity;GO:0005515###protein binding;GO:0005737###cytoplasm;GO:0005775###vacuolar lumen;GO:0005776###autophagosome;GO:0006914###autophagy;GO:0010286###heat acclimation;GO:0046482###para-aminobenzoic acid metabolic process;GO:0050832###defense response to fungus
Bv_000810_dwhm.t1	23.6503	26.1607	24.6375	20.8742	20.7711	21.836	27.3742	28.9636	29.4085	27.0353	25.9847	22.9315	24.7024	20.5939	23.008	17.6576	18.2627	18.1802	17.868	23.2871	20.4719	24.7658	22.1091	28.0715	RHA2_CAEEL###S. Putative ATP-dependent RNA helicase rha-2 EC=3.6.4.13 - Caenorhabditis elegans###2.03493e-78	F6HZ72_VITVI###P. Putative uncharacterized protein {ECO:0000313|EMBL:CCB59987.1} - Vitis vinifera (Grape)###0	GO:0000166###nucleotide binding;GO:0003676###nucleic acid binding;GO:0004386###helicase activity;GO:0005524###ATP binding;GO:0008026###ATP-dependent helicase activity;GO:0016787###hydrolase activity
Bv_000820_xexu.t1	0.622377	0.65169	0.570754	0.0880769	0.4396	0.287316	0.883039	0.841966	0.816902	0.259955	0.54459	0.44099	0.387706	0.454277	0.335884	1.17008	1.2913	2.13287	0.277023	0.926191	1.13733	3.43969	1.85054	2.51621	0	0	0
Bv_000830_qfkp.t1	0.622377	0.930986	1.23663	0.528461	0.879199	0.47886	1.04359	1.01036	0.907669	1.12647	1.40037	1.13397	2.54778	1.7414	1.17559	0.957341	0.830121	1.72661	0.831069	2.24932	2.50212	0.229313	0	0.786317	ORP1D_ARATH###S. Oxysterol-binding protein-related protein 1D - Arabidopsis thaliana (Mouse-ear cress)###1.80731e-23	M5XLT3_PRUPE###P. Uncharacterized protein {ECO:0000313|EMBL:EMJ26461.1} - Prunus persica (Peach) (Amygdalus persica)###3.37135e-24	GO:0000165###MAPK cascade;GO:0005623###cell;GO:0006612###protein targeting to membrane;GO:0007154###cell communication;GO:0009409###response to cold;GO:0009723###response to ethylene;GO:0009738###abscisic acid-activated signaling pathway;GO:0009862###systemic acquired resistance, salicylic acid mediated signaling pathway;GO:0009867###jasmonic acid mediated signaling pathway;GO:0010200###response …
Bv_000840_kkeu.t1	2.8007	2.88606	2.09276	4.22769	2.8574	3.35202	5.37851	4.88341	4.53835	6.41222	5.6793	6.23686	8.30798	6.81416	6.88562	3.29751	3.68943	4.26575	6.37153	5.82177	5.68663	5.73282	6.7204	7.78454	FBK67_ARATH###S. F-box/kelch-repeat protein At3g23880 - Arabidopsis thaliana (Mouse-ear cress)###1.71427e-05	A0A022RGN5_ERYGU###P. Uncharacterized protein {ECO:0000313|EMBL:EYU39547.1} - Erythranthe guttata (Yellow monkey flower) (Mimulus guttatus)###9.50451e-15	0
Bv_000850_miks.t1	1.86713	2.04817	1.90251	1.84961	1.099	2.29853	5.45878	7.74609	6.80752	13.9509	14.9373	15.2457	31.958	22.411	24.0997	3.29751	3.78166	3.75792	29.3644	27.1242	24.3388	23.2752	24.2519	22.3314	FBK50_ARATH###S. F-box/kelch-repeat protein At3g06240 - Arabidopsis thaliana (Mouse-ear cress)###0.000354104	A0A059B2X9_EUCGR###P. Uncharacterized protein {ECO:0000313|EMBL:KCW60000.1} - Eucalyptus grandis (Flooded gum)###2.84261e-12	0
Bv_000860_gzwo.t1	2.8007	2.14127	2.94889	6.34153	6.04449	6.60827	1.60552	1.93652	1.81534	1.55973	1.86717	2.26795	1.27389	1.7414	1.34353	0.106371	0.553414	0.507827	3.04725	2.91089	1.81972	0.802595	1.16877	0.393159	0	A0A0B2Q700_GLYSO###P. Uncharacterized protein {ECO:0000313|EMBL:KHN15788.1} - Glycine soja (Wild soybean)###3.12269e-62	GO:0006084###acetyl-CoA metabolic process;GO:0016126###sterol biosynthetic process;GO:0016132###brassinosteroid biosynthetic process
Bv_000870_tyut.t1	6.3275	6.05141	5.80266	7.48653	6.81379	8.2364	17.6608	16.7551	18.698	15.5106	15.5597	13.9857	18.2222	17.5654	21.5805	10.1053	9.50028	11.3753	17.4524	21.964	24.225	2.17847	1.07137	1.7299	Y1677_ARATH###S. Probable LRR receptor-like serine/threonine-protein kinase At1g67720 EC=2.7.11.1 Precursor - Arabidopsis thaliana (Mouse-ear cress)###5.68473e-43	D7T6U7_VITVI###P. Putative uncharacterized protein {ECO:0000313|EMBL:CBI26218.3} - Vitis vinifera (Grape)###6.62139e-169	GO:0004872###receptor activity;GO:0005886###plasma membrane;GO:0007165###signal transduction;GO:0007267###cell-cell signaling;GO:0009506###plasmodesma;GO:0009616###virus induced gene silencing;GO:0010267###production of ta-siRNAs involved in RNA interference;GO:0016301###kinase activity;GO:0016310###phosphorylation;GO:0016740###transferase activity;GO:0035196###production of miRNAs involved in ge…
Bv_000890_ccem.t1	94.705	102.688	99.8819	93.0092	96.1624	96.3467	127.719	136.399	127.346	155.02	163.221	161.969	277.542	228.35	259.722	123.497	113.358	114.87	330.073	335.281	328.573	187.463	175.704	185.571	ARIA_ARATH###S. ARM REPEAT PROTEIN INTERACTING WITH ABF2 - Arabidopsis thaliana (Mouse-ear cress)###0	A0A061EML0_THECC###P. ARM repeat protein interacting with ABF2 isoform 1 {ECO:0000313|EMBL:EOY05612.1} - Theobroma cacao (Cacao) (Cocoa)###0	GO:0000956###nuclear-transcribed mRNA catabolic process;GO:0005488###binding;GO:0005515###protein binding;GO:0005634###nucleus;GO:0005886###plasma membrane;GO:0006261###DNA-dependent DNA replication;GO:0008285###negative regulation of cell proliferation;GO:0009651###response to salt stress;GO:0009737###response to abscisic acid;GO:0010187###negative regulation of seed germination;GO:0031261###DNA…
Bv_000900_iwkj.t1	3.94172	2.14127	2.66352	1.32115	0.989099	1.34081	1.6858	2.35751	3.35838	1.38642	2.17836	1.38597	0.720025	2.49852	1.84736	17.8704	14.2965	14.5239	1.2466	0.661565	0.796128	1.94916	7.40218	2.12306	HIDM_GLYEC###S. 2-hydroxyisoflavanone dehydratase EC=3.1.1.1 EC=4.2.1.105 - Glycyrrhiza echinata (Licorice)###3.054e-98	A0A061EKQ6_THECC###P. Alpha/beta-Hydrolases superfamily protein {ECO:0000313|EMBL:EOY05610.1} - Theobroma cacao (Cacao) (Cocoa)###1.29101e-101	GO:0004091###carboxylesterase activity;GO:0005829###cytosol;GO:0008152###metabolic process;GO:0009717###isoflavonoid biosynthetic process;GO:0009813###flavonoid biosynthetic process;GO:0016787###hydrolase activity;GO:0016829###lyase activity;GO:0033987###2-hydroxyisoflavanone dehydratase activity;GO:0046287###isoflavonoid metabolic process;GO:0048765###root hair cell differentiation;GO:0052689###…
Bv_000910_pyrf.t1	30.6002	32.8638	30.2499	35.8473	33.4096	33.9991	36.9271	38.0569	37.3052	33.1009	32.9088	31.4993	32.2349	29.4523	29.9776	25.3163	23.7046	23.7663	23.5469	19.7146	22.0641	29.4667	32.2384	27.9929	FBX21_PONAB###S. F-box only protein 21 - Pongo abelii (Sumatran orangutan) (Pongo pygmaeus abelii)###5.79705e-08	D7T9T0_VITVI###P. Putative uncharacterized protein {ECO:0000313|EMBL:CBI27252.3} - Vitis vinifera (Grape)###2.83755e-125	GO:0003677###DNA binding;GO:0009507###chloroplast
Bv_000920_iiet.t1	47.4044	42.453	52.2239	56.105	59.4558	62.9223	45.3561	45.5504	42.2066	30.9346	33.3756	31.6883	29.2441	24.531	29.1379	27.4438	32.098	28.5399	20.7767	24.7425	23.8838	77.8517	71.4895	67.0729	0	K4CE22_SOLLC###P. Uncharacterized protein {ECO:0000313|EnsemblPlants:Solyc07g041490.1.1} - Solanum lycopersicum (Tomato) (Lycopersicon esculentum)###3.86753e-68	GO:0000394###RNA splicing, via endonucleolytic cleavage and ligation;GO:0005777###peroxisome;GO:0005829###cytosol;GO:0009086###methionine biosynthetic process;GO:0009507###chloroplast;GO:0009570###chloroplast stroma;GO:0009620###response to fungus;GO:0009753###response to jasmonic acid;GO:0009817###defense response to fungus, incompatible interaction;GO:0019344###cysteine biosynthetic process;GO:…
Bv_000930_crae.t1	2.38578	5.02732	3.23427	3.435	3.6267	3.83088	5.86017	5.80957	6.62599	12.0446	11.6698	12.2847	12.9051	15.3697	13.1834	4.0421	1.66024	1.01565	12.466	10.982	7.96128	1.60519	0.779177	0.707685	TT2_ARATH###S. Transcription factor TT2 - Arabidopsis thaliana (Mouse-ear cress)###2.72455e-51	I1LY44_SOYBN###P. Uncharacterized protein {ECO:0000313|EnsemblPlants:GLYMA13G16890.1} - Glycine max (Soybean) (Glycine hispida)###2.39612e-76	GO:0003677###DNA binding;GO:0005622###intracellular;GO:0005634###nucleus;GO:0006633###fatty acid biosynthetic process;GO:0006970###response to osmotic stress;GO:0009611###response to wounding;GO:0009651###response to salt stress;GO:0009723###response to ethylene;GO:0009733###response to auxin;GO:0009737###response to abscisic acid;GO:0009739###response to gibberellin;GO:0009744###response to sucr…
Bv_000940_idgw.t1	52.7983	57.0694	57.2656	45.7119	45.3887	48.0776	46.9616	48.3289	50.1033	40.293	38.6659	40.1301	43.0907	41.6421	44.2527	75.949	63.7349	67.7441	31.8576	31.2259	34.006	49.6462	51.6205	51.8183	MD20A_ARATH###S. Mediator of RNA polymerase II transcription subunit 20a - Arabidopsis thaliana (Mouse-ear cress)###3.05582e-89	A0A061GT48_THECC###P. TATA-binding related factor (TRF) of subunit 20 of Mediator complex {ECO:0000313|EMBL:EOY30294.1} - Theobroma cacao (Cacao) (Cocoa)###1.40084e-101	GO:0001104###RNA polymerase II transcription cofactor activity;GO:0006357###regulation of transcription from RNA polymerase II promoter;GO:0016592###mediator complex
Bv_000950_fauw.t1	0.829836	0.930986	0.665879	1.32115	0.3297	0.47886	0.321105	0.50518	0.816902	0.866516	0.622389	0.629986	0.720025	0.681416	0.671767	1.27645	1.2913	0.710958	0.277023	0	0.45493	0.573282	0.292191	0.157263	C7A29_PANGI###S. Cytochrome P450 CYP72A219 EC=1.14.-.- - Panax ginseng (Korean ginseng)###5.31142e-148	A0A0D2Q8F9_GOSRA###P. Uncharacterized protein {ECO:0000313|EMBL:KJB54457.1} - Gossypium raimondii (New World cotton)###0	GO:0000041###transition metal ion transport;GO:0004497###monooxygenase activity;GO:0005506###iron ion binding;GO:0016491###oxidoreductase activity;GO:0016705###oxidoreductase activity, acting on paired donors, with incorporation or reduction of molecular oxygen;GO:0016709###oxidoreductase activity, acting on paired donors, with incorporation or reduction of molecular oxygen, NAD(P)H as one donor,…
Bv_000960_hssc.t1	40.0396	41.8944	37.86	34.7023	32.6403	34.7653	18.303	17.9339	19.7872	14.2975	17.0379	15.6236	10.6342	12.644	11.8399	33.7197	31.8213	34.126	9.97282	11.2466	13.3067	31.7598	30.6801	30.6664	RPC4_HUMAN###S. DNA-directed RNA polymerase III subunit RPC4 - Homo sapiens (Human)###6.12813e-13	A0A061GKB3_THECC###P. DNA-directed RNA polymerase III subunit RPC4, putative {ECO:0000313|EMBL:EOY30295.1} - Theobroma cacao (Cacao) (Cocoa)###2.76309e-82	GO:0003677###DNA binding;GO:0003899###DNA-directed RNA polymerase activity;GO:0005666###DNA-directed RNA polymerase III complex;GO:0006351###transcription, DNA-dependent;GO:0006383###transcription from RNA polymerase III promoter
Bv_000970_qgyj.t1	84.1246	95.8916	97.1232	91.5118	85.0625	87.7272	120.575	119.138	121.446	103.115	103.472	98.0888	107.782	94.6411	91.5283	88.7136	85.1335	90.5964	78.813	70.1259	69.3769	53.7738	47.1402	61.0182	VIP6_ARATH###S. Protein CTR9 homolog {ECO:0000305} - Arabidopsis thaliana (Mouse-ear cress)###0	D7TCG3_VITVI###P. Putative uncharacterized protein {ECO:0000313|EMBL:CBI27821.3} - Vitis vinifera (Grape)###0	GO:0000003###reproduction;GO:0000122###negative regulation of transcription from RNA polymerase II promoter;GO:0000398###mRNA splicing, via spliceosome;GO:0001711###endodermal cell fate commitment;GO:0001826###inner cell mass cell differentiation;GO:0001829###trophectodermal cell differentiation;GO:0001832###blastocyst growth;GO:0005515###protein binding;GO:0005634###nucleus;GO:0006306###DNA meth…
Bv_000980_ejkk.t1	79.6642	71.5928	76.6712	56.193	54.1806	52.1958	17.9819	18.1023	22.964	15.0774	17.8159	16.3166	4.81863	9.69125	7.97724	89.5645	90.022	96.284	6.51004	7.01259	5.91409	14.4467	14.8044	14.3896	GRF1_ORYSJ###S. Growth-regulating factor 1 - Oryza sativa subsp. japonica (Rice)###3.21214e-51	D7TCG2_VITVI###P. Putative uncharacterized protein {ECO:0000313|EMBL:CBI27820.3} - Vitis vinifera (Grape)###8.73402e-83	GO:0005515###protein binding;GO:0005524###ATP binding;GO:0005634###nucleus;GO:0006355###regulation of transcription, DNA-templated;GO:0009624###response to nematode;GO:0009737###response to abscisic acid;GO:0009739###response to gibberellin;GO:0009793###embryo development ending in seed dormancy;GO:0009845###seed germination;GO:0009909###regulation of flower development;GO:0009965###leaf morphoge…
Bv_000990_atgn.t1	22.0944	22.0644	21.974	19.465	20.3315	23.7515	41.1014	43.3613	39.4836	50.4312	47.3015	52.2888	76.9319	61.2517	60.543	25.8482	26.1027	25.4929	70.5023	67.8766	63.5765	43.7987	37.2057	53.155	DEN5B_HUMAN###S. DENN domain-containing protein 5B - Homo sapiens (Human)###1.14957e-13	A0A061GLL0_THECC###P. DENN domain-containing protein isoform 1 {ECO:0000313|EMBL:EOY30283.1} - Theobroma cacao (Cacao) (Cocoa)###0	0
Bv_001000_mguw.t1	4.14918	2.23437	2.18789	5.28461	6.26429	4.21397	1.3647	2.10492	1.81534	2.33959	4.27892	4.2839	1.38466	4.46706	2.35119	0.850969	0.461178	0.101565	2.63172	1.72007	1.93345	0.458626	1.07137	0.707685	OPR3_SOLLC###S. 12-oxophytodienoate reductase 3 EC=1.3.1.42 - Solanum lycopersicum (Tomato) (Lycopersicon esculentum)###0	A0A0D2TCY5_GOSRA###P. Uncharacterized protein {ECO:0000313|EMBL:KJB54479.1} - Gossypium raimondii (New World cotton)###0	GO:0005777###peroxisome;GO:0005829###cytosol;GO:0006569###tryptophan catabolic process;GO:0006629###lipid metabolic process;GO:0006631###fatty acid metabolic process;GO:0006633###fatty acid biosynthetic process;GO:0006952###defense response;GO:0007165###signal transduction;GO:0009414###response to water deprivation;GO:0009611###response to wounding;GO:0009620###response to fungus;GO:0009684###ind…
Bv_001010_nrdw.t1	0.829836	0.930986	1.71226	2.55423	2.198	1.43658	3.45188	3.11528	2.72301	3.98597	4.04553	3.27593	4.98479	4.61848	5.71002	0.638227	0.461178	1.01565	4.01683	4.36633	5.11797	1.26122	1.94794	1.17948	REM10_ARATH###S. B3 domain-containing protein REM10 - Arabidopsis thaliana (Mouse-ear cress)###6.42678e-16	A0A0D2QEJ4_GOSRA###P. Uncharacterized protein {ECO:0000313|EMBL:KJB17869.1} - Gossypium raimondii (New World cotton)###4.46623e-27	GO:0003677###DNA binding;GO:0005634###nucleus;GO:0006351###transcription, DNA-dependent;GO:0006355###regulation of transcription, DNA-dependent
Bv_001020_pprz.t1	0.829836	0.279296	0.665879	1.05692	0.549499	0.861949	0.883039	1.85233	1.81534	2.16629	2.02276	2.77194	1.60621	1.7414	1.59545	0.531856	1.10683	1.21879	0.554046	1.32313	0.682395	1.26122	0.68178	0.786317	REM10_ARATH###S. B3 domain-containing protein REM10 - Arabidopsis thaliana (Mouse-ear cress)###3.17332e-17	A0A0D2QEJ4_GOSRA###P. Uncharacterized protein {ECO:0000313|EMBL:KJB17869.1} - Gossypium raimondii (New World cotton)###3.74739e-24	GO:0003677###DNA binding;GO:0005634###nucleus;GO:0005654###nucleoplasm;GO:0005773###vacuole;GO:0006351###transcription, DNA-dependent;GO:0006355###regulation of transcription, DNA-dependent;GO:0009507###chloroplast;GO:0009909###regulation of flower development;GO:0010048###vernalization response
Bv_001030_mynf.t1	0.414918	0.930986	0.475628	0.176154	1.2089	0.861949	0.481657	0.75777	0.544602	0.606561	1.71157	0.566987	0.553865	3.17994	5.37414	0.212742	0.368943	0.101565	0.415534	0.529252	1.81972	0.114656	0	0	OPR3_SOLLC###S. 12-oxophytodienoate reductase 3 EC=1.3.1.42 - Solanum lycopersicum (Tomato) (Lycopersicon esculentum)###4.12735e-154	A0A067KCN9_JATCU###P. Uncharacterized protein {ECO:0000313|EMBL:KDP33907.1} - Jatropha curcas (Barbados nut)###8.95089e-157	GO:0005777###peroxisome;GO:0005829###cytosol;GO:0006569###tryptophan catabolic process;GO:0006629###lipid metabolic process;GO:0006631###fatty acid metabolic process;GO:0006633###fatty acid biosynthetic process;GO:0007165###signal transduction;GO:0009414###response to water deprivation;GO:0009611###response to wounding;GO:0009620###response to fungus;GO:0009684###indoleacetic acid biosynthetic pr…
Bv_001040_ftrj.t1	50.1013	38.6359	43.8529	43.3338	45.3887	42.0439	42.5464	39.9092	39.6651	44.1056	40.1441	41.7681	64.8022	66.173	68.1004	55.6321	64.7495	61.9549	82.5528	90.8991	90.986	82.4379	78.4047	93.1786	Y232_RICCO###S. UPF0392 protein RCOM_0530710 - Ricinus communis (Castor bean)###0.00176112	A0A067KKI4_JATCU###P. Uncharacterized protein {ECO:0000313|EMBL:KDP36721.1} - Jatropha curcas (Barbados nut)###0	GO:0005737###cytoplasm;GO:0005773###vacuole;GO:0005794###Golgi apparatus;GO:0016740###transferase activity;GO:0042546###cell wall biogenesis;GO:0045489###pectin biosynthetic process;GO:0048531###beta-1,3-galactosyltransferase activity
Bv_001050_dstn.t1	8.40209	6.14451	5.51728	10.5692	10.99	10.4392	4.65602	4.46242	7.53365	9.09841	9.25803	10.5838	5.04017	11.2812	8.90092	6.59501	8.20898	7.31271	6.78706	6.74797	8.30248	1.03191	0.779177	0.235895	MCA5_ARATH###S. Metacaspase-5 EC=3.4.22.- - Arabidopsis thaliana (Mouse-ear cress)###6.38903e-148	I6LM00_HEVBR###P. Type II metacaspase {ECO:0000313|EMBL:ADM52185.1} - Hevea brasiliensis (Para rubber tree) (Siphonia brasiliensis)###3.0795e-165	GO:0004197###cysteine-type endopeptidase activity;GO:0005737###cytoplasm;GO:0005829###cytosol;GO:0005886###plasma membrane;GO:0006508###proteolysis;GO:0006816###calcium ion transport;GO:0006970###response to osmotic stress;GO:0006979###response to oxidative stress;GO:0007030###Golgi organization;GO:0007033###vacuole organization;GO:0008233###peptidase activity;GO:0008234###cysteine-type peptidase…
Bv_001060_pkhf.t1	2.38578	3.07225	1.80739	6.42961	7.03359	5.74632	0.481657	0.589377	0.998436	1.99299	1.78937	2.20495	0.996957	2.72566	2.18324	0.957341	0.461178	1.21879	19.8071	1.72007	3.07078	0.458626	0.0973971	0.157263	AB19A_PRUPE###S. Auxin-binding protein ABP19a Precursor - Prunus persica (Peach) (Amygdalus persica)###2.68619e-81	I3SGS4_MEDTR###P. Uncharacterized protein {ECO:0000313|EMBL:AFK39466.1} - Medicago truncatula (Barrel medic) (Medicago tribuloides)###7.35488e-85	GO:0004872###receptor activity;GO:0005576###extracellular region;GO:0005618###cell wall;GO:0005623###cell;GO:0005634###nucleus;GO:0009409###response to cold;GO:0009505###plant-type cell wall;GO:0009734###auxin mediated signaling pathway;GO:0009735###response to cytokinin;GO:0010103###stomatal complex morphogenesis;GO:0019684###photosynthesis, light reaction;GO:0030003###cellular cation homeostasi…
Bv_001070_kcnc.t1	0.103729	0.186197	0.190251	0.264231	0.4396	0.191544	0.240829	0.589377	0.272301	0.606561	0.388993	0.629986	0.830798	0.832841	0.587797	1.27645	0.922357	1.82818	0.277023	0.264626	0.682395	0.229313	0.292191	0.47179	0	0	0
Bv_001080_dyrz.t1	0.518647	0.372394	0.285377	0.440384	0.879199	0.383088	0.64221	1.01036	1.0892	1.47308	1.01138	1.25997	1.27389	1.81711	1.59545	1.06371	1.66024	2.336	2.35469	1.45544	0.90986	0.573282	0.0973971	0.943581	0	0	0
Bv_001090_qoxj.t1	3.73426	4.46873	2.75864	2.81846	2.4178	2.77739	2.97022	3.53626	4.44758	2.6862	3.34534	3.77991	5.26172	3.70993	3.94663	11.0626	8.76239	10.1565	7.20259	5.42483	6.59649	8.02595	5.84383	5.34696	0	0	0
Bv_001100_oqmo.t1	0	0	0.0951256	0	0	0.0957721	0	0	0	0	0.0777986	0.0629986	0.0553865	0.227139	0.251913	0.106371	0.368943	0	0	0	0	0.458626	0.292191	0.786317	AB19A_PRUPE###S. Auxin-binding protein ABP19a Precursor - Prunus persica (Peach) (Amygdalus persica)###7.68578e-66	Q1H8M7_BETVU###P. Germin-like protein {ECO:0000313|EMBL:CAK22420.1} - Beta vulgaris (Sugar beet)###7.26884e-80	GO:0000041###transition metal ion transport;GO:0004872###receptor activity;GO:0005576###extracellular region;GO:0005618###cell wall;GO:0005623###cell;GO:0005634###nucleus;GO:0006826###iron ion transport;GO:0009409###response to cold;GO:0009505###plant-type cell wall;GO:0009734###auxin mediated signaling pathway;GO:0009735###response to cytokinin;GO:0010103###stomatal complex morphogenesis;GO:0010…
Bv_001110_zdwu.t1	1.45221	2.51366	1.99764	0.528461	0.659399	0.670405	5.0574	5.0518	3.53991	4.15927	3.50094	3.96891	3.10164	2.72566	3.52678	7.0205	8.0245	9.34402	0.96958	3.70477	2.38838	4.01297	4.96725	4.56064	AB19A_PRUPE###S. Auxin-binding protein ABP19a Precursor - Prunus persica (Peach) (Amygdalus persica)###9.87468e-65	Q1H8M7_BETVU###P. Germin-like protein {ECO:0000313|EMBL:CAK22420.1} - Beta vulgaris (Sugar beet)###8.8624e-87	GO:0004872###receptor activity;GO:0005576###extracellular region;GO:0005618###cell wall;GO:0005623###cell;GO:0005634###nucleus;GO:0009409###response to cold;GO:0009505###plant-type cell wall;GO:0009734###auxin mediated signaling pathway;GO:0009735###response to cytokinin;GO:0010103###stomatal complex morphogenesis;GO:0019684###photosynthesis, light reaction;GO:0030003###cellular cation homeostasi…
Bv_001120_qwkq.t1	0	0	0.0951256	0	0.2198	0	0	0	0	0	0	0	0	0	0	0	0	0	0	0.264626	0	0	0	0	AB19A_PRUPE###S. Auxin-binding protein ABP19a Precursor - Prunus persica (Peach) (Amygdalus persica)###3.90271e-66	Q84RC0_BETVU###P. Germin-like protein Kiel 1 {ECO:0000313|EMBL:AAO92348.1} - Beta vulgaris (Sugar beet)###5.65305e-88	GO:0004872###receptor activity;GO:0005576###extracellular region;GO:0005618###cell wall;GO:0005623###cell;GO:0005634###nucleus;GO:0009409###response to cold;GO:0009505###plant-type cell wall;GO:0009734###auxin mediated signaling pathway;GO:0009735###response to cytokinin;GO:0010103###stomatal complex morphogenesis;GO:0019684###photosynthesis, light reaction;GO:0030003###cellular cation homeostasi…
Bv_001130_aeha.t1	0	0	0.0951256	0.176154	0	0	0	0	0	0	0	0.188996	0.276933	0.151426	0.167942	0	0	0	0	0	0.341198	0	0	0	MSH6_ARATH###S. DNA mismatch repair protein MSH6 - Arabidopsis thaliana (Mouse-ear cress)###1.47477e-18	A5BEQ5_VITVI###P. Putative uncharacterized protein {ECO:0000313|EMBL:CAN78918.1} - Vitis vinifera (Grape)###1.67825e-18	GO:0000166###nucleotide binding;GO:0003677###DNA binding;GO:0003684###damaged DNA binding;GO:0005515###protein binding;GO:0005524###ATP binding;GO:0005634###nucleus;GO:0006261###DNA-dependent DNA replication;GO:0006270###DNA replication initiation;GO:0006275###regulation of DNA replication;GO:0006281###DNA repair;GO:0006290###pyrimidine dimer repair;GO:0006974###response to DNA damage stimulus;GO…
Bv_001140_kftk.t1	0.311188	0.186197	0	0.176154	0	0.0957721	0	0.0841966	0	0.0866516	0	0.125997	0	0	0	0.106371	0.0922357	0.101565	0.138511	0	0.227465	0	0.292191	0	AB19A_PRUPE###S. Auxin-binding protein ABP19a Precursor - Prunus persica (Peach) (Amygdalus persica)###3.43588e-66	Q84RC0_BETVU###P. Germin-like protein Kiel 1 {ECO:0000313|EMBL:AAO92348.1} - Beta vulgaris (Sugar beet)###5.84631e-75	GO:0004872###receptor activity;GO:0005576###extracellular region;GO:0005618###cell wall;GO:0005623###cell;GO:0005634###nucleus;GO:0005737###cytoplasm;GO:0006499###N-terminal protein myristoylation;GO:0006865###amino acid transport;GO:0006888###ER to Golgi vesicle-mediated transport;GO:0009409###response to cold;GO:0009505###plant-type cell wall;GO:0009506###plasmodesma;GO:0009627###systemic acqui…
Bv_001150_xsws.t1	1.7634	0.65169	0.475628	0.352307	0.3297	0.287316	0.802762	0.25259	0.816902	2.33959	2.17836	0.818981	0.387706	1.05998	0.755738	0.744598	0.830121	1.32035	0.554046	0.529252	0.45493	0.114656	0.584383	0.157263	AB19A_PRUPE###S. Auxin-binding protein ABP19a Precursor - Prunus persica (Peach) (Amygdalus persica)###1.43446e-57	Q1H8M7_BETVU###P. Germin-like protein {ECO:0000313|EMBL:CAK22420.1} - Beta vulgaris (Sugar beet)###4.27951e-115	GO:0004872###receptor activity;GO:0005576###extracellular region;GO:0005618###cell wall;GO:0005623###cell;GO:0005634###nucleus;GO:0009409###response to cold;GO:0009505###plant-type cell wall;GO:0009734###auxin mediated signaling pathway;GO:0009735###response to cytokinin;GO:0010103###stomatal complex morphogenesis;GO:0019684###photosynthesis, light reaction;GO:0030003###cellular cation homeostasi…
Bv_001160_dwis.t1	0	0	0	0	0	0	0	0	0	0	0	0	0	0	0	0	0	0	0	0	0	0	0	0	0	0	0
Bv_001180_mjzm.t1	6.94987	13.4993	3.80502	3.96346	4.94549	7.08713	4.65602	4.9676	12.7981	10.6581	15.3263	12.4737	4.43092	13.174	10.5803	9.57341	7.19438	9.03932	0.96958	1.32313	2.16092	0	0.194794	0	GL33_ARATH###S. Germin-like protein subfamily 3 member 3 Precursor - Arabidopsis thaliana (Mouse-ear cress)###8.04812e-51	Q9FPQ0_BETVU###P. Oxalate oxidase-like germin 171 {ECO:0000313|EMBL:AAG36666.1} - Beta vulgaris subsp. vulgaris###4.2797e-94	GO:0005576###extracellular region;GO:0005618###cell wall;GO:0005623###cell;GO:0005634###nucleus;GO:0009409###response to cold;GO:0009505###plant-type cell wall;GO:0009735###response to cytokinin;GO:0010103###stomatal complex morphogenesis;GO:0019684###photosynthesis, light reaction;GO:0030003###cellular cation homeostasis;GO:0030145###manganese ion binding;GO:0031012###extracellular matrix;GO:004…
Bv_001190_wdef.t1	35.268	26.3469	17.1226	10.8335	11.2098	13.5039	20.4704	14.8186	32.5853	28.4217	39.3661	34.1452	12.6835	37.6293	33.6723	21.6997	24.7192	21.4303	7.75664	13.3636	18.7659	0.114656	1.07137	0.47179	AB19A_PRUPE###S. Auxin-binding protein ABP19a Precursor - Prunus persica (Peach) (Amygdalus persica)###1.69073e-51	Q9FPQ0_BETVU###P. Oxalate oxidase-like germin 171 {ECO:0000313|EMBL:AAG36666.1} - Beta vulgaris subsp. vulgaris###1.21407e-94	GO:0004872###receptor activity;GO:0005576###extracellular region;GO:0005618###cell wall;GO:0005623###cell;GO:0005634###nucleus;GO:0009409###response to cold;GO:0009505###plant-type cell wall;GO:0009734###auxin mediated signaling pathway;GO:0009735###response to cytokinin;GO:0010103###stomatal complex morphogenesis;GO:0019684###photosynthesis, light reaction;GO:0030003###cellular cation homeostasi…
Bv_001200_okuo.t1	1.7634	1.67577	2.37814	1.84961	3.8465	3.06471	6.90376	8.41966	6.17215	12.2179	11.0474	12.0957	32.8442	25.6667	22.5042	6.70138	3.78166	4.67201	50.1411	96.7208	74.3811	1.8345	1.75315	2.28032	0	0	0
Bv_001210_dqhn.t1	69.6025	45.9907	38.1454	33.6454	26.9255	39.3623	49.3699	36.3729	96.1222	77.2932	107.907	107.854	32.8442	93.0511	87.7496	65.7374	73.8808	62.7674	10.1113	8.86497	14.899	0.573282	2.53232	0.235895	AB19A_PRUPE###S. Auxin-binding protein ABP19a Precursor - Prunus persica (Peach) (Amygdalus persica)###2.12483e-55	Q9FPQ0_BETVU###P. Oxalate oxidase-like germin 171 {ECO:0000313|EMBL:AAG36666.1} - Beta vulgaris subsp. vulgaris###1.3027e-98	GO:0004872###receptor activity;GO:0005576###extracellular region;GO:0005618###cell wall;GO:0005623###cell;GO:0005634###nucleus;GO:0009409###response to cold;GO:0009505###plant-type cell wall;GO:0009734###auxin mediated signaling pathway;GO:0009735###response to cytokinin;GO:0010103###stomatal complex morphogenesis;GO:0019684###photosynthesis, light reaction;GO:0030003###cellular cation homeostasi…
Bv_001220_icqt.t1	149.267	79.5062	92.4621	53.4626	58.7964	81.1189	90.2305	68.1151	173.365	111.867	137.937	144.267	47.9093	120.156	120.33	110.094	122.12	111.519	17.868	14.5544	28.4331	1.26122	5.25944	1.7299	AB19A_PRUPE###S. Auxin-binding protein ABP19a Precursor - Prunus persica (Peach) (Amygdalus persica)###5.97764e-56	Q9FPQ0_BETVU###P. Oxalate oxidase-like germin 171 {ECO:0000313|EMBL:AAG36666.1} - Beta vulgaris subsp. vulgaris###9.10499e-97	GO:0004872###receptor activity;GO:0005576###extracellular region;GO:0005618###cell wall;GO:0005623###cell;GO:0005634###nucleus;GO:0009409###response to cold;GO:0009505###plant-type cell wall;GO:0009734###auxin mediated signaling pathway;GO:0009735###response to cytokinin;GO:0010103###stomatal complex morphogenesis;GO:0019684###photosynthesis, light reaction;GO:0030003###cellular cation homeostasi…
Bv_001230_cxwa.t1	24.9988	24.8573	25.779	31.7957	32.3106	31.0302	31.7894	32.3315	31.4961	28.855	33.609	32.1293	29.9087	31.7994	32.5807	37.549	35.603	40.3215	20.2227	29.6381	27.2958	19.1476	18.9924	21.0733	Y0931_DICDI###S. TNF receptor-associated factor family protein DDB_G0290931 - Dictyostelium discoideum (Slime mold)###7.24853e-07	A0A061EX08_THECC###P. TRAF-like superfamily protein, putative {ECO:0000313|EMBL:EOY09625.1} - Theobroma cacao (Cacao) (Cocoa)###3.51889e-125	GO:0004872###receptor activity;GO:0005515###protein binding;GO:0008270###zinc ion binding;GO:0009507###chloroplast;GO:0009941###chloroplast envelope;GO:0016117###carotenoid biosynthetic process;GO:0046872###metal ion binding
Bv_001240_dmkx.t1	34.127	30.0708	32.3427	23.6927	26.376	22.8895	23.9223	22.6489	20.8764	18.3701	23.1062	20.4115	26.4747	24.001	28.3822	40.8465	40.9526	42.5559	50.8337	114.715	122.604	97.6872	93.7934	87.2812	MOB1A_MEDSF###S. MOB kinase activator-like 1A - Medicago sativa subsp. falcata (Sickle medic) (Medicago falcata)###1.05151e-115	A0A067KQ08_JATCU###P. Uncharacterized protein {ECO:0000313|EMBL:KDP33909.1} - Jatropha curcas (Barbados nut)###1.04957e-118	GO:0000902###cell morphogenesis;GO:0005623###cell;GO:0005634###nucleus;GO:0005737###cytoplasm;GO:0005856###cytoskeleton;GO:0006816###calcium ion transport;GO:0007030###Golgi organization;GO:0008283###cell proliferation;GO:0009524###phragmoplast;GO:0009553###embryo sac development;GO:0009554###megasporogenesis;GO:0009556###microsporogenesis;GO:0009651###response to salt stress;GO:0010449###root me…
Bv_001250_pikf.t1	177.274	129.873	162.95	124.717	92.3159	97.5917	221.884	197.02	169.28	120.879	133.191	124.485	174.135	192.916	188.683	157.217	166.209	155.903	161.504	67.4797	63.4628	279.418	275.634	283.467	0	W9RQK9_9ROSA###P. Uncharacterized protein {ECO:0000313|EMBL:EXC04013.1} - Morus notabilis###2.59797e-14	0
Bv_001260_fiic.t1	57.1549	47.6665	50.7019	53.7269	47.6965	49.0353	32.1105	27.0271	29.2269	35.7871	37.1877	35.2792	44.8631	43.0049	40.9778	60.6316	57.7395	55.7594	35.4589	39.1647	37.0768	30.9572	30.5827	35.0697	Y1491_ARATH###S. Uncharacterized protein At1g04910 - Arabidopsis thaliana (Mouse-ear cress)###4.32447e-75	D7TCF8_VITVI###P. Putative uncharacterized protein {ECO:0000313|EMBL:CBI27816.3} - Vitis vinifera (Grape)###0	GO:0005794###Golgi apparatus;GO:0009507###chloroplast;GO:0016740###transferase activity;GO:0016757###transferase activity, transferring glycosyl groups;GO:0030968###endoplasmic reticulum unfolded protein response
Bv_001260_fiic.t2	57.1549	47.6665	50.7019	53.7269	47.6965	49.0353	32.1105	27.0271	29.2269	35.7871	37.1877	35.2792	44.8631	43.0049	40.9778	60.6316	57.7395	55.7594	35.4589	39.1647	37.0768	30.9572	30.5827	35.0697	Y1491_ARATH###S. Uncharacterized protein At1g04910 - Arabidopsis thaliana (Mouse-ear cress)###1.24078e-74	D7TCF8_VITVI###P. Putative uncharacterized protein {ECO:0000313|EMBL:CBI27816.3} - Vitis vinifera (Grape)###0	GO:0005794###Golgi apparatus;GO:0009507###chloroplast;GO:0016740###transferase activity;GO:0016757###transferase activity, transferring glycosyl groups;GO:0030968###endoplasmic reticulum unfolded protein response
Bv_001270_ijji.t1	50.7237	53.4386	51.8434	35.6711	40.7729	39.8412	35.2413	37.2991	33.0392	29.8081	26.6071	25.1994	29.4102	27.1052	28.6341	43.1867	37.9089	46.0091	16.2058	21.0378	21.4955	22.1287	22.2065	30.2732	RAD7_SCHPO###S. DNA repair protein rhp7 - Schizosaccharomyces pombe (strain 972 / ATCC 24843) (Fission yeast)###6.85548e-20	A0A0D2V7L3_GOSRA###P. Uncharacterized protein {ECO:0000313|EMBL:KJB65280.1} - Gossypium raimondii (New World cotton)###1.10034e-178	GO:0000109###nucleotide-excision repair complex;GO:0005515###protein binding;GO:0005634###nucleus;GO:0006289###nucleotide-excision repair;GO:0006511###ubiquitin-dependent protein catabolic process;GO:0019005###SCF ubiquitin ligase complex;GO:0044732###mitotic spindle pole body
Bv_001280_cqrj.t1	1.7634	1.21028	0.761005	0.616538	0.3297	0.574632	0.722486	1.26295	1.3615	0.693212	0.466791	0.629986	0.609252	0.757129	0.419855	2.34017	1.10683	1.01565	0.277023	0.132313	0.45493	0.343969	0.0973971	0.157263	SAN_DROME###S. Probable N-acetyltransferase san EC=2.3.1.- - Drosophila melanogaster (Fruit fly)###1.04964e-05	A0A061GK91_THECC###P. Acyl-CoA N-acyltransferases (NAT) superfamily protein, putative {ECO:0000313|EMBL:EOY30270.1} - Theobroma cacao (Cacao) (Cocoa)###1.7237e-93	GO:0008080###N-acetyltransferase activity;GO:0016740###transferase activity;GO:0016746###transferase activity, transferring acyl groups
Bv_001290_xfis.t1	0.414918	0	0.570754	0.352307	0	0	0.0802762	0.168393	0.363068	0.346606	0.466791	0.314993	0.0553865	0.227139	0.335884	0.106371	0.276707	0.101565	0.692557	0	0.341198	0.114656	0	0	0	A0A068U3F7_COFCA###P. Coffea canephora DH200=94 genomic scaffold, scaffold_9 {ECO:0000313|EMBL:CDP03090.1} - Coffea canephora (Robusta coffee)###6.45319e-68	0
Bv_001300_gniw.t1	15.2482	16.3854	17.408	13.0354	12.7484	17.0474	22.8787	23.6593	22.601	16.9837	20.6166	18.2066	27.1948	18.3982	21.4966	27.8692	27.2095	34.7354	26.1787	19.5823	21.6092	49.7609	53.5684	46.9431	0	A0A061GL65_THECC###P. OBP3-responsive gene 4 isoform 1 {ECO:0000313|EMBL:EOY30261.1} - Theobroma cacao (Cacao) (Cocoa)###1.90049e-85	GO:0009536###plastid;GO:0009751###response to salicylic acid
Bv_001310_nzto.t1	72.5069	81.4613	81.6178	89.4861	89.8981	86.6737	64.3013	69.0412	71.0705	79.8927	79.3545	80.9532	93.714	90.3254	85.0626	58.185	51.8365	52.0015	78.6745	70.5228	71.9927	91.3811	97.4945	95.9307	TTL12_MOUSE###S. Tubulin--tyrosine ligase-like protein 12 - Mus musculus (Mouse)###1.16195e-81	D7TCF1_VITVI###P. Putative uncharacterized protein {ECO:0000313|EMBL:CBI27809.3} - Vitis vinifera (Grape)###0	GO:0005829###cytosol;GO:0006464###cellular protein modification process;GO:0009507###chloroplast;GO:0016874###ligase activity;GO:0042991###transcription factor import into nucleus
Bv_001320_mryz.t1	32.4673	34.6327	17.1226	15.5896	16.2652	14.7489	17.2594	16.1658	48.5603	25.7355	35.3983	30.6803	5.70481	26.0452	21.4966	28.7202	23.5201	21.6334	3.87832	2.91089	8.52994	0.229313	0.779177	0.393159	AB19A_PRUPE###S. Auxin-binding protein ABP19a Precursor - Prunus persica (Peach) (Amygdalus persica)###6.08881e-50	Q9FPQ0_BETVU###P. Oxalate oxidase-like germin 171 {ECO:0000313|EMBL:AAG36666.1} - Beta vulgaris subsp. vulgaris###7.03802e-93	GO:0005576###extracellular region;GO:0005618###cell wall;GO:0005623###cell;GO:0005634###nucleus;GO:0009409###response to cold;GO:0009505###plant-type cell wall;GO:0009735###response to cytokinin;GO:0010103###stomatal complex morphogenesis;GO:0019684###photosynthesis, light reaction;GO:0030003###cellular cation homeostasis;GO:0030145###manganese ion binding;GO:0031012###extracellular matrix;GO:004…
Bv_001330_toxj.t1	7.26106	11.9166	2.75864	4.49192	3.5168	3.54357	3.21105	4.54662	15.1581	9.09841	16.6489	14.9307	2.82471	10.6755	8.73298	6.80776	4.24284	5.99236	1.66214	1.32313	1.93345	0.229313	0.0973971	0.235895	GL33_ARATH###S. Germin-like protein subfamily 3 member 3 Precursor - Arabidopsis thaliana (Mouse-ear cress)###2.51435e-50	Q9FPQ0_BETVU###P. Oxalate oxidase-like germin 171 {ECO:0000313|EMBL:AAG36666.1} - Beta vulgaris subsp. vulgaris###5.08309e-93	GO:0005576###extracellular region;GO:0005618###cell wall;GO:0005623###cell;GO:0005634###nucleus;GO:0009409###response to cold;GO:0009505###plant-type cell wall;GO:0009735###response to cytokinin;GO:0010103###stomatal complex morphogenesis;GO:0019684###photosynthesis, light reaction;GO:0030003###cellular cation homeostasis;GO:0030145###manganese ion binding;GO:0031012###extracellular matrix;GO:004…
Bv_001340_hitp.t1	24.6876	21.7851	10.8443	11.0096	13.8474	15.7066	9.15149	11.9559	22.964	20.2765	23.184	20.3485	7.08947	24.4553	20.237	24.5717	25.826	18.9927	3.87832	8.60035	10.0085	1.8345	4.09068	1.494	AB19B_PRUPE###S. Auxin-binding protein ABP19b Precursor - Prunus persica (Peach) (Amygdalus persica)###2.80161e-51	Q9FPQ0_BETVU###P. Oxalate oxidase-like germin 171 {ECO:0000313|EMBL:AAG36666.1} - Beta vulgaris subsp. vulgaris###3.26455e-95	GO:0004872###receptor activity;GO:0005576###extracellular region;GO:0005618###cell wall;GO:0005623###cell;GO:0005634###nucleus;GO:0009409###response to cold;GO:0009505###plant-type cell wall;GO:0009734###auxin mediated signaling pathway;GO:0009735###response to cytokinin;GO:0010103###stomatal complex morphogenesis;GO:0019684###photosynthesis, light reaction;GO:0030003###cellular cation homeostasi…
Bv_001350_mnrg.t1	4.46037	4.56183	6.18316	6.60576	5.82469	5.36324	6.34182	5.64118	6.71675	8.83846	7.93545	5.10288	7.47718	8.17699	9.32077	7.7651	6.17979	4.97671	9.14175	8.33572	7.73381	12.0389	13.5382	10.9298	TM192_RAT###S. Transmembrane protein 192 - Rattus norvegicus (Rat)###0.00124681	V4UP05_9ROSI###P. Uncharacterized protein {ECO:0000313|EMBL:ESR66045.1} - Citrus clementina###3.2559e-149	GO:0005515###protein binding
Bv_001360_xcys.t1	16.493	15.9199	17.5031	42.9815	42.861	41.6609	2.72939	2.94688	2.81377	9.09841	9.80262	11.0248	2.82471	9.31268	4.36649	2.87202	3.13601	2.74227	37.2596	6.61565	17.5148	8.59923	10.7137	7.70591	ALEUL_ARATH###S. Thiol protease aleurain-like EC=3.4.22.16 Precursor - Arabidopsis thaliana (Mouse-ear cress)###4.94012e-162	A5HIJ1_ACTDE###P. Cysteine protease Cp1 {ECO:0000313|EMBL:ABQ10199.1} - Actinidia deliciosa (Kiwi)###7.03274e-166	GO:0005773###vacuole;GO:0005829###cytosol;GO:0006096###glycolytic process;GO:0006508###proteolysis;GO:0006816###calcium ion transport;GO:0006833###water transport;GO:0006972###hyperosmotic response;GO:0007030###Golgi organization;GO:0007568###aging;GO:0008233###peptidase activity;GO:0008234###cysteine-type peptidase activity;GO:0009266###response to temperature stimulus;GO:0009651###response to s…
Bv_001370_wxdy.t1	2.28205	1.11718	1.04638	2.55423	3.4069	1.7239	0.321105	0.168393	1.0892	1.38642	1.47817	1.76396	0.276933	2.04425	1.67942	1.06371	1.10683	1.11722	1.2466	0.661565	1.93345	0	0.292191	0	Y1725_ARATH###S. Putative receptor-like protein kinase At1g72540 EC=2.7.11.1 - Arabidopsis thaliana (Mouse-ear cress)###1.29823e-126	A0A059CVD4_EUCGR###P. Uncharacterized protein {ECO:0000313|EMBL:KCW81895.1} - Eucalyptus grandis (Flooded gum)###2.33037e-178	GO:0000165###MAPK cascade;GO:0004672###protein kinase activity;GO:0004674###protein serine/threonine kinase activity;GO:0004713###protein tyrosine kinase activity;GO:0004872###receptor activity;GO:0005515###protein binding;GO:0005524###ATP binding;GO:0005623###cell;GO:0006468###protein phosphorylation;GO:0006499###N-terminal protein myristoylation;GO:0006612###protein targeting to membrane;GO:000…
Bv_001380_sstk.t1	52.4871	59.8624	55.268	55.5765	61.5439	57.8463	40.3789	36.3729	36.216	27.2086	27.3851	31.2473	31.238	33.0865	29.2219	39.9956	42.9818	40.9309	33.1042	32.1521	32.6412	65.3541	61.1654	55.5926	RBX1A_ARATH###S. RING-box protein 1a - Arabidopsis thaliana (Mouse-ear cress)###1.97113e-52	A0A022QK43_ERYGU###P. Uncharacterized protein {ECO:0000313|EMBL:EYU28326.1} - Erythranthe guttata (Yellow monkey flower) (Mimulus guttatus)###2.40585e-59	GO:0005515###protein binding;GO:0008270###zinc ion binding;GO:0046872###metal ion binding
Bv_001390_uopx.t1	0	0	0	0	0	0	0	0	0	0	0.0777986	0	0	0	0	0	0	0	0	0	0	0	0	0	R1A_CVHN1###S. Replicase polyprotein 1a EC=3.4.19.12 EC=3.4.22.69 EC=3.4.22.- - Human coronavirus HKU1 (isolate N1) (HCoV-HKU1)###2.34674e-15	0	0
Bv_001400_entg.t1	0	0	0	0	0	0	0	0.0841966	0	0	0	0.188996	0	0	0	0	0	0.101565	0	0	0	0	0	0	MY108_ARATH###S. Transcription factor MYB108 - Arabidopsis thaliana (Mouse-ear cress)###1.20143e-71	A0A067FXC2_CITSI###P. Uncharacterized protein {ECO:0000313|EMBL:KDO72049.1} - Citrus sinensis (Sweet orange) (Citrus aurantium var. sinensis)###1.63999e-93	GO:0001046###core promoter sequence-specific DNA binding;GO:0003677###DNA binding;GO:0005516###calmodulin binding;GO:0005634###nucleus;GO:0007165###signal transduction;GO:0009407###toxin catabolic process;GO:0009409###response to cold;GO:0009414###response to water deprivation;GO:0009611###response to wounding;GO:0009620###response to fungus;GO:0009651###response to salt stress;GO:0009686###gibbe…
Bv_001410_cdyg.t1	3.21561	2.79296	3.7099	6.42961	5.27519	4.98015	0.481657	0.50518	0.272301	0.779864	0.388993	0.944979	0.110773	0.681416	0.167942	1.38283	1.56801	1.52348	0.277023	0	0.45493	4.58626	3.70109	2.83074	WEX_ARATH###S. Werner Syndrome-like exonuclease EC=3.1.-.- - Arabidopsis thaliana (Mouse-ear cress)###5.20937e-12	A0A061EP28_THECC###P. Werner syndrome-like exonuclease, putative {ECO:0000313|EMBL:EOY06775.1} - Theobroma cacao (Cacao) (Cocoa)###5.56657e-45	GO:0003676###nucleic acid binding;GO:0004518###nuclease activity;GO:0004527###exonuclease activity;GO:0006139###nucleobase-containing compound metabolic process;GO:0008408###3'-5' exonuclease activity;GO:0016787###hydrolase activity
Bv_001420_prpq.t1	0.311188	0.186197	0.285377	0.0880769	0	0.47886	0.240829	0.0841966	0.363068	0.519909	0.233396	0.251994	0.720025	0.227139	0.167942	0.212742	0.184471	0.406262	0.277023	0.396939	0.341198	0.229313	0.292191	0.550422	0	A0A067L9C5_JATCU###P. Uncharacterized protein {ECO:0000313|EMBL:KDP43818.1} - Jatropha curcas (Barbados nut)###1.3003e-12	0
Bv_001430_jzfi.t1	1.65967	2.42056	1.90251	1.40923	1.8683	2.01121	1.44497	1.85233	0.907669	1.73303	2.17836	1.07098	1.44005	1.58997	1.09162	1.27645	0.922357	1.01565	2.49321	2.11701	2.27465	2.29313	0.973971	2.90937	ASB18_HUMAN###S. Ankyrin repeat and SOCS box protein 18 - Homo sapiens (Human)###0.00232244	A0A068TRK2_COFCA###P. Coffea canephora DH200=94 genomic scaffold, scaffold_3 {ECO:0000313|EMBL:CDO98945.1} - Coffea canephora (Robusta coffee)###4.41338e-21	GO:0005515###protein binding
Bv_001440_ccru.t1	0	0.186197	0	0	0	0.0957721	0	0	0	0	0	0	0.110773	0	0	0	0	0	0	0	0	0	0	0	0	A5BU47_VITVI###P. Putative uncharacterized protein {ECO:0000313|EMBL:CAN79325.1} - Vitis vinifera (Grape)###4.55175e-29	0
Bv_001450_xrfo.t1	41.3881	38.729	36.338	92.5688	84.2932	78.2458	13.3259	16.3341	16.8826	29.3749	25.2067	26.7744	25.8101	22.6381	23.008	7.12687	6.91768	8.32836	19.1146	16.1422	15.1264	21.5554	16.7523	19.6579	EDL16_ARATH###S. Sugar transporter ERD6-like 16 - Arabidopsis thaliana (Mouse-ear cress)###0	M5XVX5_PRUPE###P. Uncharacterized protein {ECO:0000313|EMBL:EMJ23320.1} - Prunus persica (Peach) (Amygdalus persica)###0	GO:0005634###nucleus;GO:0005773###vacuole;GO:0005774###vacuolar membrane;GO:0006810###transport;GO:0006829###zinc II ion transport;GO:0008643###carbohydrate transport;GO:0009507###chloroplast;GO:0009705###plant-type vacuole membrane;GO:0016020###membrane;GO:0016021###integral component of membrane;GO:0016021###integral to membrane;GO:0022857###transmembrane transporter activity;GO:0022883###zinc …
Bv_001460_dkjh.t1	0	0.186197	0.0951256	0	0.2198	0.0957721	0.240829	0.25259	0.363068	0.259955	0.388993	0.188996	0.110773	0.302851	0.167942	0.106371	1.01459	0.304696	0.277023	0.793878	0.90986	2.17847	2.14274	1.494	0	0	0
Bv_001470_owpy.t1	88.17	93.471	94.9353	79.093	76.7101	76.8092	83.8887	88.3223	87.227	69.8412	73.1306	66.2745	79.0919	66.9302	70.8715	123.497	118.338	123.504	65.5159	48.2943	47.9951	60.4239	53.471	68.96	Y8901_DICDI###S. Probable serine/threonine-protein kinase DDB_G0278901 {ECO:0000312|dictyBase:DDB_G0278901} EC=2.7.11.1 - Dictyostelium discoideum (Slime mold)###4.27795e-19	D7T747_VITVI###P. Putative uncharacterized protein {ECO:0000313|EMBL:CBI26318.3} - Vitis vinifera (Grape)###0	GO:0001726###ruffle;GO:0004672###protein kinase activity;GO:0004674###protein serine/threonine kinase activity;GO:0004702###receptor signaling protein serine/threonine kinase activity;GO:0004713###protein tyrosine kinase activity;GO:0004872###receptor activity;GO:0005515###protein binding;GO:0005524###ATP binding;GO:0005737###cytoplasm;GO:0006468###protein phosphorylation;GO:0007015###actin filam…
Bv_001490_yywz.t1	21.7832	21.8782	18.8349	15.5015	16.3751	14.27	27.3742	26.8587	26.0501	29.6348	26.2181	27.3414	42.3153	34.9036	36.8632	31.0604	25.1803	29.0477	43.3541	32.549	35.4846	39.2125	43.9261	45.9209	SPL7_ARATH###S. Squamosa promoter-binding-like protein 7 - Arabidopsis thaliana (Mouse-ear cress)###0	F6HDJ0_VITVI###P. Putative uncharacterized protein {ECO:0000313|EMBL:CCB50361.1} - Vitis vinifera (Grape)###0	GO:0003677###DNA binding;GO:0005634###nucleus;GO:0005886###plasma membrane;GO:0006355###regulation of transcription, DNA-templated;GO:0009554###megasporogenesis;GO:0009556###microsporogenesis;GO:0010321###regulation of vegetative phase change;GO:0010413###glucuronoxylan metabolic process;GO:0032880###regulation of protein localization;GO:0042744###hydrogen peroxide catabolic process;GO:0044212###…
Bv_001500_ukhq.t1	33.7121	34.6327	32.4378	58.3069	55.7192	51.2381	22.7985	20.965	26.867	34.0541	30.1858	30.6803	18.7206	24.1524	24.4355	9.46703	9.96145	10.8675	24.5165	14.2898	16.8324	4.81557	3.70109	4.01022	DXS_CAPAN###S. Probable 1-deoxy-D-xylulose-5-phosphate synthase, chloroplastic EC=2.2.1.7 Precursor - Capsicum annuum (Bell pepper)###0	B9RSX4_RICCO###P. 1-deoxyxylulose-5-phosphate synthase, putative {ECO:0000313|EMBL:EEF45457.1} - Ricinus communis (Castor bean)###0	GO:0000096###sulfur amino acid metabolic process;GO:0003824###catalytic activity;GO:0005515###protein binding;GO:0006546###glycine catabolic process;GO:0006636###unsaturated fatty acid biosynthetic process;GO:0006655###phosphatidylglycerol biosynthetic process;GO:0006733###oxidoreduction coenzyme metabolic process;GO:0006766###vitamin metabolic process;GO:0007568###aging;GO:0008152###metabolic pr…
Bv_001510_jfau.t1	54.458	53.7179	50.9873	111.505	110.449	105.158	34.1977	38.3937	33.0392	45.0588	43.8784	46.7449	17.0037	31.4965	26.3669	20.8488	20.0151	18.1802	43.7696	13.6282	24.9074	21.8994	24.6415	22.41	GLNA2_DAUCA###S. Glutamine synthetase, chloroplastic EC=6.3.1.2 Precursor - Daucus carota (Wild carrot)###0	B2CZA8_BETVU###P. Glutamine synthetase {ECO:0000256|RuleBase:RU004356} - Beta vulgaris (Sugar beet)###0	GO:0000166###nucleotide binding;GO:0004356###glutamate-ammonia ligase activity;GO:0005507###copper ion binding;GO:0005515###protein binding;GO:0005524###ATP binding;GO:0005618###cell wall;GO:0005739###mitochondrion;GO:0005829###cytosol;GO:0005886###plasma membrane;GO:0006096###glycolytic process;GO:0006098###pentose-phosphate shunt;GO:0006542###glutamine biosynthetic process;GO:0006807###nitrogen…
Bv_001520_cgso.t1	0	0.186197	0	0	0	0	0	0	0	0	0	0	0	0	0.0839709	0	0	0	0	0	0	0	0	0	0	0	0
Bv_001540_qopd.t1	225.923	236.936	229.633	196.676	227.383	194.705	218.913	221.774	211.305	260.215	262.881	250.734	387.816	313.451	331.685	202.956	170.728	190.74	347.525	361.479	325.161	93.9036	94.5726	115.274	SYD_ARATH###S. Chromatin structure-remodeling complex protein SYD EC=3.6.4.- - Arabidopsis thaliana (Mouse-ear cress)###0	K7MJJ7_SOYBN###P. Uncharacterized protein {ECO:0000313|EnsemblPlants:GLYMA17G02540.3} - Glycine max (Soybean) (Glycine hispida)###0	GO:0000122###negative regulation of transcription from RNA polymerase II promoter;GO:0000226###microtubule cytoskeleton organization;GO:0000790###nuclear chromatin;GO:0000911###cytokinesis by cell plate formation;GO:0003677###DNA binding;GO:0003682###chromatin binding;GO:0005515###protein binding;GO:0005524###ATP binding;GO:0005634###nucleus;GO:0005829###cytosol;GO:0006306###DNA methylation;GO:00…
Bv_001540_qopd.t2	225.923	236.936	229.633	196.676	227.383	194.705	218.913	221.774	211.305	260.215	262.881	250.734	387.816	313.451	331.685	202.956	170.728	190.74	347.525	361.479	325.161	93.9036	94.5726	115.274	SYD_ARATH###S. Chromatin structure-remodeling complex protein SYD EC=3.6.4.- - Arabidopsis thaliana (Mouse-ear cress)###0	K7MJJ7_SOYBN###P. Uncharacterized protein {ECO:0000313|EnsemblPlants:GLYMA17G02540.3} - Glycine max (Soybean) (Glycine hispida)###0	GO:0000122###negative regulation of transcription from RNA polymerase II promoter;GO:0000226###microtubule cytoskeleton organization;GO:0000790###nuclear chromatin;GO:0000911###cytokinesis by cell plate formation;GO:0003677###DNA binding;GO:0003682###chromatin binding;GO:0005515###protein binding;GO:0005524###ATP binding;GO:0005634###nucleus;GO:0005829###cytosol;GO:0006306###DNA methylation;GO:00…
Bv_001540_qopd.t3	225.819	236.936	229.538	196.588	227.383	194.705	218.913	221.774	211.305	260.215	262.881	250.734	387.816	313.451	331.685	202.956	170.544	190.74	347.525	361.479	325.161	93.9036	94.5726	115.195	SYD_ARATH###S. Chromatin structure-remodeling complex protein SYD EC=3.6.4.- - Arabidopsis thaliana (Mouse-ear cress)###0	K7MJJ7_SOYBN###P. Uncharacterized protein {ECO:0000313|EnsemblPlants:GLYMA17G02540.3} - Glycine max (Soybean) (Glycine hispida)###0	GO:0000122###negative regulation of transcription from RNA polymerase II promoter;GO:0000226###microtubule cytoskeleton organization;GO:0000790###nuclear chromatin;GO:0000911###cytokinesis by cell plate formation;GO:0003677###DNA binding;GO:0003682###chromatin binding;GO:0005515###protein binding;GO:0005524###ATP binding;GO:0005634###nucleus;GO:0005829###cytosol;GO:0006306###DNA methylation;GO:00…
Bv_001540_qopd.t4	226.234	237.495	230.204	197.468	228.152	195.279	219.475	222.111	212.758	261.341	263.582	252.309	389.866	314.511	332.441	203.701	171.282	191.045	349.88	365.052	327.55	94.4769	95.6439	116.139	SYD_ARATH###S. Chromatin structure-remodeling complex protein SYD EC=3.6.4.- - Arabidopsis thaliana (Mouse-ear cress)###0	K7MJJ7_SOYBN###P. Uncharacterized protein {ECO:0000313|EnsemblPlants:GLYMA17G02540.3} - Glycine max (Soybean) (Glycine hispida)###0	GO:0000122###negative regulation of transcription from RNA polymerase II promoter;GO:0000226###microtubule cytoskeleton organization;GO:0000790###nuclear chromatin;GO:0000911###cytokinesis by cell plate formation;GO:0003677###DNA binding;GO:0003682###chromatin binding;GO:0005515###protein binding;GO:0005524###ATP binding;GO:0005634###nucleus;GO:0005829###cytosol;GO:0006306###DNA methylation;GO:00…
Bv_001550_hzdz.t1	30.9114	34.0741	30.8207	34.2619	36.9264	35.1484	27.8559	30.4792	28.047	30.7613	25.5179	26.2074	28.7456	27.8623	25.2752	29.5712	30.9912	30.8759	29.78	26.5949	30.3666	65.6981	58.3409	57.9516	IAA8_ARATH###S. Auxin-responsive protein IAA8 - Arabidopsis thaliana (Mouse-ear cress)###8.9949e-94	E5L879_VITVI###P. Auxin-responsive protein {ECO:0000256|RuleBase:RU004549} - Vitis vinifera (Grape)###3.58938e-124	GO:0005515###protein binding;GO:0005634###nucleus;GO:0006351###transcription, DNA-dependent;GO:0006355###regulation of transcription, DNA-dependent;GO:0006355###regulation of transcription, DNA-templated;GO:0006970###response to osmotic stress;GO:0007389###pattern specification process;GO:0009616###virus induced gene silencing;GO:0009733###response to auxin;GO:0009734###auxin mediated signaling p…
Bv_001560_znmg.t1	35.4755	34.4465	35.7672	39.3704	45.1689	38.7877	12.6836	12.8821	12.7981	16.8971	12.8368	16.1906	9.91418	10.2212	9.65666	25.6355	20.8453	20.11	5.12492	10.585	10.8046	10.7777	14.707	14.0751	Y103_SYNY3###S. Uncharacterized protein sll0103 - Synechocystis sp. (strain PCC 6803 / Kazusa)###1.4687e-11	K4BUC4_SOLLC###P. Uncharacterized protein {ECO:0000313|EnsemblPlants:Solyc04g076860.2.1} - Solanum lycopersicum (Tomato) (Lycopersicon esculentum)###0	GO:0005515###protein binding;GO:0005886###plasma membrane;GO:0008270###zinc ion binding;GO:0009062###fatty acid catabolic process;GO:0009506###plasmodesma;GO:0009690###cytokinin metabolic process;GO:0010197###polar nucleus fusion;GO:0016132###brassinosteroid biosynthetic process;GO:0046872###metal ion binding
Bv_001570_ytmp.t1	38.7948	38.2635	39.8576	34.5261	31.871	36.0103	40.4592	34.689	37.0329	38.4733	35.4761	34.0822	46.1923	37.2507	39.7182	43.7186	45.2877	39.7121	46.8169	39.9585	43.4458	56.1816	58.7304	55.9071	FOLD1_ARATH###S. Bifunctional protein FolD 1, mitochondrial EC=1.5.1.5 EC=3.5.4.9 Precursor - Arabidopsis thaliana (Mouse-ear cress)###3.50105e-126	D7TKV5_VITVI###P. Putative uncharacterized protein {ECO:0000313|EMBL:CBI31127.3} - Vitis vinifera (Grape)###3.25459e-142	GO:0003824###catalytic activity;GO:0004488###methylenetetrahydrofolate dehydrogenase (NADP+) activity;GO:0005623###cell;GO:0005829###cytosol;GO:0009396###folic acid-containing compound biosynthetic process;GO:0009507###chloroplast;GO:0016491###oxidoreductase activity;GO:0016787###hydrolase activity;GO:0019344###cysteine biosynthetic process;GO:0030244###cellulose biosynthetic process;GO:0048193##…
Bv_001580_erxn.t1	9.23192	7.63408	11.0346	8.54345	6.59399	6.03364	11.1584	13.2189	9.71206	12.4778	10.1916	9.51278	16.339	10.5241	11.8399	17.6576	9.96145	15.4379	15.7903	24.081	20.5856	3.669	2.14274	4.7179	0	0	0
Bv_001590_xpyw.t1	67.5279	74.9444	65.3513	57.25	58.7964	59.1871	75.2188	81.5865	70.889	86.7382	86.123	87.883	116.256	109.481	108.406	121.689	101.736	112.839	142.944	171.742	158.316	61.1118	65.8404	70.6899	RBM5_XENTR###S. RNA-binding protein 5 - Xenopus tropicalis (Western clawed frog) (Silurana tropicalis)###2.1364e-26	F6HTB7_VITVI###P. Putative uncharacterized protein {ECO:0000313|EMBL:CCB57927.1} - Vitis vinifera (Grape)###0	GO:0000245###spliceosomal complex assembly;GO:0000381###regulation of alternative mRNA splicing, via spliceosome;GO:0000398###mRNA splicing, via spliceosome;GO:0003676###nucleic acid binding;GO:0003677###DNA binding;GO:0003723###RNA binding;GO:0003729###mRNA binding;GO:0005515###protein binding;GO:0005634###nucleus;GO:0005654###nucleoplasm;GO:0005681###spliceosomal complex;GO:0006396###RNA proces…
Bv_001590_xpyw.t2	71.2621	77.5511	67.1587	60.2446	60.6647	62.0603	80.196	87.3961	77.6057	93.1504	92.8137	92.5449	125.838	118.869	116.216	127.326	104.688	117.917	158.18	183.915	172.646	64.0929	68.4702	73.9138	RBM5_XENTR###S. RNA-binding protein 5 - Xenopus tropicalis (Western clawed frog) (Silurana tropicalis)###4.40668e-27	F6HTB7_VITVI###P. Putative uncharacterized protein {ECO:0000313|EMBL:CCB57927.1} - Vitis vinifera (Grape)###0	GO:0003676###nucleic acid binding;GO:0008270###zinc ion binding
Bv_001590_xpyw.t3	71.2621	77.5511	67.1587	60.2446	60.6647	62.0603	80.196	87.3961	77.6057	93.1504	92.8137	92.5449	125.894	118.869	116.216	127.326	104.78	117.917	158.18	183.915	172.646	64.0929	68.4702	73.9138	RBM5_XENTR###S. RNA-binding protein 5 - Xenopus tropicalis (Western clawed frog) (Silurana tropicalis)###6.98269e-26	F6HTB7_VITVI###P. Putative uncharacterized protein {ECO:0000313|EMBL:CCB57927.1} - Vitis vinifera (Grape)###0	GO:0000245###spliceosomal complex assembly;GO:0000381###regulation of alternative mRNA splicing, via spliceosome;GO:0000398###mRNA splicing, via spliceosome;GO:0003676###nucleic acid binding;GO:0003677###DNA binding;GO:0003723###RNA binding;GO:0003729###mRNA binding;GO:0005515###protein binding;GO:0005634###nucleus;GO:0005654###nucleoplasm;GO:0005681###spliceosomal complex;GO:0006396###RNA proces…
Bv_001600_kqhf.t1	1176.29	1244.82	1192.21	1389.94	1309.46	1404.31	1022	996.046	895.053	836.014	848.082	855.836	769.429	795.515	803.35	855.224	896.254	865.033	762.782	688.292	692.631	1435.61	1391.61	1333.36	R18A2_ARATH###S. 60S ribosomal protein L18a-2 - Arabidopsis thaliana (Mouse-ear cress)###1.59634e-88	A5AZG2_VITVI###P. 60S ribosomal protein L18a {ECO:0000256|PIRNR:PIRNR002190} - Vitis vinifera (Grape)###3.95899e-89	GO:0003735###structural constituent of ribosome;GO:0005774###vacuolar membrane;GO:0005829###cytosol;GO:0005840###ribosome;GO:0005886###plasma membrane;GO:0006412###translation;GO:0006914###autophagy;GO:0009506###plasmodesma;GO:0009664###plant-type cell wall organization;GO:0016020###membrane;GO:0022625###cytosolic large ribosomal subunit;GO:0022626###cytosolic ribosome;GO:0030529###ribonucleoprot…
Bv_001610_oqaz.t1	9.54311	11.1718	9.98819	10.2169	7.47319	7.66177	20.5507	20.2072	18.7888	16.2905	17.6603	16.7576	18.3329	15.7483	19.0614	29.1457	27.5785	30.2665	19.6686	13.6282	18.0835	26.2563	25.7128	21.0733	R18AL_ARATH###S. 60S ribosomal protein L18a-like protein - Arabidopsis thaliana (Mouse-ear cress)###1.02129e-26	A0A067LCW3_JATCU###P. Uncharacterized protein {ECO:0000313|EMBL:KDP45083.1} - Jatropha curcas (Barbados nut)###1.91846e-41	GO:0003735###structural constituent of ribosome;GO:0005515###protein binding;GO:0005623###cell;GO:0005829###cytosol;GO:0005840###ribosome;GO:0006412###translation;GO:0006623###protein targeting to vacuole;GO:0006914###autophagy;GO:0016192###vesicle-mediated transport;GO:0030529###ribonucleoprotein complex
Bv_001620_iamr.t1	0	0	0	0	0	0	0	0	0	0	0	0	0	0	0	0	0	0	0	0.132313	0	0	0	0	SMC1_ARATH###S. Structural maintenance of chromosomes protein 1 - Arabidopsis thaliana (Mouse-ear cress)###3.48457e-35	F6HZK4_VITVI###P. Putative uncharacterized protein {ECO:0000313|EMBL:CCB60119.1} - Vitis vinifera (Grape)###1.35821e-36	GO:0000166###nucleotide binding;GO:0005524###ATP binding;GO:0005634###nucleus;GO:0005694###chromosome;GO:0006281###DNA repair;GO:0006974###response to DNA damage stimulus;GO:0007049###cell cycle;GO:0007067###mitosis;GO:0007126###meiosis;GO:0051301###cell division
Bv_001630_hojy.t1	26.3473	28.6744	26.9205	23.8688	30.5522	26.05	15.413	12.8821	16.7011	17.3303	18.5161	15.9386	16.4498	17.2625	14.1071	19.9978	19.0006	20.5162	15.7903	33.4752	29.7979	12.6122	10.0319	12.5811	C7101_ARATH###S. Cytochrome P450 710A1 EC=1.14.-.- - Arabidopsis thaliana (Mouse-ear cress)###0	F6HLR0_VITVI###P. Putative uncharacterized protein {ECO:0000313|EMBL:CCB55784.1} - Vitis vinifera (Grape)###0	GO:0000249###C-22 sterol desaturase activity;GO:0004497###monooxygenase activity;GO:0005506###iron ion binding;GO:0009407###toxin catabolic process;GO:0010583###response to cyclopentenone;GO:0016036###cellular response to phosphate starvation;GO:0016126###sterol biosynthetic process;GO:0016491###oxidoreductase activity;GO:0016705###oxidoreductase activity, acting on paired donors, with incorporat…
Bv_001640_wmhf.t1	0.414918	0.837887	0.380502	0.616538	0.3297	0.287316	1.20414	1.59974	1.17997	1.38642	1.71157	1.32297	1.82775	1.28712	1.17559	0.850969	0.276707	1.21879	1.52363	2.91089	2.04719	0.573282	0.68178	1.02221	0	0	0
Bv_001650_cjds.t1	0.311188	0.372394	0.285377	0.0880769	0.3297	0.670405	0.561934	0.168393	0.544602	0.519909	0.155597	0.314993	0.332319	0.0757129	0.335884	0	0.737886	0.406262	0.415534	0.529252	0.682395	0.343969	0.68178	0.707685	0	K4CNR4_SOLLC###P. Uncharacterized protein {ECO:0000313|EnsemblPlants:Solyc08g079050.1.1} - Solanum lycopersicum (Tomato) (Lycopersicon esculentum)###9.1133e-16	GO:0010584###pollen exine formation
Bv_001660_ufqc.t1	11.0991	10.5201	10.8443	13.6519	14.9464	14.7489	6.66293	9.43002	8.62286	9.96493	11.1252	10.2688	10.4127	12.4926	11.3361	10.6371	13.5586	10.5628	12.6045	12.5697	11.2595	12.9562	16.8497	14.1537	C3H32_ARATH###S. Zinc finger CCCH domain-containing protein 32 - Arabidopsis thaliana (Mouse-ear cress)###5.54037e-123	B9N500_POPTR###P. Uncharacterized protein {ECO:0000313|EMBL:ERP57985.1} - Populus trichocarpa (Western balsam poplar) (Populus balsamifer - subsp. trichocarpa)###1.84806e-148	GO:0003677###DNA binding;GO:0004518###nuclease activity;GO:0005829###cytosol;GO:0006355###regulation of transcription, DNA-templated;GO:0007623###circadian rhythm;GO:0010313###phytochrome binding;GO:0017148###negative regulation of translation;GO:0046872###metal ion binding;GO:0048027###mRNA 5'-UTR binding
Bv_001660_ufqc.t2	11.0991	10.5201	10.8443	13.6519	14.9464	14.7489	6.66293	9.43002	8.62286	9.96493	11.1252	10.2688	10.4127	12.4926	11.3361	10.6371	13.5586	10.5628	12.6045	12.5697	11.2595	12.9562	16.8497	14.1537	C3H32_ARATH###S. Zinc finger CCCH domain-containing protein 32 - Arabidopsis thaliana (Mouse-ear cress)###3.61951e-118	K4AX03_SOLLC###P. Uncharacterized protein {ECO:0000313|EnsemblPlants:Solyc01g067550.2.1} - Solanum lycopersicum (Tomato) (Lycopersicon esculentum)###1.88156e-141	GO:0003677###DNA binding;GO:0004518###nuclease activity;GO:0005829###cytosol;GO:0006355###regulation of transcription, DNA-templated;GO:0007623###circadian rhythm;GO:0010313###phytochrome binding;GO:0017148###negative regulation of translation;GO:0046872###metal ion binding;GO:0048027###mRNA 5'-UTR binding
Bv_001670_stnf.t1	0	0	0	0	0	0	0	0	0	0	0	0	0	0	0	0	0	0	0	0	0	0	0	0	ERF86_ARATH###S. Ethylene-responsive transcription factor ERF086 - Arabidopsis thaliana (Mouse-ear cress)###5.45982e-43	A5B1K7_VITVI###P. Putative uncharacterized protein {ECO:0000313|EMBL:CAN78552.1} - Vitis vinifera (Grape)###7.5583e-67	GO:0003677###DNA binding;GO:0003700###transcription factor activity, sequence-specific DNA binding;GO:0005622###intracellular;GO:0005634###nucleus;GO:0006351###transcription, DNA-dependent;GO:0006355###regulation of transcription, DNA-dependent;GO:0006355###regulation of transcription, DNA-templated;GO:0009739###response to gibberellin;GO:0009873###ethylene-activated signaling pathway;GO:0009908#…
Bv_001690_zgyt.t1	17.3228	17.7818	14.9347	18.2319	16.5949	12.5461	22.2365	23.1541	23.0548	15.6839	16.8823	19.7186	19.8284	16.7325	17.8018	28.933	26.1949	29.9618	23.4084	24.8749	24.4525	40.2444	41.0042	41.1244	BYST_HUMAN###S. Bystin - Homo sapiens (Human)###9.76709e-90	B9I1W1_POPTR###P. Uncharacterized protein {ECO:0000313|EMBL:EEE98081.2} - Populus trichocarpa (Western balsam poplar) (Populus balsamifer - subsp. trichocarpa)###1.29211e-171	GO:0005515###protein binding;GO:0005634###nucleus;GO:0005730###nucleolus;GO:0005737###cytoplasm;GO:0006364###rRNA processing;GO:0007155###cell adhesion;GO:0007565###female pregnancy;GO:0009165###nucleotide biosynthetic process;GO:0009220###pyrimidine ribonucleotide biosynthetic process;GO:0009553###embryo sac development;GO:0009555###pollen development;GO:0016020###membrane;GO:0043231###intracell…
Bv_001700_nhis.t1	92.6304	90.5849	90.5596	102.169	95.1733	93.1862	82.1226	74.8508	74.0658	68.1081	62.939	61.7386	46.857	49.5162	51.0543	62.759	71.6671	65.8144	55.4046	43.2664	51.9758	59.736	58.7304	56.143	TOM92_ARATH###S. Mitochondrial import receptor subunit TOM9-2 - Arabidopsis thaliana (Mouse-ear cress)###2.83238e-21	A0A067DCT3_CITSI###P. Uncharacterized protein {ECO:0000313|EMBL:KDO39360.1} - Citrus sinensis (Sweet orange) (Citrus aurantium var. sinensis)###3.60371e-23	GO:0004872###receptor activity;GO:0005739###mitochondrion;GO:0005741###mitochondrial outer membrane;GO:0005774###vacuolar membrane;GO:0006810###transport;GO:0009536###plastid;GO:0015031###protein transport;GO:0016020###membrane;GO:0016021###integral to membrane
Bv_001710_ogue.t1	0.829836	0.744789	0.475628	0.0880769	0.4396	0.287316	1.04359	1.43134	1.6338	1.12647	1.86717	1.19697	1.88314	1.13569	1.67942	0.425485	1.01459	0.507827	0.554046	1.19082	0.568663	0.343969	0.292191	0.157263	HMU_HALWD###S. Halomucin Precursor - Haloquadratum walsbyi (strain DSM 16790 / HBSQ001)###1.27857e-06	0	0
Bv_001720_pexn.t1	37.8613	41.522	35.2916	43.0696	44.7293	41.0862	43.6703	43.4455	41.7528	47.6584	42.1668	43.406	66.8515	54.059	57.5201	34.0388	31.8213	28.2352	79.5056	62.1871	71.3103	48.6143	47.0428	57.637	OBGC_ARATH###S. GTP-binding protein OBGC, chloroplastic Precursor - Arabidopsis thaliana (Mouse-ear cress)###0	F6HDG5_VITVI###P. Putative uncharacterized protein {ECO:0000313|EMBL:CCB50335.1} - Vitis vinifera (Grape)###0	GO:0000166###nucleotide binding;GO:0000287###magnesium ion binding;GO:0003924###GTPase activity;GO:0005525###GTP binding;GO:0006364###rRNA processing;GO:0009416###response to light stimulus;GO:0009507###chloroplast;GO:0009528###plastid inner membrane;GO:0009536###plastid;GO:0009570###chloroplast stroma;GO:0009658###chloroplast organization;GO:0009706###chloroplast inner membrane;GO:0009793###embr…
Bv_001740_arzx.t1	10.6841	11.8235	9.98819	8.63153	12.7484	10.5349	8.75011	9.34583	8.71362	10.5715	10.7362	12.0327	10.6342	9.53982	11.8399	14.3601	13.0975	12.5941	12.6045	14.1575	15.2402	17.8864	18.4081	17.6921	SUD1_ARATH###S. Probable E3 ubiquitin ligase SUD1 EC=6.3.2.- - Arabidopsis thaliana (Mouse-ear cress)###8.67792e-07	V4S7R1_9ROSI###P. Uncharacterized protein {ECO:0000313|EMBL:ESR32936.1} - Citrus clementina###1.33811e-130	GO:0004842###ubiquitin-protein transferase activity;GO:0005623###cell;GO:0006635###fatty acid beta-oxidation;GO:0008270###zinc ion binding;GO:0016558###protein import into peroxisome matrix;GO:0016874###ligase activity;GO:0046872###metal ion binding
Bv_001750_ryzw.t1	0.103729	0.0930986	0	0.440384	0.4396	0	0.240829	0.25259	0.0907669	0	0.155597	0.125997	0.0553865	0.151426	0.0839709	0.425485	0.0922357	0.101565	0.277023	0.132313	0.113733	0	0	0.157263	0	0	0
Bv_001760_fiqs.t1	84.2283	78.7614	82.0934	85.8749	84.1833	85.716	74.8977	71.483	78.4226	64.8154	64.106	63.9436	57.4358	51.8633	59.7033	67.9712	62.7203	62.869	42.6615	38.2385	45.1518	45.5186	42.4651	44.7414	TON2_ARATH###S. Probable serine/threonine-protein phosphatase 2A regulatory subunit B'' subunit TON2 - Arabidopsis thaliana (Mouse-ear cress)###0	A0A068TRF4_COFCA###P. Coffea canephora DH200=94 genomic scaffold, scaffold_3 {ECO:0000313|EMBL:CDO98895.1} - Coffea canephora (Robusta coffee)###0	GO:0000226###microtubule cytoskeleton organization;GO:0000913###preprophase band assembly;GO:0005515###protein binding;GO:0005634###nucleus;GO:0005737###cytoplasm;GO:0005819###spindle;GO:0005856###cytoskeleton;GO:0007155###cell adhesion;GO:0009524###phragmoplast;GO:0009826###unidimensional cell growth;GO:0010090###trichome morphogenesis;GO:0030865###cortical cytoskeleton organization;GO:0045010##…
Bv_001770_edcp.t1	4.46037	3.72394	3.04402	3.08269	3.9564	4.1182	2.64912	2.18911	2.54147	3.0328	2.25616	2.64594	1.88314	1.89282	3.27487	1.06371	1.47577	1.92974	3.04725	5.42483	7.84755	0.229313	2.24013	0.943581	CSPL1_BETVM###S. CASP-like protein Ni6 - Beta vulgaris subsp. maritima (Sea beet) (Beta maritima)###1.6458e-103	CSPL1_BETVM###S. CASP-like protein Ni6 - Beta vulgaris subsp. maritima (Sea beet) (Beta maritima)###1.49872e-101	GO:0005515###protein binding;GO:0005768###endosome;GO:0005794###Golgi apparatus;GO:0005802###trans-Golgi network;GO:0005886###plasma membrane;GO:0006865###amino acid transport;GO:0009407###toxin catabolic process;GO:0009506###plasmodesma;GO:0010167###response to nitrate;GO:0010583###response to cyclopentenone;GO:0015706###nitrate transport;GO:0016020###membrane;GO:0016021###integral to membrane;G…
Bv_001780_sjpe.t1	2.48951	3.25845	3.42452	1.84961	2.4178	1.24504	6.7432	6.56734	5.26448	6.15226	6.37948	5.54387	10.6896	7.647	9.15283	6.48864	8.85463	7.31271	18.0065	15.0837	17.7423	30.1546	29.3165	23.9827	CSPL6_SOYBN###S. CASP-like protein 1E1 - Glycine max (Soybean) (Glycine hispida)###2.19275e-50	CSPL6_SOYBN###S. CASP-like protein 1E1 - Glycine max (Soybean) (Glycine hispida)###1.98439e-48	GO:0005515###protein binding;GO:0005768###endosome;GO:0005794###Golgi apparatus;GO:0005802###trans-Golgi network;GO:0005886###plasma membrane;GO:0006865###amino acid transport;GO:0009407###toxin catabolic process;GO:0009506###plasmodesma;GO:0010167###response to nitrate;GO:0010583###response to cyclopentenone;GO:0015706###nitrate transport;GO:0016020###membrane;GO:0016021###integral to membrane;G…
Bv_001790_cihk.t1	0	0	0	0	0	0	0	0	0	0	0	0	0	0	0	0	0	0	0	0.132313	0	0	0	0	0	A0A061EYY2_THECC###P. Uncharacterized protein {ECO:0000313|EMBL:EOY10285.1} - Theobroma cacao (Cacao) (Cocoa)###2.07293e-23	GO:0003676###nucleic acid binding;GO:0008270###zinc ion binding;GO:0046872###metal ion binding
Bv_001800_qtmh.t1	70.7435	72.1514	72.2003	85.5226	81.5457	79.012	44.9547	48.9182	47.0173	46.7918	42.7892	40.8861	44.7523	43.1563	40.9778	45.5269	48.147	48.6498	46.2628	39.0323	38.4416	69.5964	81.911	71.948	0	V4RG57_9ROSI###P. Uncharacterized protein {ECO:0000313|EMBL:ESR32873.1} - Citrus clementina###1.77535e-125	GO:0001510###RNA methylation;GO:0005739###mitochondrion
Bv_001800_qtmh.t2	70.7435	72.1514	72.2003	85.3465	81.5457	79.012	44.9547	48.9182	47.0173	46.7918	42.7892	40.8861	44.7523	43.1563	40.9778	45.5269	48.147	48.6498	46.2628	39.0323	38.4416	69.5964	81.911	71.948	0	V4S7J6_9ROSI###P. Uncharacterized protein {ECO:0000313|EMBL:ESR32871.1} - Citrus clementina###7.97116e-126	GO:0001510###RNA methylation;GO:0005739###mitochondrion
Bv_001810_zdxq.t1	49.8939	49.6216	47.0872	59.54	52.5321	56.0267	10.9176	10.6088	11.7089	10.8314	11.4364	11.5287	4.70785	9.9941	5.79399	14.5729	11.6217	12.1879	5.67897	2.77857	4.43557	1.60519	1.75315	2.35895	ZN363_MOUSE###S. RING finger and CHY zinc finger domain-containing protein 1 EC=6.3.2.- - Mus musculus (Mouse)###7.10664e-58	V4S2C1_9ROSI###P. Uncharacterized protein {ECO:0000313|EMBL:ESR32875.1} - Citrus clementina###1.28647e-133	GO:0004842###ubiquitin-protein transferase activity;GO:0005515###protein binding;GO:0005634###nucleus;GO:0005737###cytoplasm;GO:0008134###transcription factor binding;GO:0008270###zinc ion binding;GO:0009616###virus induced gene silencing;GO:0010050###vegetative phase change;GO:0016567###protein ubiquitination;GO:0046872###metal ion binding;GO:1900425###negative regulation of defense response to …
Bv_001820_swtc.t1	6.12004	4.18944	5.89779	2.81846	3.5168	4.50129	6.4221	6.48314	7.62442	5.719	6.30168	7.49683	8.08643	9.9941	10.3284	8.19058	9.68475	9.64872	8.72622	8.46803	9.32607	9.9751	9.05793	8.33496	POF1_SCHPO###S. F-box/WD repeat-containing protein pof1 - Schizosaccharomyces pombe (strain 972 / ATCC 24843) (Fission yeast)###0.00090776	W9SER4_9ROSA###P. Uncharacterized protein {ECO:0000313|EMBL:EXC03133.1} - Morus notabilis###1.10438e-63	GO:0005515###protein binding
Bv_001830_xauc.t1	18.775	20.1093	16.3616	14.6208	14.7266	14.4616	37.9707	34.6048	31.3146	37.6068	34.0758	38.4291	50.1802	38.1593	44.1687	40.1019	43.2585	39.0011	41.969	31.3582	40.4888	49.0729	54.2502	52.3687	LIP_RHIMI###S. Lipase EC=3.1.1.3 Precursor - Rhizomucor miehei###2.73781e-24	F6HDH0_VITVI###P. Putative uncharacterized protein {ECO:0000313|EMBL:CCB50340.1} - Vitis vinifera (Grape)###8.01957e-148	GO:0006629###lipid metabolic process;GO:0016787###hydrolase activity;GO:0044351###macropinocytosis
Bv_001840_konj.t1	0	0	0.0951256	0.0880769	0	0	0	0.0841966	0	0	0.155597	0	0.16616	0	0.0839709	0	0.0922357	0.203131	0	0	0.113733	0	0	0	0	0	0
Bv_001850_ciuf.t1	1.03729	0.930986	1.80739	1.76154	1.099	1.91544	1.52525	2.27331	1.54304	1.21312	1.40037	2.96093	2.65855	2.11996	2.85501	1.17008	1.38354	2.43757	3.73981	2.11701	2.27465	1.94916	6.13602	2.83074	CH10C_SPIOL###S. 20 kDa chaperonin, chloroplastic Precursor - Spinacia oleracea (Spinach)###2.95761e-06	0	0
Bv_001860_udxf.t1	3.63053	3.72394	3.04402	2.20192	1.7584	2.29853	3.13077	3.28367	3.17684	3.20611	3.03414	3.27593	3.10164	3.86136	4.0306	3.19114	3.59719	3.04696	2.63172	6.21871	4.77677	6.07679	5.45424	5.34696	HARB1_RAT###S. Putative nuclease HARBI1 EC=3.1.-.- - Rattus norvegicus (Rat)###0.000778887	A0A0B2S9I7_GLYSO###P. Putative nuclease HARBI1 {ECO:0000313|EMBL:KHN40932.1} Fragment - Glycine soja (Wild soybean)###5.116e-85	GO:0003677###DNA binding;GO:0004803###transposase activity;GO:0006313###transposition, DNA-mediated
Bv_001870_wzao.t1	93.8752	111.16	80.8568	115.028	115.615	118.183	72.7303	62.8949	58.6354	66.9817	66.5178	69.6764	43.8107	51.409	57.856	61.8017	68.0699	69.3692	88.3703	121.728	149.558	134.263	108.89	116.611	GASAE_ARATH###S. Gibberellin-regulated protein 14 Precursor - Arabidopsis thaliana (Mouse-ear cress)###5.09879e-21	A0A059AGQ2_EUCGR###P. Uncharacterized protein {ECO:0000313|EMBL:KCW52846.1} - Eucalyptus grandis (Flooded gum)###9.90171e-26	GO:0000271###polysaccharide biosynthetic process;GO:0005515###protein binding;GO:0005618###cell wall;GO:0005886###plasma membrane;GO:0006569###tryptophan catabolic process;GO:0009505###plant-type cell wall;GO:0009651###response to salt stress;GO:0009684###indoleacetic acid biosynthetic process;GO:0009737###response to abscisic acid;GO:0009739###response to gibberellin;GO:0009741###response to bra…
Bv_001880_tmuz.t1	38.8986	38.0773	40.0479	52.3176	53.6311	51.4296	44.9547	51.6967	40.5728	42.1993	42.3224	42.335	36.2228	30.588	30.9853	22.1252	26.1027	24.5788	25.3476	16.4068	21.4955	25.7977	21.1352	23.5895	0	A0A0A0LC88_CUCSA###P. Uncharacterized protein {ECO:0000313|EMBL:KGN59630.1} - Cucumis sativus (Cucumber)###9.88077e-40	GO:0005623###cell;GO:0006098###pentose-phosphate shunt;GO:0009507###chloroplast;GO:0009535###chloroplast thylakoid membrane;GO:0009570###chloroplast stroma;GO:0009579###thylakoid;GO:0009735###response to cytokinin;GO:0009941###chloroplast envelope;GO:0019288###isopentenyl diphosphate biosynthetic process, methylerythritol 4-phosphate pathway;GO:0030001###metal ion transport;GO:0045036###protein t…
Bv_001890_qhhw.t1	21.9906	20.761	24.257	17.6154	20.3315	18.484	29.8628	28.5427	27.9562	26.7753	26.5293	25.2624	30.3518	24.3038	28.5501	17.764	15.4034	14.9301	18.2835	19.0531	18.3109	15.364	19.4794	18.0067	Y2253_MYCBO###S. Uncharacterized protein Mb2253c - Mycobacterium bovis (strain ATCC BAA-935 / AF2122/97)###8.39808e-20	V4S9R5_9ROSI###P. Uncharacterized protein {ECO:0000313|EMBL:ESR44263.1} - Citrus clementina###2.95828e-81	GO:0003676###nucleic acid binding;GO:0004523###RNA-DNA hybrid ribonuclease activity;GO:0006310###DNA recombination;GO:0006401###RNA catabolic process;GO:0006470###protein dephosphorylation;GO:0007059###chromosome segregation;GO:0007062###sister chromatid cohesion;GO:0007126###meiotic nuclear division;GO:0007129###synapsis;GO:0007131###reciprocal meiotic recombination;GO:0009236###cobalamin biosyn…
Bv_001890_qhhw.t2	21.9906	20.761	24.1619	17.6154	20.3315	18.484	29.8628	28.5427	27.9562	26.7753	26.3737	25.2624	30.3518	24.3038	28.5501	17.764	15.4034	14.8286	18.0065	18.9208	18.3109	15.364	19.4794	18.0067	Y2253_MYCBO###S. Uncharacterized protein Mb2253c - Mycobacterium bovis (strain ATCC BAA-935 / AF2122/97)###7.87352e-20	V4S9R5_9ROSI###P. Uncharacterized protein {ECO:0000313|EMBL:ESR44263.1} - Citrus clementina###1.05844e-81	GO:0003676###nucleic acid binding;GO:0004523###RNA-DNA hybrid ribonuclease activity;GO:0006310###DNA recombination;GO:0006401###RNA catabolic process;GO:0006470###protein dephosphorylation;GO:0007059###chromosome segregation;GO:0007062###sister chromatid cohesion;GO:0007126###meiotic nuclear division;GO:0007129###synapsis;GO:0007131###reciprocal meiotic recombination;GO:0009236###cobalamin biosyn…
Bv_001900_fjye.t1	0.207459	0.186197	0.0951256	0	0.1099	0.0957721	0.240829	0.25259	0.181534	0.0866516	0.0777986	0.125997	0.498479	0.302851	0.0839709	0	0.184471	0	0.138511	0	0	0.229313	0	0	HARB1_RAT###S. Putative nuclease HARBI1 EC=3.1.-.- - Rattus norvegicus (Rat)###1.64192e-05	Q2XNU1_ASPOF###P. Zinc transporter, putative {ECO:0000313|EMBL:ABB55331.1} - Asparagus officinalis (Garden asparagus)###1.06948e-28	0
Bv_001900_fjye.t2	0.207459	0.186197	0.0951256	0	0.1099	0	0.160552	0	0.181534	0.0866516	0.0777986	0.125997	0.276933	0.302851	0	0	0.184471	0	0.138511	0	0	0.229313	0	0	0	A0A0D2PCG7_GOSRA###P. Uncharacterized protein {ECO:0000313|EMBL:KJB43487.1} - Gossypium raimondii (New World cotton)###3.26366e-11	0
Bv_001940_aqpk.t1	9.54311	10.427	9.98819	11.7142	9.78109	12.7377	16.6975	15.9132	17.1549	16.9837	17.1935	17.9546	23.927	22.7139	22.5042	15.2111	14.0198	13.5082	19.1146	23.1548	22.0641	4.24229	7.98656	6.52643	0	0	0
Bv_001950_qmuy.t1	12.5513	12.9407	16.1714	13.0354	12.5286	13.887	18.4635	17.0919	19.5149	21.9228	22.2504	20.2855	28.3025	25.5152	24.1836	22.3379	20.6608	21.2272	27.2867	28.315	26.4997	10.2044	16.1679	11.4802	0	0	0
Bv_001950_qmuy.t2	7.67598	5.95831	8.46618	6.86999	7.03359	7.66177	8.66983	9.59842	9.71206	9.96493	11.7476	11.1507	15.5636	13.9312	10.7483	10.6371	9.0391	12.1879	12.466	15.6129	14.5578	4.01297	8.08396	5.50422	0	0	0
Bv_001950_qmuy.t3	0	0	0	0	0	0	0	0	0	0	0	0	0	0	0	0	0	0	0	0	0	0	0	0	0	0	0
Bv_001960_uogm.t1	0	0	0	0	0	0	0	0	0	0.0866516	0	0	0	0	0	0	0	0	0	0	0	0	0	0	0	0	0
Bv_001970_qoqj.t1	0.726106	0.465493	0.761005	0.704615	0.2198	0.383088	0.883039	0.589377	0.816902	0.693212	1.32258	0.755983	0.664638	0.52999	0.839709	0.531856	1.56801	1.21879	0.96958	0.661565	0.341198	1.37588	0.68178	1.57263	0	I3SVN6_LOTJA###P. Uncharacterized protein {ECO:0000313|EMBL:AFK44328.1} - Lotus japonicus (Lotus corniculatus var. japonicus)###4.23039e-14	0
Bv_001980_cqef.t1	19.0862	18.7128	18.4544	18.8484	20.1117	15.8982	17.1791	15.6606	14.1596	12.7378	12.6034	14.5527	13.2374	11.7355	14.2751	17.1258	16.418	18.2818	12.8816	12.8344	12.1694	23.8485	19.6742	16.7486	FHAB_BORPE###S. Filamentous hemagglutinin - Bordetella pertussis (strain Tohama I / ATCC BAA-589 / NCTC 13251)###0.0523023	0	0
Bv_002000_mift.t1	0.103729	0.186197	0	0.0880769	0	0	0.0802762	0	0	0	0	0.0629986	0	0.0757129	0	0.106371	0	0	0	0.132313	0	0	0	0	0	0	0
Bv_002010_ywjk.t1	0.103729	0.279296	0	0.176154	0.4396	0.287316	0.802762	0.420983	0.635368	0.519909	0.933583	0.503989	1.88314	1.36283	0.839709	0.744598	0.368943	0.609393	0.692557	0.926191	1.02359	0.229313	1.16877	0.393159	HMU_HALWD###S. Halomucin Precursor - Haloquadratum walsbyi (strain DSM 16790 / HBSQ001)###0.00957672	I3SVN6_LOTJA###P. Uncharacterized protein {ECO:0000313|EMBL:AFK44328.1} - Lotus japonicus (Lotus corniculatus var. japonicus)###1.47913e-26	0
Bv_002020_hawa.t1	10.5804	11.1718	9.60768	8.89576	7.80289	9.48144	3.69271	3.78885	4.53835	2.8595	3.34534	2.89793	1.88314	2.49852	1.76339	6.48864	5.90308	5.68766	1.93916	2.51395	2.72958	1.8345	1.75315	1.57263	0	0	0
Bv_002030_yxkc.t1	3.11188	3.44465	2.18789	2.11384	2.7475	1.81967	7.14459	6.31475	5.62755	13.0844	9.88042	12.7887	24.0931	20.291	22.8401	5.31856	5.62638	4.16418	19.1146	17.5976	22.8602	10.8924	12.759	10.3794	ADHL7_ARATH###S. Alcohol dehydrogenase-like 7 EC=1.1.1.1 - Arabidopsis thaliana (Mouse-ear cress)###6.67474e-165	A0A067KYC0_JATCU###P. Uncharacterized protein {ECO:0000313|EMBL:KDP36844.1} - Jatropha curcas (Barbados nut)###1.01454e-172	GO:0000041###transition metal ion transport;GO:0005829###cytosol;GO:0006826###iron ion transport;GO:0008270###zinc ion binding;GO:0009611###response to wounding;GO:0009805###coumarin biosynthetic process;GO:0010106###cellular response to iron ion starvation;GO:0010167###response to nitrate;GO:0010359###regulation of anion channel activity;GO:0010413###glucuronoxylan metabolic process;GO:0015706##…
Bv_002040_nnjq.t1	0.414918	0.744789	0.285377	0.792692	0.3297	0.766177	1.12387	1.59974	1.27074	3.29276	2.25616	2.07895	4.87401	3.63422	5.03826	0.638227	0.553414	0.507827	4.01683	2.91089	3.63944	1.03191	1.94794	1.65127	ADHL7_ARATH###S. Alcohol dehydrogenase-like 7 EC=1.1.1.1 - Arabidopsis thaliana (Mouse-ear cress)###3.44549e-48	G7K2X3_MEDTR###P. Uncharacterized protein {ECO:0000313|EnsemblPlants:AET00038} - Medicago truncatula (Barrel medic) (Medicago tribuloides)###4.0271e-51	GO:0000041###transition metal ion transport;GO:0005829###cytosol;GO:0006826###iron ion transport;GO:0008270###zinc ion binding;GO:0009611###response to wounding;GO:0009805###coumarin biosynthetic process;GO:0010106###cellular response to iron ion starvation;GO:0010167###response to nitrate;GO:0010359###regulation of anion channel activity;GO:0010413###glucuronoxylan metabolic process;GO:0015706##…
Bv_002050_augj.t1	11.3065	13.8717	9.89306	18.7604	17.0345	18.1009	5.13768	6.81993	4.44758	9.79163	7.93545	11.9697	5.09556	6.88987	5.87797	11.4881	12.0829	13.7113	9.83431	6.88028	9.21234	22.8166	18.5054	19.9725	ADHL7_ARATH###S. Alcohol dehydrogenase-like 7 EC=1.1.1.1 - Arabidopsis thaliana (Mouse-ear cress)###4.38238e-157	A0A067KYC0_JATCU###P. Uncharacterized protein {ECO:0000313|EMBL:KDP36844.1} - Jatropha curcas (Barbados nut)###1.16067e-167	GO:0000041###transition metal ion transport;GO:0005829###cytosol;GO:0006826###iron ion transport;GO:0008270###zinc ion binding;GO:0010106###cellular response to iron ion starvation;GO:0010167###response to nitrate;GO:0010359###regulation of anion channel activity;GO:0010413###glucuronoxylan metabolic process;GO:0015706###nitrate transport;GO:0016132###brassinosteroid biosynthetic process;GO:00164…
Bv_002060_afdw.t1	0	0	0	0	0	0	0	0	0	0	0	0.0629986	0	0	0	0	0.0922357	0	0	0.132313	0	0	0	0	0	0	0
Bv_002070_optq.t1	0.518647	0.558592	0.475628	0.528461	0.4396	0.383088	0.321105	0.420983	1.27074	1.47308	1.16698	1.38597	0.443092	1.13569	2.18324	0.319114	0.737886	1.01565	1.66214	2.11701	3.18451	1.49053	0.779177	1.17948	GDL8_ARATH###S. GDSL esterase/lipase At1g28590 EC=3.1.1.- Precursor - Arabidopsis thaliana (Mouse-ear cress)###2.21322e-73	M0RQU3_MUSAM###P. Uncharacterized protein {ECO:0000313|EnsemblPlants:GSMUA_Achr11P09630_001} - Musa acuminata subsp. malaccensis (Wild banana) (Musa malaccensis)###2.55076e-93	GO:0005618###cell wall;GO:0005623###cell;GO:0005773###vacuole;GO:0006612###protein targeting to membrane;GO:0009963###positive regulation of flavonoid biosynthetic process;GO:0010363###regulation of plant-type hypersensitive response;GO:0016787###hydrolase activity;GO:0016788###hydrolase activity, acting on ester bonds
Bv_002080_kpgw.t1	17.3228	19.2714	18.7397	21.6669	25.1671	22.7938	44.2322	45.803	42.3882	44.1056	46.7569	43.028	66.8515	62.766	60.543	25.4227	26.8406	26.5086	63.5767	126.227	113.164	81.406	92.5272	70.9258	YG75_SCHPO###S. Uncharacterized membrane protein C776.05 - Schizosaccharomyces pombe (strain 972 / ATCC 24843) (Fission yeast)###7.20856e-30	A0A067DZA2_CITSI###P. Uncharacterized protein {ECO:0000313|EMBL:KDO43951.1} - Citrus sinensis (Sweet orange) (Citrus aurantium var. sinensis)###1.19567e-176	GO:0005783###endoplasmic reticulum;GO:0005794###Golgi apparatus
Bv_002090_jryj.t1	53.7319	56.3247	58.6925	60.1565	59.236	51.3338	48.0855	44.4558	51.5556	39.0799	37.4211	34.5232	32.6227	32.3294	36.2754	68.1839	70.2836	70.6895	27.8408	31.3582	36.167	76.0172	65.6456	74.2283	ALFL5_ARATH###S. PHD finger protein ALFIN-LIKE 5 - Arabidopsis thaliana (Mouse-ear cress)###8.45445e-85	D7TCI6_VITVI###P. Putative uncharacterized protein {ECO:0000313|EMBL:CBI27844.3} - Vitis vinifera (Grape)###1.88392e-94	GO:0003677###DNA binding;GO:0003714###transcription corepressor activity;GO:0005515###protein binding;GO:0005634###nucleus;GO:0005829###cytosol;GO:0006355###regulation of transcription, DNA-templated;GO:0008270###zinc ion binding;GO:0009414###response to water deprivation;GO:0009651###response to salt stress;GO:0016036###cellular response to phosphate starvation;GO:0035064###methylated histone bi…
Bv_002100_urjr.t1	45.0186	58.7452	49.8458	52.2296	48.4658	57.7506	43.1083	42.4351	44.385	35.2672	36.1763	35.4052	26.6409	29.1494	28.5501	44.7823	48.3315	38.1886	17.7295	13.6282	16.8324	15.4786	17.4341	13.8392	BEM46_SCHPO###S. Protein bem46 - Schizosaccharomyces pombe (strain 972 / ATCC 24843) (Fission yeast)###1.56743e-50	A9PCH4_POPTR###P. Uncharacterized protein {ECO:0000313|EMBL:EEE91794.2} - Populus trichocarpa (Western balsam poplar) (Populus balsamifer - subsp. trichocarpa)###3.20375e-158	GO:0005634###nucleus;GO:0005737###cytoplasm;GO:0005773###vacuole;GO:0005783###endoplasmic reticulum;GO:0005886###plasma membrane;GO:0006508###proteolysis;GO:0008236###serine-type peptidase activity;GO:0009415###response to water;GO:0009638###phototropism;GO:0009958###positive gravitropism;GO:0016787###hydrolase activity;GO:0019866###organelle inner membrane;GO:0044351###macropinocytosis;GO:004804…
Bv_002110_zisn.t1	42.7365	41.9875	43.948	36.0234	32.6403	39.6496	38.8537	32.9209	34.7637	28.9416	28.5521	26.0184	30.5734	23.2438	33.0845	60.6316	67.8855	60.533	28.6719	42.4725	37.9867	82.5526	80.1578	90.0333	PRCC_HUMAN###S. Proline-rich protein PRCC - Homo sapiens (Human)###2.50202e-05	I1MSL0_SOYBN###P. Uncharacterized protein {ECO:0000313|EnsemblPlants:GLYMA17G06620.1} - Glycine max (Soybean) (Glycine hispida)###2.4713e-78	0
Bv_002120_fpmp.t1	58.6072	59.8624	52.5093	44.4788	44.7293	47.9818	45.1955	50.097	45.3835	42.1127	44.1118	43.721	49.6817	47.3962	52.6498	46.2715	49.3461	48.5483	47.3709	44.8541	44.5832	67.7619	67.204	61.6473	NFYA6_ARATH###S. Nuclear transcription factor Y subunit A-6 - Arabidopsis thaliana (Mouse-ear cress)###3.92793e-34	B9HDV6_POPTR###P. CCAAT-binding transcription factor family protein {ECO:0000313|EMBL:EEE91793.1} - Populus trichocarpa (Western balsam poplar) (Populus balsamifer - subsp. trichocarpa)###2.1719e-55	GO:0003700###transcription factor activity, sequence-specific DNA binding;GO:0006355###regulation of transcription, DNA-templated;GO:0009414###response to water deprivation;GO:0009738###abscisic acid-activated signaling pathway;GO:0009785###blue light signaling pathway;GO:0009793###embryo development ending in seed dormancy;GO:0010262###somatic embryogenesis;GO:0016036###cellular response to phos…
Bv_002130_pcwx.t1	23.3391	25.2297	23.0204	18.5842	18.5731	18.8671	18.3833	22.0595	18.5165	16.5504	19.8386	18.7736	19.6068	19.9882	20.9927	17.4449	18.8161	22.446	16.4829	19.45	16.9462	22.358	23.8623	20.8374	0	A0A059CMQ5_EUCGR###P. Uncharacterized protein {ECO:0000313|EMBL:KCW79451.1} - Eucalyptus grandis (Flooded gum)###8.11153e-13	0
Bv_002140_gwip.t1	11.2028	13.5924	12.5566	9.95268	8.57219	9.67298	13.3259	11.0298	10.892	8.83846	9.02463	10.8988	11.7973	9.16126	9.74063	15.8493	16.418	15.2348	9.14175	15.216	15.9226	16.6252	22.4987	22.0169	PDAT1_ARATH###S. Phospholipid:diacylglycerol acyltransferase 1 EC=2.3.1.158 - Arabidopsis thaliana (Mouse-ear cress)###0	A0A0G2YQ95_9ERIC###P. PDAT {ECO:0000313|EMBL:AKI88004.1} - Camellia oleifera###0	GO:0005622###intracellular;GO:0005773###vacuole;GO:0005783###endoplasmic reticulum;GO:0006629###lipid metabolic process;GO:0008374###O-acyltransferase activity;GO:0009873###ethylene-activated signaling pathway;GO:0016740###transferase activity;GO:0016746###transferase activity, transferring acyl groups;GO:0019432###triglyceride biosynthetic process;GO:0046027###phospholipid:diacylglycerol acyltra…
Bv_002150_hdxy.t1	4.46037	5.49282	4.85141	4.9323	4.72569	6.12941	7.14459	7.4093	6.98905	7.36538	5.75709	5.10288	5.87097	5.45133	4.0306	4.46759	5.25743	4.77357	4.01683	2.24932	1.70599	2.6371	1.65575	3.77432	BRXL4_ARATH###S. Protein Brevis radix-like 4 - Arabidopsis thaliana (Mouse-ear cress)###1.68862e-116	F6HGU3_VITVI###P. Putative uncharacterized protein {ECO:0000313|EMBL:CCB51419.1} - Vitis vinifera (Grape)###4.01329e-147	GO:0005634###nucleus;GO:0009734###auxin-activated signaling pathway;GO:0009736###cytokinin-activated signaling pathway;GO:0009737###response to abscisic acid;GO:0010089###xylem development;GO:0042802###identical protein binding;GO:0044036###cell wall macromolecule metabolic process;GO:0048364###root development;GO:0048527###lateral root development
Bv_002160_fnot.t1	13.5886	14.0579	12.2712	17.9677	15.2761	16.5686	16.0552	13.3031	12.9797	14.4708	13.6925	13.7967	20.0499	15.8997	17.1301	10.4244	11.2528	10.5628	20.0842	18.5238	16.15	19.3769	14.0252	15.4904	NILP3_ARATH###S. Omega-amidase,chloroplastic Precursor - Arabidopsis thaliana (Mouse-ear cress)###5.80945e-148	K4CE01_SOLLC###P. Uncharacterized protein {ECO:0000313|EnsemblPlants:Solyc07g041280.2.1} - Solanum lycopersicum (Tomato) (Lycopersicon esculentum)###7.44741e-151	GO:0005737###cytoplasm;GO:0005813###centrosome;GO:0005829###cytosol;GO:0006107###oxaloacetate metabolic process;GO:0006108###malate metabolic process;GO:0006528###asparagine metabolic process;GO:0006541###glutamine metabolic process;GO:0006807###nitrogen compound metabolic process;GO:0008270###zinc ion binding;GO:0009507###chloroplast;GO:0009536###plastid;GO:0009570###chloroplast stroma;GO:001674…
Bv_002170_quhf.t1	0	0	0	0	0	0	0	0	0	0	0	0	0	0	0	0	0	0	0	0	0	0	0	0	0	0	0
Bv_002180_kjfx.t1	2.38578	1.48958	1.61714	1.93769	1.3188	2.77739	1.92663	1.85233	1.90611	1.03982	1.78937	1.38597	1.32928	1.66568	1.34353	1.80831	1.10683	1.62505	0.692557	1.19082	1.25106	1.14656	1.16877	1.17948	0	A5AXI3_VITVI###P. Putative uncharacterized protein {ECO:0000313|EMBL:CAN69469.1} - Vitis vinifera (Grape)###3.95336e-41	GO:0009855###determination of bilateral symmetry;GO:0009944###polarity specification of adaxial/abaxial axis;GO:0010014###meristem initiation;GO:0010075###regulation of meristem growth
Bv_002190_tsah.t1	0	0	0	0	0	0	0	0	0	0	0	0.0629986	0	0	0	0	0	0	0	0	0	0	0	0	0	M5WNB5_PRUPE###P. Uncharacterized protein {ECO:0000313|EMBL:EMJ14741.1} - Prunus persica (Peach) (Amygdalus persica)###4.64957e-70	GO:0003677###DNA binding;GO:0005634###nucleus;GO:0005783###endoplasmic reticulum;GO:0009507###chloroplast;GO:0009705###plant-type vacuole membrane;GO:0016740###transferase activity;GO:0016779###nucleotidyltransferase activity
Bv_002200_jshe.t1	16.9079	15.3613	16.2665	13.74	14.6167	14.0785	26.4912	24.5012	25.4147	23.136	25.1289	24.8214	37.0536	31.7237	32.9166	22.2316	24.3502	22.8522	22.8544	14.5544	20.1307	26.371	22.4013	23.3536	VPS2A_ARATH###S. Vacuolar protein sorting-associated protein 2 homolog 1 - Arabidopsis thaliana (Mouse-ear cress)###2.78035e-101	A0A0A0LZI1_CUCSA###P. Uncharacterized protein {ECO:0000313|EMBL:KGN66277.1} - Cucumis sativus (Cucumber)###4.75017e-105	GO:0005515###protein binding;GO:0005623###cell;GO:0005737###cytoplasm;GO:0005768###endosome;GO:0005770###late endosome;GO:0005771###multivesicular body;GO:0006810###transport;GO:0007034###vacuolar transport;GO:0009644###response to high light intensity;GO:0010008###endosome membrane;GO:0010200###response to chitin;GO:0015031###protein transport;GO:0042542###response to hydrogen peroxide;GO:004435…
Bv_002210_ojgn.t1	0.829836	1.21028	0.761005	1.23308	0.989099	0.861949	0.321105	0.50518	0.544602	0.173303	0.466791	0.566987	0.0553865	0.227139	0	0.106371	0.0922357	0.406262	0	0	0.113733	0.114656	0.486985	0.235895	ATL52_ARATH###S. RING-H2 finger protein ATL52 - Arabidopsis thaliana (Mouse-ear cress)###1.47768e-16	F8RNK2_AMAHP###P. RING zinc finger protein {ECO:0000313|EMBL:ADM35971.1} - Amaranthus hypochondriacus (Prince-of-Wales feather)###1.95539e-49	GO:0000165###MAPK cascade;GO:0002238###response to molecule of fungal origin;GO:0002679###respiratory burst involved in defense response;GO:0004497###monooxygenase activity;GO:0004842###ubiquitin-protein transferase activity;GO:0005515###protein binding;GO:0005623###cell;GO:0005886###plasma membrane;GO:0006355###regulation of transcription, DNA-templated;GO:0006612###protein targeting to membrane…
Bv_002220_ajio.t1	0.518647	0.65169	0.0951256	0.880769	1.099	0.861949	0.160552	0.0841966	0.272301	0.433258	0	0	0	0.151426	0	0	0	0	0.554046	0	0	0	0	0	ANR28_HUMAN###S. Serine/threonine-protein phosphatase 6 regulatory ankyrin repeat subunit A - Homo sapiens (Human)###9.73764e-20	A0A0E0M022_ORYPU###P. Uncharacterized protein {ECO:0000313|EnsemblPlants:OPUNC09G05510.1} - Oryza punctata (Red rice)###1.15999e-29	GO:0000165###MAPK cascade;GO:0002237###response to molecule of bacterial origin;GO:0005515###protein binding;GO:0005886###plasma membrane;GO:0009581###detection of external stimulus;GO:0009595###detection of biotic stimulus;GO:0009627###systemic acquired resistance;GO:0009697###salicylic acid biosynthetic process;GO:0009862###systemic acquired resistance, salicylic acid mediated signaling pathway…
Bv_002230_nduj.t1	0.103729	0.0930986	0	0.440384	0.2198	0.574632	0.0802762	0	0	0.0866516	0.0777986	0	0	0.0757129	0	0	0	0	0	0	0	0	0	0	ANFY1_HUMAN###S. Rabankyrin-5 {ECO:0000303|PubMed:15328530} - Homo sapiens (Human)###7.14653e-09	A0A059CGX8_EUCGR###P. Uncharacterized protein {ECO:0000313|EMBL:KCW77190.1} Fragment - Eucalyptus grandis (Flooded gum)###4.19407e-15	GO:0005515###protein binding
Bv_002240_fjuw.t1	18.9825	22.1575	18.5495	29.1534	27.0354	27.4866	19.3466	21.7227	19.6057	22.5294	19.294	25.6404	24.5916	23.8495	20.9927	11.3817	12.2673	13.5082	25.2091	19.9793	24.3388	19.033	16.8497	17.7708	GDT12_ARATH###S. GDT1-like protein 2, chloroplastic Precursor - Arabidopsis thaliana (Mouse-ear cress)###7.50339e-116	D7TS66_VITVI###P. Putative uncharacterized protein {ECO:0000313|EMBL:CBI33338.3} - Vitis vinifera (Grape)###1.61362e-141	GO:0005623###cell;GO:0005794###Golgi apparatus;GO:0006007###glucose catabolic process;GO:0009507###chloroplast;GO:0009706###chloroplast inner membrane;GO:0009941###chloroplast envelope;GO:0016020###membrane;GO:0016021###integral to membrane;GO:0030244###cellulose biosynthetic process;GO:0042631###cellular response to water deprivation;GO:0048193###Golgi vesicle transport
Bv_002250_dcgo.t1	0	0	0	0	0	0.0957721	0	0	0	0	0	0	0	0	0	0	0	0	0	0	0	0	0	0	RAD_ANTMA###S. Transcription factor RADIALIS - Antirrhinum majus (Garden snapdragon)###0.0279693	0	0
Bv_002260_dkjz.t1	2.90443	2.32746	3.13914	2.81846	2.4178	4.21397	1.6858	1.51554	1.81534	1.81968	1.08918	1.32297	0.941571	0.605703	0.839709	2.65928	2.21366	2.43757	1.10809	1.19082	0.682395	1.71985	0.68178	0.864949	0	0	0
Bv_002270_kanf.t1	16.7004	16.1061	15.6957	18.4081	21.7602	16.5686	8.34873	9.00904	7.80595	10.5715	10.1138	8.7568	6.53561	9.08554	8.48106	11.7008	11.6217	12.391	8.72622	15.216	13.9891	23.8485	23.5701	22.0169	XYLT_CIOIN###S. Xylosyltransferase EC=2.4.2.26 - Ciona intestinalis (Transparent sea squirt) (Ascidia intestinalis)###1.20602e-16	D7TS64_VITVI###P. Putative uncharacterized protein {ECO:0000313|EMBL:CBI33336.3} - Vitis vinifera (Grape)###3.29527e-155	GO:0005794###Golgi apparatus;GO:0006084###acetyl-CoA metabolic process;GO:0006857###oligopeptide transport;GO:0007020###microtubule nucleation;GO:0008375###acetylglucosaminyltransferase activity;GO:0015020###glucuronosyltransferase activity;GO:0016020###membrane;GO:0016049###cell growth;GO:0016126###sterol biosynthetic process;GO:0016132###brassinosteroid biosynthetic process;GO:0016740###transfe…
Bv_002280_qsmz.t1	9.33565	13.0338	10.7492	12.1546	12.7484	10.8222	12.8442	12.9663	9.25823	9.18507	9.49142	10.2058	7.03409	8.10128	7.89327	13.9346	16.6947	13.8129	9.41878	11.6435	12.738	63.405	58.1461	45.9996	MTND1_VITVI###S. 1,2-dihydroxy-3-keto-5-methylthiopentene dioxygenase 1 {ECO:0000255|HAMAP-Rule:MF_03154} - Vitis vinifera (Grape)###6.15569e-84	M1A7S6_SOLTU###P. Uncharacterized protein {ECO:0000313|EnsemblPlants:PGSC0003DMT400016515} - Solanum tuberosum (Potato)###2.5143e-86	GO:0005506###iron ion binding;GO:0005634###nucleus;GO:0005737###cytoplasm;GO:0005829###cytosol;GO:0008652###cellular amino acid biosynthetic process;GO:0009086###methionine biosynthetic process;GO:0010309###acireductone dioxygenase [iron(II)-requiring] activity;GO:0016491###oxidoreductase activity;GO:0016702###oxidoreductase activity, acting on single donors with incorporation of molecular oxygen…
Bv_002290_zhyu.t1	2.17832	2.42056	3.51965	2.81846	4.5059	4.02243	3.29133	2.4417	2.99531	3.0328	2.87855	3.40192	2.60317	2.19567	3.69472	1.80831	1.84471	1.42192	1.80065	1.45544	4.09437	3.09572	5.06465	2.98801	THIM_ARATH###S. Hydroxyethylthiazole kinase EC=2.7.1.50 - Arabidopsis thaliana (Mouse-ear cress)###9.52223e-87	V4RIC4_9ROSI###P. Uncharacterized protein {ECO:0000313|EMBL:ESR33763.1} - Citrus clementina###1.54543e-93	GO:0000166###nucleotide binding;GO:0004417###hydroxyethylthiazole kinase activity;GO:0005524###ATP binding;GO:0005829###cytosol;GO:0009228###thiamine biosynthetic process;GO:0016301###kinase activity;GO:0016310###phosphorylation;GO:0016740###transferase activity;GO:0036172###thiamine salvage;GO:0046872###metal ion binding
Bv_002290_zhyu.t2	2.90443	2.69986	4.18553	3.69923	4.72569	4.59706	4.01381	3.03108	3.26761	3.89932	3.34534	4.03191	3.10164	2.80138	4.70237	2.23379	2.12142	1.62505	2.21618	1.9847	4.32184	3.89832	6.23341	3.77432	THIM_ARATH###S. Hydroxyethylthiazole kinase EC=2.7.1.50 - Arabidopsis thaliana (Mouse-ear cress)###1.89547e-98	V4RIC4_9ROSI###P. Uncharacterized protein {ECO:0000313|EMBL:ESR33763.1} - Citrus clementina###5.58956e-107	GO:0000166###nucleotide binding;GO:0004417###hydroxyethylthiazole kinase activity;GO:0005524###ATP binding;GO:0005829###cytosol;GO:0009228###thiamine biosynthetic process;GO:0016301###kinase activity;GO:0016310###phosphorylation;GO:0016740###transferase activity;GO:0036172###thiamine salvage;GO:0046872###metal ion binding
Bv_002300_nxcc.t1	0.207459	0.279296	0	0	0	0.0957721	0.481657	0.25259	0.0907669	0.0866516	0.0777986	0.125997	0.221546	0	0.167942	0	0.276707	0.101565	0	0	0.113733	0	0	0.157263	DIR18_ARATH###S. Dirigent protein 18 Precursor - Arabidopsis thaliana (Mouse-ear cress)###1.26503e-96	M1AGF1_SOLTU###P. Uncharacterized protein {ECO:0000313|EnsemblPlants:PGSC0003DMT400022230} - Solanum tuberosum (Potato)###2.19801e-95	GO:0005576###extracellular region;GO:0009809###lignin biosynthetic process;GO:0010345###suberin biosynthetic process;GO:0048046###apoplast;GO:0048226###Casparian strip;GO:0048765###root hair cell differentiation
Bv_002310_kwap.t1	3.11188	4.65493	4.28065	3.61115	5.71479	4.50129	3.13077	2.94688	3.17684	3.37941	3.57873	2.96093	2.93548	2.80138	3.44281	0.957341	0.830121	0.914089	3.6013	6.88028	5.34543	2.17847	2.53232	2.35895	SERC3_HUMAN###S. Serine incorporator 3 - Homo sapiens (Human)###1.56162e-28	F6HS43_VITVI###P. Putative uncharacterized protein {ECO:0000313|EMBL:CCB57502.1} - Vitis vinifera (Grape)###1.07181e-172	GO:0009793###embryo development ending in seed dormancy;GO:0016020###membrane
Bv_002320_jzqw.t1	7.57225	8.00648	6.94417	4.31577	4.94549	4.7886	6.34182	5.97796	5.89985	2.8595	2.41176	2.89793	1.77237	2.57424	2.26722	6.38227	8.76239	7.71897	1.38511	1.32313	1.59226	3.43969	5.06465	2.67348	PP307_ARATH###S. Pentatricopeptide repeat-containing protein At4g13650 - Arabidopsis thaliana (Mouse-ear cress)###1.71635e-98	U5D5U1_AMBTC###P. Uncharacterized protein {ECO:0000313|EMBL:ERN15718.1} - Amborella trichopoda###5.5161e-151	GO:0016787###hydrolase activity
Bv_002330_oxdf.t1	1029.62	1043.54	1024.69	1149.23	1139	1149.74	647.026	659.091	665.594	473.377	455.355	452.96	290.502	308.151	294.318	582.169	598.241	576.384	220.372	253.909	270.456	556.657	584.383	547.041	CH62_MAIZE###S. Chaperonin CPN60-2, mitochondrial Precursor - Zea mays (Maize)###0	A0A0B0PHD0_GOSAR###P. Chaperonin CPN60-2, mitochondrial {ECO:0000313|EMBL:KHG24292.1} - Gossypium arboreum (Tree cotton) (Gossypium nanking)###0	GO:0000166###nucleotide binding;GO:0005507###copper ion binding;GO:0005524###ATP binding;GO:0005737###cytoplasm;GO:0005739###mitochondrion;GO:0005759###mitochondrial matrix;GO:0005774###vacuolar membrane;GO:0005794###Golgi apparatus;GO:0005829###cytosol;GO:0005886###plasma membrane;GO:0006094###gluconeogenesis;GO:0006457###protein folding;GO:0006626###protein targeting to mitochondrion;GO:0006950…
Bv_002340_ijoe.t1	70.8472	78.7614	77.5274	99.8791	94.5139	93.7609	65.2646	64.9156	65.3522	64.2088	72.7417	64.3215	72.6671	64.0531	74.2303	53.3983	59.5843	53.2203	46.8169	39.8262	45.948	57.9015	59.4122	57.8729	ODPA3_ARATH###S. Pyruvate dehydrogenase E1 component subunit alpha-3, chloroplastic EC=1.2.4.1 Precursor - Arabidopsis thaliana (Mouse-ear cress)###0	B9RNK3_RICCO###P. Pyruvate dehydrogenase E1 component subunit alpha {ECO:0000256|RuleBase:RU361139} - Ricinus communis (Castor bean)###0	GO:0004739###pyruvate dehydrogenase (acetyl-transferring) activity;GO:0005829###cytosol;GO:0006086###acetyl-CoA biosynthetic process from pyruvate;GO:0006096###glycolysis;GO:0006633###fatty acid biosynthetic process;GO:0008152###metabolic process;GO:0009507###chloroplast;GO:0009536###plastid;GO:0009570###chloroplast stroma;GO:0009941###chloroplast envelope;GO:0016491###oxidoreductase activity;GO:…
Bv_002350_rgdq.t1	0	0	0	0	0	0	0	0	0.0907669	0	0	0	0	0	0.0839709	0.212742	0	0.101565	0	0	0.341198	0	0.0973971	0	Y3236_ARATH###S. Ankyrin repeat-containing protein At3g12360 - Arabidopsis thaliana (Mouse-ear cress)###2.17967e-13	F6I2F9_VITVI###P. Putative uncharacterized protein {ECO:0000313|EMBL:CCB61126.1} - Vitis vinifera (Grape)###1.8157e-107	GO:0005515###protein binding
Bv_002360_cjru.t1	0	0	0	0	0	0	0	0	0	0	0	0	0	0	0	0	0	0	0	0	0	0	0	0	Y3236_ARATH###S. Ankyrin repeat-containing protein At3g12360 - Arabidopsis thaliana (Mouse-ear cress)###1.89077e-12	B9HZF0_POPTR###P. Uncharacterized protein {ECO:0000313|EMBL:EEE97778.2} - Populus trichocarpa (Western balsam poplar) (Populus balsamifer - subsp. trichocarpa)###1.23314e-125	GO:0005515###protein binding
Bv_002370_fsze.t1	111.094	116.466	113.485	121.106	129.902	129.675	158.305	165.531	160.022	130.151	124.322	128.202	109.776	91.0068	95.0551	156.047	140.936	159.661	75.6272	66.6858	80.6364	124.631	133.337	125.103	KO1_ARATH###S. Ent-kaurene oxidase, chloroplastic EC=1.14.13.78 - Arabidopsis thaliana (Mouse-ear cress)###0	H9BYK3_VITVI###P. Ent-kaurene oxidase {ECO:0000313|EMBL:AFD54196.1} - Vitis vinifera (Grape)###0	GO:0004497###monooxygenase activity;GO:0005506###iron ion binding;GO:0005515###protein binding;GO:0005739###mitochondrion;GO:0005783###endoplasmic reticulum;GO:0005886###plasma membrane;GO:0009611###response to wounding;GO:0009686###gibberellin biosynthetic process;GO:0009699###phenylpropanoid biosynthetic process;GO:0009707###chloroplast outer membrane;GO:0009740###gibberellic acid mediated sign…
Bv_002370_fsze.t2	111.094	116.466	113.485	121.106	129.902	129.58	158.305	165.531	160.022	130.151	124.322	128.202	109.776	91.0068	95.0551	156.047	140.936	159.559	75.6272	66.6858	80.6364	124.631	133.337	125.024	KO1_ARATH###S. Ent-kaurene oxidase, chloroplastic EC=1.14.13.78 - Arabidopsis thaliana (Mouse-ear cress)###0	W9R5M1_9ROSA###P. Ent-kaurene oxidase {ECO:0000313|EMBL:EXB38621.1} - Morus notabilis###0	GO:0004497###monooxygenase activity;GO:0005506###iron ion binding;GO:0005783###endoplasmic reticulum;GO:0009686###gibberellin biosynthetic process;GO:0009707###chloroplast outer membrane;GO:0009740###gibberellic acid mediated signaling pathway;GO:0010241###ent-kaurene oxidation to kaurenoic acid;GO:0016491###oxidoreductase activity;GO:0016705###oxidoreductase activity, acting on paired donors, wi…
Bv_002380_uwse.t1	0.622377	0.558592	0.285377	0.440384	0.1099	0.287316	0.240829	0.25259	0	0.259955	0.155597	0.314993	0	0.227139	0.0839709	0	0	0.101565	0.277023	0.264626	0.45493	0	0	0.0786317	Y4885_ARATH###S. Probable LRR receptor-like serine/threonine-protein kinase At4g08850 EC=2.7.11.1 Precursor - Arabidopsis thaliana (Mouse-ear cress)###3.76352e-174	A0A061G008_THECC###P. Leucine-rich repeat receptor-like protein kinase family protein {ECO:0000313|EMBL:EOY22866.1} - Theobroma cacao (Cacao) (Cocoa)###0	GO:0000165###MAPK cascade;GO:0000166###nucleotide binding;GO:0004672###protein kinase activity;GO:0004713###protein tyrosine kinase activity;GO:0004872###receptor activity;GO:0005515###protein binding;GO:0005524###ATP binding;GO:0005886###plasma membrane;GO:0006468###protein phosphorylation;GO:0006857###oligopeptide transport;GO:0006995###cellular response to nitrogen starvation;GO:0009506###plas…
Bv_002390_qwck.t1	0	0	0	0	0.1099	0.0957721	0	0	0	0.0866516	0	0.125997	0	0.0757129	0.167942	0	0	0.101565	0.138511	0	0	0	0	0	GRC11_ARATH###S. Glutaredoxin-C11 - Arabidopsis thaliana (Mouse-ear cress)###1.33067e-32	F6HQ11_VITVI###P. Putative uncharacterized protein {ECO:0000313|EMBL:CCB56767.1} - Vitis vinifera (Grape)###7.39626e-38	GO:0009055###electron carrier activity;GO:0015035###protein disulfide oxidoreductase activity;GO:0019243###methylglyoxal catabolic process to D-lactate via S-lactoyl-glutathione;GO:0045454###cell redox homeostasis
Bv_002400_rodq.t1	0	0	0	0	0	0	0	0	0	0	0	0	0	0	0	0	0	0	0	0	0.113733	0	0	0	0	0	0
Bv_002410_rsak.t1	0	0	0	0	0	0	0	0	0	0	0	0	0	0	0	0	0	0	0	0	0	0	0	0	GRC11_ARATH###S. Glutaredoxin-C11 - Arabidopsis thaliana (Mouse-ear cress)###5.26736e-35	F6HQ11_VITVI###P. Putative uncharacterized protein {ECO:0000313|EMBL:CCB56767.1} - Vitis vinifera (Grape)###3.51666e-41	GO:0009055###electron carrier activity;GO:0015035###protein disulfide oxidoreductase activity;GO:0019243###methylglyoxal catabolic process to D-lactate via S-lactoyl-glutathione;GO:0045454###cell redox homeostasis
Bv_002420_qydz.t1	0	0	0	0	0	0	0	0	0	0	0	0	0	0	0	0	0	0	0	0	0	0	0	0	GRC11_ARATH###S. Glutaredoxin-C11 - Arabidopsis thaliana (Mouse-ear cress)###5.22359e-35	A0A067K760_JATCU###P. Uncharacterized protein {ECO:0000313|EMBL:KDP28095.1} - Jatropha curcas (Barbados nut)###7.45823e-38	GO:0009055###electron carrier activity;GO:0015035###protein disulfide oxidoreductase activity;GO:0045454###cell redox homeostasis
Bv_002430_mwoo.t1	0.414918	0.0930986	0.85613	0.264231	0.2198	0.383088	0.883039	0.168393	0.181534	0.173303	0.311194	0.503989	0	0.0757129	0.0839709	0.212742	0.0922357	0.203131	0.277023	0.132313	0.113733	0.114656	0.292191	0.157263	GRXS9_ARATH###S. Monothiol glutaredoxin-S9 - Arabidopsis thaliana (Mouse-ear cress)###2.18631e-34	A0A068U5T7_COFCA###P. Coffea canephora DH200=94 genomic scaffold, scaffold_11 {ECO:0000313|EMBL:CDP03539.1} - Coffea canephora (Robusta coffee)###1.03027e-35	GO:0009055###electron carrier activity;GO:0015035###protein disulfide oxidoreductase activity;GO:0045454###cell redox homeostasis;GO:0048653###anther development
Bv_002440_hyag.t1	0.207459	0	0	0.0880769	0	0.0957721	0.401381	0.25259	0.453835	0.346606	0.0777986	0.314993	0.387706	0.52999	0.419855	0.319114	0.184471	0.203131	0.692557	0.926191	0.341198	0.229313	0	0.314527	0	0	0
Bv_002450_acec.t1	27.4883	29.7916	31.5817	25.8065	21.5404	26.3373	30.0233	30.6476	28.8639	22.3561	24.2732	19.2776	22.0438	19.6853	21.1607	21.9125	25.0881	23.7663	20.4997	23.1548	23.3152	28.2055	27.8556	24.769	CSPLI_ARATH###S. CASP-like protein 5B2 - Arabidopsis thaliana (Mouse-ear cress)###3.12463e-56	K4CRE9_SOLLC###P. CASP-like protein {ECO:0000256|RuleBase:RU361233} - Solanum lycopersicum (Tomato) (Lycopersicon esculentum)###1.38241e-64	GO:0000902###cell morphogenesis;GO:0005623###cell;GO:0005886###plasma membrane;GO:0006661###phosphatidylinositol biosynthetic process;GO:0016020###membrane;GO:0016021###integral to membrane;GO:0016049###cell growth;GO:0048193###Golgi vesicle transport
Bv_002460_hkyd.t1	83.606	78.6683	79.6201	86.4915	89.8981	95.9636	53.8654	53.8017	53.1894	55.8903	54.2256	51.5328	55.9958	51.0305	59.0316	42.123	50.8219	49.4624	70.3638	62.7164	68.5807	83.2405	84.3459	83.271	PMTA_ARATH###S. Probable methyltransferase PMT10 EC=2.1.1.- - Arabidopsis thaliana (Mouse-ear cress)###8.47525e-05	V4L2B6_EUTSA###P. Uncharacterized protein {ECO:0000313|EMBL:ESQ33898.1} - Eutrema salsugineum (Saltwater cress) (Sisymbrium salsugineum)###6.11764e-142	GO:0005768###endosome;GO:0005794###Golgi apparatus;GO:0005802###trans-Golgi network;GO:0005886###plasma membrane;GO:0008168###methyltransferase activity;GO:0016740###transferase activity;GO:0032259###methylation
Bv_002470_zske.t2	0	0	0	0	0	0	0	0	0	0	0	0	0	0	0	0	0	0	0	0	0	0	0	0	0	0	0
Bv_002480_tdss.t1	92.9416	82.3923	89.6083	112.21	102.097	100.561	91.5952	89.08	82.961	88.9911	87.7568	92.3559	91.9416	83.5113	96.8185	71.8005	76.1867	77.1897	75.4887	64.7011	65.2825	105.14	108.208	86.6521	PDCD5_PONAB###S. Programmed cell death protein 5 - Pongo abelii (Sumatran orangutan) (Pongo pygmaeus abelii)###1.11108e-21	A9PGX0_POPTR###P. Double-stranded DNA-binding family protein {ECO:0000313|EMBL:ERP66460.1} - Populus trichocarpa (Western balsam poplar) (Populus balsamifer - subsp. trichocarpa)###7.51476e-55	GO:0003677###DNA binding;GO:0005515###protein binding;GO:0005634###nucleus;GO:0005737###cytoplasm;GO:0005829###cytosol;GO:0008201###heparin binding;GO:0008285###negative regulation of cell proliferation;GO:0010628###positive regulation of gene expression;GO:0010698###acetyltransferase activator activity;GO:0043065###positive regulation of apoptotic process;GO:0043280###positive regulation of cyst…
Bv_002490_pmdf.t1	906.699	859.207	876.297	1058.68	953.491	956.859	736.534	756.675	637.547	664.704	667.667	665.265	607.867	580.188	616.766	645.779	697.579	740.107	651.696	553.598	579.581	1086.14	1013.32	1008.69	RL35_EUPES###S. 60S ribosomal protein L35 - Euphorbia esula (Leafy spurge)###9.97312e-56	A9NQ49_PICSI###P. Putative uncharacterized protein {ECO:0000313|EMBL:ABK22760.1} - Picea sitchensis (Sitka spruce) (Pinus sitchensis)###8.23719e-55	GO:0001510###RNA methylation;GO:0003735###structural constituent of ribosome;GO:0005622###intracellular;GO:0005730###nucleolus;GO:0005794###Golgi apparatus;GO:0005840###ribosome;GO:0006412###translation;GO:0009506###plasmodesma;GO:0022625###cytosolic large ribosomal subunit;GO:0022626###cytosolic ribosome;GO:0030529###ribonucleoprotein complex
Bv_002500_dhzq.t1	5.39393	5.30662	4.94653	6.60576	5.82469	6.79982	7.7868	8.84065	9.25823	8.83846	7.00187	8.25281	13.7912	11.8869	12.3437	8.08421	7.28662	7.10958	14.1282	16.0099	18.3109	14.2174	11.1033	13.8392	KCO6_ARATH###S. Two-pore potassium channel 3 - Arabidopsis thaliana (Mouse-ear cress)###1.04677e-139	A0A067L0A9_JATCU###P. Uncharacterized protein {ECO:0000313|EMBL:KDP37930.1} - Jatropha curcas (Barbados nut)###9.01457e-163	GO:0005267###potassium channel activity;GO:0006810###transport;GO:0006811###ion transport;GO:0009705###plant-type vacuole membrane;GO:0016020###membrane;GO:0016021###integral to membrane;GO:0071805###potassium ion transmembrane transport
Bv_002510_sgmx.t1	0.726106	0.279296	0.0951256	0.440384	0.2198	0.383088	1.12387	0.926163	0.453835	2.77285	3.96773	1.63796	2.43701	4.46706	3.52678	0.425485	1.19906	0.710958	4.29385	3.44014	1.59226	0.458626	0.0973971	0.235895	WRK28_ARATH###S. Probable WRKY transcription factor 28 - Arabidopsis thaliana (Mouse-ear cress)###8.45526e-49	A0A0D2S1Y1_GOSRA###P. Uncharacterized protein {ECO:0000313|EMBL:KJB57293.1} - Gossypium raimondii (New World cotton)###7.20908e-73	GO:0003677###DNA binding;GO:0003700###transcription factor activity, sequence-specific DNA binding;GO:0005515###protein binding;GO:0005634###nucleus;GO:0006355###regulation of transcription, DNA-templated;GO:0006865###amino acid transport;GO:0006970###response to osmotic stress;GO:0009407###toxin catabolic process;GO:0009414###response to water deprivation;GO:0009624###response to nematode;GO:000…
Bv_002520_zotx.t1	34.7494	38.3566	39.5722	36.3757	36.8165	39.075	18.6241	16.9235	16.1565	16.2038	18.5939	18.3956	15.7852	15.1426	16.9621	41.3784	40.8604	43.0637	13.9897	18.7885	17.4011	20.8675	19.2846	23.6681	CASD1_HUMAN###S. CAS1 domain-containing protein 1 Precursor - Homo sapiens (Human)###1.94136e-48	A0A067KP69_JATCU###P. Uncharacterized protein {ECO:0000313|EMBL:KDP37932.1} - Jatropha curcas (Barbados nut)###0	GO:0005783###endoplasmic reticulum;GO:0005794###Golgi apparatus;GO:0009737###response to abscisic acid;GO:0009832###plant-type cell wall biogenesis;GO:0009834###plant-type secondary cell wall biogenesis;GO:0010413###glucuronoxylan metabolic process;GO:0016740###transferase activity;GO:0045492###xylan biosynthetic process;GO:0050832###defense response to fungus
Bv_002530_xdxe.t1	0	0	0	0	0	0	0	0	0	0	0	0	0	0	0	0	0	0	0	0	0	0	0	0	PUP9_ARATH###S. Probable purine permease 9 - Arabidopsis thaliana (Mouse-ear cress)###2.11989e-103	M5WTG9_PRUPE###P. Uncharacterized protein {ECO:0000313|EMBL:EMJ12608.1} - Prunus persica (Peach) (Amygdalus persica)###8.57898e-116	GO:0005345###purine nucleobase transmembrane transporter activity;GO:0006863###purine nucleobase transport;GO:0009624###response to nematode;GO:0016020###membrane;GO:0055085###transmembrane transport
Bv_002540_fayj.t1	0.207459	0.186197	0.285377	0.0880769	0.1099	0.0957721	0.963315	0.589377	0.726135	0.693212	0.700187	1.19697	0.553865	0.605703	0.503826	1.4892	0.553414	0.914089	0.138511	1.32313	0.90986	0.343969	0.194794	0.314527	0	0	0
Bv_002550_dsfn.t1	26.7622	23.8332	28.9182	31.8838	32.6403	31.509	46.5602	48.5815	51.3741	37.5201	37.8879	39.8151	49.9586	45.6549	48.1993	22.7634	27.9474	26.8133	41.1379	50.9405	57.4349	33.2503	34.4786	29.0937	PUP9_ARATH###S. Probable purine permease 9 - Arabidopsis thaliana (Mouse-ear cress)###3.84574e-97	F6HMH4_VITVI###P. Putative uncharacterized protein {ECO:0000313|EMBL:CCB55763.1} - Vitis vinifera (Grape)###1.68606e-101	GO:0005345###purine nucleobase transmembrane transporter activity;GO:0006863###purine nucleobase transport;GO:0009624###response to nematode;GO:0016020###membrane;GO:0055085###transmembrane transport
Bv_002560_gnkg.t1	12.0326	11.9166	12.842	18.0558	21.6503	16.9517	35.8032	33.0051	30.1346	43.0658	39.4439	42.083	57.3804	44.7463	48.3673	28.5075	30.4378	33.3135	42.9385	43.2664	44.3557	34.0529	40.1276	38.6082	SSY4_ARATH###S. Probable starch synthase 4, chloroplastic/amyloplastic EC=2.4.1.21 Precursor - Arabidopsis thaliana (Mouse-ear cress)###0	D7TK12_VITVI###P. Putative uncharacterized protein {ECO:0000313|EMBL:CBI30834.3} - Vitis vinifera (Grape)###0	GO:0000023###maltose metabolic process;GO:0000272###polysaccharide catabolic process;GO:0001666###response to hypoxia;GO:0004373###glycogen (starch) synthase activity;GO:0005515###protein binding;GO:0005829###cytosol;GO:0005978###glycogen biosynthetic process;GO:0005982###starch metabolic process;GO:0006974###cellular response to DNA damage stimulus;GO:0009011###starch synthase activity;GO:000950…
Bv_002570_dmif.t1	0	0.0930986	0	0	0	0.0957721	0	0.0841966	0.0907669	0	0.155597	0	0	0.0757129	0	0.319114	0	0.101565	0.96958	0.132313	0.341198	0.114656	0.194794	0	CB2A_SPIOL###S. Chlorophyll a-b binding protein, chloroplastic Precursor - Spinacia oleracea (Spinach)###2.79931e-149	A4F3R3_SPIOL###P. Major chlorophyll a/b binding protein LHCb1.2 {ECO:0000313|EMBL:CAJ77390.1} - Spinacia oleracea (Spinach)###1.35411e-148	GO:0005515###protein binding;GO:0005739###mitochondrion;GO:0005794###Golgi apparatus;GO:0009507###chloroplast;GO:0009522###photosystem I;GO:0009523###photosystem II;GO:0009534###chloroplast thylakoid;GO:0009535###chloroplast thylakoid membrane;GO:0009536###plastid;GO:0009579###thylakoid;GO:0009637###response to blue light;GO:0009750###response to fructose;GO:0009765###photosynthesis, light harves…
Bv_002580_fdrz.t1	0	0	0	0	0	0	0	0	0	0	0	0	0	0.0757129	0	0	0	0	0.277023	0	0	0	0	0	CB2A_SPIOL###S. Chlorophyll a-b binding protein, chloroplastic Precursor - Spinacia oleracea (Spinach)###2.01999e-146	A4F3R3_SPIOL###P. Major chlorophyll a/b binding protein LHCb1.2 {ECO:0000313|EMBL:CAJ77390.1} - Spinacia oleracea (Spinach)###1.26791e-144	GO:0005515###protein binding;GO:0005739###mitochondrion;GO:0005794###Golgi apparatus;GO:0009507###chloroplast;GO:0009522###photosystem I;GO:0009523###photosystem II;GO:0009534###chloroplast thylakoid;GO:0009535###chloroplast thylakoid membrane;GO:0009536###plastid;GO:0009579###thylakoid;GO:0009637###response to blue light;GO:0009750###response to fructose;GO:0009765###photosynthesis, light harves…
Bv_002590_dcze.t1	0.726106	0.372394	0.570754	0.968845	1.4287	1.05349	0.160552	0	0.0907669	0.173303	0.155597	0.188996	0.221546	0.227139	0.251913	0.425485	0.461178	0.101565	0.96958	0.264626	0.568663	0	0	0.157263	CB2A_SPIOL###S. Chlorophyll a-b binding protein, chloroplastic Precursor - Spinacia oleracea (Spinach)###2.01999e-146	A4F3R3_SPIOL###P. Major chlorophyll a/b binding protein LHCb1.2 {ECO:0000313|EMBL:CAJ77390.1} - Spinacia oleracea (Spinach)###1.26791e-144	GO:0005515###protein binding;GO:0005739###mitochondrion;GO:0005794###Golgi apparatus;GO:0009507###chloroplast;GO:0009522###photosystem I;GO:0009523###photosystem II;GO:0009534###chloroplast thylakoid;GO:0009535###chloroplast thylakoid membrane;GO:0009536###plastid;GO:0009579###thylakoid;GO:0009637###response to blue light;GO:0009750###response to fructose;GO:0009765###photosynthesis, light harves…
Bv_002600_mhch.t1	0.622377	1.76887	1.42688	3.96346	4.1762	3.73511	1.20414	1.93652	0.635368	3.89932	2.95635	2.58294	2.8801	3.70993	3.61075	0.106371	0.64565	0	4.15534	6.74797	7.16515	0	0.292191	0	FLS2_ARATH###S. LRR receptor-like serine/threonine-protein kinase FLS2 EC=2.7.11.1 Precursor - Arabidopsis thaliana (Mouse-ear cress)###0	V9Q689_VITVI###P. Flagelling sensing 2 {ECO:0000313|EMBL:AHC08662.1} - Vitis vinifera (Grape)###0	GO:0004672###protein kinase activity;GO:0004713###protein tyrosine kinase activity;GO:0004872###receptor activity;GO:0005515###protein binding;GO:0005524###ATP binding;GO:0005768###endosome;GO:0005886###plasma membrane;GO:0005929###cilium;GO:0006468###protein phosphorylation;GO:0006898###receptor-mediated endocytosis;GO:0009553###embryo sac development;GO:0009793###embryo development ending in se…
Bv_002610_cqij.t1	0	0	0	0	0	0	0	0	0	0	0	0	0	0	0	0	0	0	0	0	0	0	0	0	ALL9_OLEEU###S. Glucan endo-1,3-beta-D-glucosidase EC=3.2.1.39 Precursor - Olea europaea (Common olive)###4.64212e-20	B9SR72_RICCO###P. Hydrolase, hydrolyzing O-glycosyl compounds, putative {ECO:0000313|EMBL:EEF33908.1} - Ricinus communis (Castor bean)###8.60265e-28	GO:0008152###metabolic process;GO:0009736###cytokinin-activated signaling pathway;GO:0016787###hydrolase activity;GO:0016798###hydrolase activity, acting on glycosyl bonds
Bv_002620_tqpy.t1	0	0	0.190251	0	0	0	0	0	0	0	0	0.0629986	0	0	0	0	0	0	0	0	0	0	0	0.0786317	0	0	0
Bv_002630_aukh.t1	46.1596	39.3807	36.4331	57.0738	54.9499	56.1224	40.4592	43.4455	45.2019	41.1595	43.5672	41.5791	36.5551	35.9636	32.4128	26.5928	29.2387	28.1336	37.3981	31.8874	35.1434	50.1048	48.6985	44.3483	GRXC4_ARATH###S. Glutaredoxin-C4 - Arabidopsis thaliana (Mouse-ear cress)###1.16717e-44	V4UK11_9ROSI###P. Uncharacterized protein {ECO:0000313|EMBL:ESR66512.1} - Citrus clementina###3.17446e-45	GO:0005737###cytoplasm;GO:0005773###vacuole;GO:0005783###endoplasmic reticulum;GO:0005794###Golgi apparatus;GO:0006810###transport;GO:0009055###electron carrier activity;GO:0015035###protein disulfide oxidoreductase activity;GO:0015036###disulfide oxidoreductase activity;GO:0019243###methylglyoxal catabolic process to D-lactate via S-lactoyl-glutathione;GO:0022008###neurogenesis;GO:0022900###elec…
Bv_002640_hfsz.t1	14.7296	13.0338	15.3152	14.885	15.7157	15.2278	14.6103	14.2292	14.7042	16.2905	12.6034	15.4976	16.8375	18.2468	15.9545	12.6582	15.3111	14.016	22.0233	51.7344	55.5015	29.2374	25.3232	30.4305	SF21_HELAN###S. Pollen-specific protein SF21 - Helianthus annuus (Common sunflower)###8.13602e-135	D7TBA3_VITVI###P. Putative uncharacterized protein {ECO:0000313|EMBL:CBI27938.3} - Vitis vinifera (Grape)###1.08327e-170	GO:0046579###positive regulation of Ras protein signal transduction;GO:0060918###auxin transport
Bv_002650_kgiw.t1	2.90443	3.44465	3.13914	3.34692	4.396	4.30974	4.49547	3.28367	3.44914	4.50588	4.12332	4.5359	3.98783	4.76991	5.12223	0.957341	1.47577	2.43757	2.63172	2.51395	5.00423	2.75175	1.65575	2.20169	PPSP2_ARATH###S. Inorganic pyrophosphatase 2 EC=3.6.1.1 - Arabidopsis thaliana (Mouse-ear cress)###5.55783e-83	A0A067KCA3_JATCU###P. Uncharacterized protein {ECO:0000313|EMBL:KDP33737.1} - Jatropha curcas (Barbados nut)###4.45489e-93	GO:0004427###inorganic diphosphatase activity;GO:0008152###metabolic process;GO:0016036###cellular response to phosphate starvation;GO:0016462###pyrophosphatase activity;GO:0016787###hydrolase activity;GO:0016791###phosphatase activity;GO:0019375###galactolipid biosynthetic process;GO:0045892###negative regulation of transcription, DNA-templated;GO:0051262###protein tetramerization;GO:0052731###p…
Bv_002650_kgiw.t2	2.69697	2.69986	2.85377	2.73038	4.0663	3.83088	4.17436	2.6101	3.08608	4.07262	3.50094	3.90591	3.48935	3.93707	4.0306	0.957341	1.47577	2.03131	2.35469	2.24932	3.98064	2.6371	1.65575	2.04442	PPSP3_ARATH###S. Inorganic pyrophosphatase 3 EC=3.6.1.1 - Arabidopsis thaliana (Mouse-ear cress)###5.19826e-47	A0A061GKU5_THECC###P. Pyridoxal phosphate phosphatase-related protein {ECO:0000313|EMBL:EOY30510.1} - Theobroma cacao (Cacao) (Cocoa)###1.42718e-54	GO:0004427###inorganic diphosphatase activity;GO:0008152###metabolic process;GO:0016036###cellular response to phosphate starvation;GO:0016462###pyrophosphatase activity;GO:0016791###phosphatase activity;GO:0019375###galactolipid biosynthetic process;GO:0045892###negative regulation of transcription, DNA-templated;GO:0051262###protein tetramerization;GO:0052731###phosphocholine phosphatase activi…
Bv_002660_dtyh.t1	50.7237	52.0421	56.029	51.9653	55.0598	51.5254	63.8999	67.9467	69.5275	91.8507	85.1116	87.064	109.001	95.8525	99.2536	63.3972	68.7156	73.7365	50.4182	40.4878	39.3515	29.5813	35.8421	28.9365	0	A0A068U3V3_COFCA###P. Coffea canephora DH200=94 genomic scaffold, scaffold_9 {ECO:0000313|EMBL:CDP03195.1} - Coffea canephora (Robusta coffee)###1.24952e-110	GO:0005783###endoplasmic reticulum;GO:0005886###plasma membrane;GO:0006457###protein folding;GO:0008168###methyltransferase activity;GO:0009408###response to heat;GO:0009627###systemic acquired resistance;GO:0009644###response to high light intensity;GO:0016740###transferase activity;GO:0032259###methylation;GO:0034976###response to endoplasmic reticulum stress;GO:0042542###response to hydrogen p…
Bv_002670_qkcd.t1	0	0	0	0	0	0	0	0	0	0	0	0	0	0	0	0	0	0	0	0	0	0	0	0	0	V7BQC3_PHAVU###P. Uncharacterized protein {ECO:0000313|EMBL:ESW19250.1} - Phaseolus vulgaris (Kidney bean) (French bean)###9.38404e-15	0
Bv_002680_mgwx.t1	0	0	0	0	0	0	0	0	0	0	0	0	0	0	0.0839709	0	0	0	0	0	0	0.114656	0.0973971	0.0786317	NDUS3_MARPO###S. NADH dehydrogenase [ubiquinone] iron-sulfur protein 3 EC=1.6.5.3 EC=1.6.99.3 - Marchantia polymorpha (Liverwort) (Marchantia aquatica)###0.000467135	0	0
Bv_002690_qmyh.t1	27.3846	29.1399	29.2987	26.6873	23.4087	25.8585	24.0829	23.0699	25.2332	21.6629	19.683	18.2066	22.7085	17.5654	16.9621	34.9961	34.9573	30.5712	17.3139	17.8623	15.0127	32.1038	34.2838	34.2048	DCC1_DANRE###S. Sister chromatid cohesion protein DCC1 - Danio rerio (Zebrafish) (Brachydanio rerio)###6.44459e-38	A0A067H062_CITSI###P. Uncharacterized protein {ECO:0000313|EMBL:KDO85378.1} - Citrus sinensis (Sweet orange) (Citrus aurantium var. sinensis)###7.79169e-148	0
Bv_002700_gzok.t1	249.677	235.074	236.672	216.317	207.931	209.837	120.174	120.738	119.449	77.2932	81.0661	82.8431	66.7407	60.1917	65.4134	177.64	179.952	185.56	75.0732	59.1439	66.6473	152.608	160.413	139.729	ANM11_ARATH###S. Protein arginine N-methyltransferase 1.1 EC=2.1.1.- EC=2.1.1.125 - Arabidopsis thaliana (Mouse-ear cress)###8.97821e-171	A0A0D2V793_GOSRA###P. Uncharacterized protein {ECO:0000313|EMBL:KJB65110.1} - Gossypium raimondii (New World cotton)###1.17396e-173	GO:0005515###protein binding;GO:0005634###nucleus;GO:0005730###nucleolus;GO:0005737###cytoplasm;GO:0005829###cytosol;GO:0006479###protein methylation;GO:0008168###methyltransferase activity;GO:0009909###regulation of flower development;GO:0016274###protein-arginine N-methyltransferase activity;GO:0016740###transferase activity;GO:0032259###methylation;GO:0034968###histone lysine methylation;GO:00…
Bv_002710_kqzr.t1	34.127	35.1913	34.7208	29.77	28.9037	31.509	42.8675	40.1618	41.1174	36.8269	38.0435	40.8861	41.2629	38.0836	34.3441	67.4393	65.0262	68.7598	29.9185	25.6687	28.6606	42.3082	49.6725	44.0338	KAT6B_MOUSE###S. Histone acetyltransferase KAT6B - Mus musculus (Mouse)###4.03526e-07	F6I5N1_VITVI###P. Putative uncharacterized protein {ECO:0000313|EMBL:CCB62249.1} - Vitis vinifera (Grape)###7.67802e-99	GO:0005515###protein binding;GO:0008270###zinc ion binding;GO:0016301###kinase activity;GO:0016310###phosphorylation;GO:0016740###transferase activity;GO:0016874###ligase activity;GO:0046872###metal ion binding
Bv_002720_xncn.t1	30.1853	34.6327	33.7696	31.7957	35.2779	31.8921	45.2758	48.5815	40.0282	58.1432	51.1915	53.4228	90.5569	71.1701	82.2075	39.9956	42.2439	39.6105	73.8266	76.6092	79.2716	112.249	119.311	104.108	PEPD_HUMAN###S. Xaa-Pro dipeptidase EC=3.4.13.9 - Homo sapiens (Human)###6.29215e-153	A0A0G2T3M3_9ROSI###P. Metallopeptidase M24 family protein {ECO:0000313|EMBL:AKF43198.1} - Hypseocharis bilobata###0	GO:0004177###aminopeptidase activity;GO:0004181###metallocarboxypeptidase activity;GO:0006508###proteolysis;GO:0006520###cellular amino acid metabolic process;GO:0008233###peptidase activity;GO:0016787###hydrolase activity;GO:0030145###manganese ion binding;GO:0046872###metal ion binding;GO:0070062###extracellular exosome
Bv_002730_iscq.t1	0	0	0	0	0	0	0	0	0	0	0	0	0	0	0	0	0	0.101565	0	0	0	0	0	0	EXP25_ARATH###S. Expansin-A25 Precursor - Arabidopsis thaliana (Mouse-ear cress)###1.87728e-72	V4STP9_9ROSI###P. Uncharacterized protein {ECO:0000313|EMBL:ESR51203.1} - Citrus clementina###2.73245e-82	GO:0005576###extracellular region;GO:0006816###calcium ion transport;GO:0006949###syncytium formation;GO:0007020###microtubule nucleation;GO:0007030###Golgi organization;GO:0009505###plant-type cell wall;GO:0009507###chloroplast;GO:0009651###response to salt stress;GO:0009664###plant-type cell wall organization;GO:0009739###response to gibberellin;GO:0009826###unidimensional cell growth;GO:000982…
Bv_002740_jipx.t1	32.0524	35.2844	32.2476	37.873	37.0363	38.5961	30.0233	28.3743	29.0454	29.1149	31.1972	25.8924	24.5362	25.5909	25.0233	20.636	17.8937	18.3833	19.6686	17.9946	21.1543	13.7588	14.9992	17.6921	CDP1_ARATH###S. Plastid division protein CDP1, chloroplastic Precursor - Arabidopsis thaliana (Mouse-ear cress)###0	F6HVR3_VITVI###P. Putative uncharacterized protein {ECO:0000313|EMBL:CCB58776.1} - Vitis vinifera (Grape)###0	GO:0005515###protein binding;GO:0007049###cell cycle;GO:0009507###chloroplast;GO:0009528###plastid inner membrane;GO:0009536###plastid;GO:0009658###chloroplast organization;GO:0009706###chloroplast inner membrane;GO:0009941###chloroplast envelope;GO:0010020###chloroplast fission;GO:0010207###photosystem II assembly;GO:0031357###integral component of chloroplast inner membrane;GO:0043572###plastid…
Bv_002750_jnue.t1	30.7039	34.8189	32.9135	33.8215	26.5958	29.5936	33.6357	29.132	28.5008	29.9814	25.1289	28.0344	35.1704	29.8309	30.2295	46.4842	40.1225	46.8217	44.0466	55.4392	50.611	62.6024	53.7632	61.9618	CD123_RAT###S. Cell division cycle protein 123 homolog - Rattus norvegicus (Rat)###1.77776e-59	A0A061E3U2_THECC###P. Temperature sensing protein-related {ECO:0000313|EMBL:EOX96953.1} - Theobroma cacao (Cacao) (Cocoa)###5.4133e-150	GO:0006457###protein folding;GO:0007049###cell cycle;GO:0009408###response to heat;GO:0009644###response to high light intensity;GO:0010197###polar nucleus fusion;GO:0034976###response to endoplasmic reticulum stress;GO:0042542###response to hydrogen peroxide;GO:0051301###cell division
Bv_002760_srcg.t1	0.933565	1.39648	1.04638	0.440384	0.2198	0.47886	0.802762	0.50518	0.544602	0.519909	0.54459	0.566987	0.886184	1.05998	0.92368	1.06371	2.21366	1.72661	2.21618	1.85238	2.84331	3.55435	5.74643	3.53843	PP224_ARATH###S. Pentatricopeptide repeat-containing protein At3g12770 - Arabidopsis thaliana (Mouse-ear cress)###6.55251e-05	0	0
Bv_002770_cjoo.t1	31.8449	32.6776	30.2499	37.785	37.6957	38.6919	28.6586	29.132	29.1362	26.862	32.442	30.0503	19.8284	21.0482	27.0386	22.4443	28.7775	23.8679	16.7599	16.9361	17.2873	32.2184	30.4853	33.8116	ASTER_ARATH###S. Protein Asterix - Arabidopsis thaliana (Mouse-ear cress)###9.92517e-37	A0A0D2U6A2_GOSRA###P. Uncharacterized protein {ECO:0000313|EMBL:KJB51020.1} - Gossypium raimondii (New World cotton)###1.22091e-35	GO:0006661###phosphatidylinositol biosynthetic process;GO:0016020###membrane;GO:0016021###integral to membrane
Bv_002780_pjrk.t1	80.8053	89.0954	79.7152	66.2338	66.1597	61.9645	78.5102	84.2808	74.9735	63.8622	64.5728	63.6916	78.3165	70.5644	68.9401	169.343	148.223	141.785	72.0259	57.8208	54.3642	64.6662	64.9639	82.5633	0	A5BEM3_VITVI###P. Putative uncharacterized protein {ECO:0000313|EMBL:CAN81071.1} - Vitis vinifera (Grape)###0	GO:0009506###plasmodesma;GO:0016740###transferase activity
Bv_002790_djxe.t1	125.616	125.962	127.563	103.226	103.196	98.741	114.554	109.961	98.0283	76.8599	80.6771	81.3312	108.834	96.5339	99.5895	143.282	147.854	142.395	125.353	100.955	109.979	160.404	156.128	162.846	VIP4_ARATH###S. Protein LEO1 homolog {ECO:0000305} - Arabidopsis thaliana (Mouse-ear cress)###1.05602e-149	V4TQH2_9ROSI###P. Uncharacterized protein {ECO:0000313|EMBL:ESR53965.1} - Citrus clementina###0	GO:0000226###microtubule cytoskeleton organization;GO:0000911###cytokinesis by cell plate formation;GO:0005634###nucleus;GO:0005829###cytosol;GO:0006368###transcription elongation from RNA polymerase II promoter;GO:0007507###heart development;GO:0008284###positive regulation of cell proliferation;GO:0009910###negative regulation of flower development;GO:0010048###vernalization response;GO:0014032…
Bv_002800_rahc.t1	0	0	0	0	0	0	0	0	0	0	0	0	0	0	0	0	0	0	0	0	0	0	0	0	RGA4_SOLBU###S. Putative disease resistance protein RGA4 - Solanum bulbocastanum (Wild potato)###3.82811e-41	B9SHI8_RICCO###P. Leucine-rich repeat containing protein, putative {ECO:0000313|EMBL:EEF36947.1} - Ricinus communis (Castor bean)###4.59654e-60	GO:0005515###protein binding;GO:0009627###systemic acquired resistance;GO:0009697###salicylic acid biosynthetic process;GO:0016787###hydrolase activity
Bv_002810_kggw.t1	0	0	0	0	0	0	0	0	0.0907669	0	0	0	0.0553865	0	0	0	0	0	0	0	0	0	0	0	0	0	0
Bv_002820_skro.t1	3.31934	4.84113	3.90015	2.64231	2.3079	3.35202	7.14459	7.66189	6.80752	7.53869	8.09105	6.99284	10.0803	8.47984	8.14518	8.08421	9.13133	8.42993	12.3275	10.4527	10.4634	6.53541	5.64903	8.64949	0	0	0
Bv_002830_qxtt.t1	3.63053	2.32746	3.3294	2.55423	2.4178	2.01121	4.49547	5.136	3.81221	4.59253	4.59012	3.71692	6.09252	5.45133	4.87031	4.46759	3.41272	4.46888	4.29385	5.55715	3.29824	0.687938	1.16877	1.7299	0	0	0
Bv_002840_unhp.t1	0.207459	0.279296	0.475628	0.792692	0.879199	0.670405	1.92663	2.02072	1.81534	1.29977	2.02276	1.51197	3.48935	3.86136	3.35884	0.850969	1.10683	0.812523	3.46279	6.21871	4.8905	2.86641	1.94794	2.28032	0	0	0
Bv_002850_jxgu.t1	0	0	0.0951256	0.528461	0.3297	0.383088	0	0	0.0907669	0	0	0.251994	0	0	0	0	0	0	0.138511	0.132313	0.113733	0.343969	0.194794	0.0786317	Y3028_ARATH###S. Uncharacterized acetyltransferase At3g50280 EC=2.3.1.- - Arabidopsis thaliana (Mouse-ear cress)###1.98387e-45	A0A061FAN0_THECC###P. HXXXD-type acyl-transferase family protein {ECO:0000313|EMBL:EOY14405.1} - Theobroma cacao (Cacao) (Cocoa)###5.62807e-88	GO:0005829###cytosol;GO:0016740###transferase activity;GO:0016746###transferase activity, transferring acyl groups;GO:0016747###transferase activity, transferring acyl groups other than amino-acyl groups;GO:0080167###response to karrikin
Bv_002860_djnm.t1	12.2401	11.6373	12.6517	11.0977	10.2207	12.3546	11.3189	9.76681	8.89516	6.06561	6.76848	6.36286	6.09252	3.78564	4.0306	12.8709	9.3158	12.8988	9.14175	12.1728	8.87114	10.5484	9.73971	9.6717	0	0	0
Bv_002870_azxq.t1	21.2645	21.692	20.9276	34.0857	38.465	36.6807	6.18127	6.65153	6.62599	6.67217	6.22389	6.99284	1.93853	5.07276	2.6031	2.55291	2.39813	3.04696	5.26343	3.70477	5.68663	12.0389	13.733	12.4238	Y3028_ARATH###S. Uncharacterized acetyltransferase At3g50280 EC=2.3.1.- - Arabidopsis thaliana (Mouse-ear cress)###8.11305e-55	U5FTR5_POPTR###P. Transferase family protein {ECO:0000313|EMBL:ERP52702.1} - Populus trichocarpa (Western balsam poplar) (Populus balsamifer - subsp. trichocarpa)###7.79352e-97	GO:0005829###cytosol;GO:0016740###transferase activity;GO:0016747###transferase activity, transferring acyl groups other than amino-acyl groups;GO:0080167###response to karrikin
Bv_002880_wtkc.t1	2.28205	3.07225	1.61714	2.99461	3.5168	2.58585	1.28442	0.841966	1.0892	0.693212	1.32258	1.38597	1.27389	0.454277	0.671767	3.19114	2.95154	2.336	0.415534	0.926191	0.796128	3.55435	5.25944	4.79653	0	0	0
Bv_002890_kwui.t1	0	0.186197	0	0.0880769	0	0	0	0	0.0907669	0.0866516	0.155597	0.251994	0	0	0	0	0.0922357	0	0	0	0	0	0	0	AB11B_ARATH###S. ABC transporter B family member 11 - Arabidopsis thaliana (Mouse-ear cress)###0	A0A061DTL8_THECC###P. ATP binding cassette subfamily B4 isoform 2 {ECO:0000313|EMBL:EOX95441.1} - Theobroma cacao (Cacao) (Cocoa)###0	GO:0000166###nucleotide binding;GO:0000303###response to superoxide;GO:0005524###ATP binding;GO:0005623###cell;GO:0005737###cytoplasm;GO:0005886###plasma membrane;GO:0006810###transport;GO:0006888###ER to Golgi vesicle-mediated transport;GO:0007165###signal transduction;GO:0008559###xenobiotic-transporting ATPase activity;GO:0009407###toxin catabolic process;GO:0009414###response to water depriva…
Bv_002900_dwsk.t1	0	0	0	0	0	0.0957721	0	0	0	0	0	0	0	0	0	0	0	0	0	0	0	0	0	0	RPOC2_CRYJA###S. DNA-directed RNA polymerase subunit beta'' {ECO:0000255|HAMAP-Rule:MF_01324} - Cryptomeria japonica (Japanese cedar) (Cupressus japonica)###0.0158882	0	0
Bv_002910_wkct.t1	0.311188	0.279296	0.285377	1.76154	1.4287	1.62813	0.240829	0.420983	0	0.346606	0.311194	0.503989	0.110773	0.378564	0	0	0.184471	0.101565	0.277023	0	0	0	0	0.157263	TET5_ARATH###S. Tetraspanin-5 - Arabidopsis thaliana (Mouse-ear cress)###5.45457e-69	A0A0B2QBD1_GLYSO###P. Uncharacterized protein {ECO:0000313|EMBL:KHN17122.1} - Glycine soja (Wild soybean)###2.89318e-92	GO:0000041###transition metal ion transport;GO:0005794###Golgi apparatus;GO:0005886###plasma membrane;GO:0007020###microtubule nucleation;GO:0009506###plasmodesma;GO:0009611###response to wounding;GO:0009612###response to mechanical stimulus;GO:0009693###ethylene biosynthetic process;GO:0010200###response to chitin;GO:0016020###membrane;GO:0016021###integral component of membrane;GO:0016021###int…
Bv_002930_jzcq.t1	1.03729	0.0930986	0.665879	0.176154	0	0.0957721	1.52525	0.673573	1.27074	1.03982	0.933583	0.44099	1.44005	1.43854	1.17559	12.5518	8.20898	8.02367	9.28027	18.5238	13.193	1.8345	3.01931	2.51621	0	0	0
Bv_002940_ijhe.t1	109.227	109.856	108.443	85.1703	81.5457	81.0232	102.914	107.772	107.105	76.4267	80.5993	77.6142	86.5691	76.6971	81.6197	111.796	101.275	112.027	73.9651	72.5075	70.8554	37.2633	33.7968	42.9329	RPC1_BOVIN###S. DNA-directed RNA polymerase III subunit RPC1 EC=2.7.7.6 - Bos taurus (Bovine)###0	A0A0D2QKE9_GOSRA###P. DNA-directed RNA polymerase {ECO:0000256|RuleBase:RU004279} - Gossypium raimondii (New World cotton)###0	GO:0003677###DNA binding;GO:0003899###DNA-directed RNA polymerase activity;GO:0006351###transcription, DNA-dependent;GO:0006351###transcription, DNA-templated;GO:0016740###transferase activity;GO:0016779###nucleotidyltransferase activity
Bv_002950_rknt.t1	7.98717	7.72718	6.18316	7.48653	10.2207	6.60827	3.53215	3.45206	3.44914	3.29276	4.35672	3.65392	3.37858	3.70993	3.61075	7.55235	7.7478	8.63306	3.04725	4.76327	4.32184	3.669	4.18807	4.63927	0	0	0
Bv_002960_ishg.t1	0	0.186197	0.0951256	0.0880769	0.1099	0.0957721	0.160552	0.0841966	0	0.0866516	0.233396	0	0.387706	0.0757129	0	0.106371	0.0922357	0	0	0	0	0	0	0.0786317	0	I7AYD2_PHAVU###P. Retropepsin-like protein {ECO:0000313|EMBL:AFN88198.1} - Phaseolus vulgaris (Kidney bean) (French bean)###3.7541e-58	0
Bv_002970_mrqh.t1	17.5303	19.1783	18.8349	18.5842	20.9909	18.7713	22.6379	24.417	21.3302	25.3023	24.4287	25.2624	32.7334	28.2409	27.5425	28.1884	22.321	23.9694	26.7327	20.3762	22.1778	17.5424	19.2846	20.9947	CNDD3_HUMAN###S. Condensin-2 complex subunit D3 - Homo sapiens (Human)###5.27162e-87	F6HE58_VITVI###P. Putative uncharacterized protein {ECO:0000313|EMBL:CCB50310.1} - Vitis vinifera (Grape)###0	GO:0000087###mitotic M phase;GO:0000088###mitotic prophase;GO:0000278###mitotic cell cycle;GO:0000793###condensed chromosome;GO:0000799###nuclear condensin complex;GO:0005488###binding;GO:0005515###protein binding;GO:0005654###nucleoplasm;GO:0007076###mitotic chromosome condensation;GO:0016020###membrane;GO:0031618###nuclear pericentric heterochromatin;GO:0035064###methylated histone binding;GO:0…
Bv_002980_iewd.t1	0	0	0.190251	0.0880769	0.2198	0	0.240829	0.673573	0.363068	0.173303	0.311194	0.377991	0.775411	0.302851	0.335884	0.319114	0.184471	0.304696	0.415534	0	0	0.114656	0.194794	0	0	S8D4Y2_9LAMI###P. Uncharacterized protein {ECO:0000313|EMBL:EPS74455.1} - Genlisea aurea###1.07509e-29	GO:0016020###membrane;GO:0016021###integral to membrane
Bv_002990_omdg.t1	49.1678	47.1079	49.9409	39.2823	38.5749	39.5539	39.2551	38.4779	40.8451	35.3538	35.7095	35.9092	44.1984	36.5693	43.413	62.6526	55.8948	52.9156	42.6615	34.2691	36.7356	38.4099	50.6465	45.2919	ESD4_ARATH###S. Ubiquitin-like-specific protease ESD4 EC=3.4.22.68 - Arabidopsis thaliana (Mouse-ear cress)###9.04777e-125	F6HE59_VITVI###P. Putative uncharacterized protein {ECO:0000313|EMBL:CCB50311.1} - Vitis vinifera (Grape)###1.20674e-151	GO:0005623###cell;GO:0005634###nucleus;GO:0006406###mRNA export from nucleus;GO:0006508###proteolysis;GO:0008233###peptidase activity;GO:0008234###cysteine-type peptidase activity;GO:0009506###plasmodesma;GO:0009640###photomorphogenesis;GO:0009909###regulation of flower development;GO:0009911###positive regulation of flower development;GO:0010074###maintenance of meristem identity;GO:0010388###cu…
Bv_003000_omde.t1	15.9743	19.83	19.4056	23.0761	24.178	24.805	23.5209	25.3432	24.5978	27.2952	26.4515	26.9004	29.7979	28.3166	30.8173	22.5507	21.5832	18.4849	22.1618	20.2439	22.2916	17.6571	16.0705	18.0067	GMCL1_MOUSE###S. Germ cell-less protein-like 1 - Mus musculus (Mouse)###5.13706e-15	A0A061EQ91_THECC###P. BTB/POZ domain-containing protein isoform 1 {ECO:0000313|EMBL:EOY06522.1} - Theobroma cacao (Cacao) (Cocoa)###0	GO:0005515###protein binding;GO:0005635###nuclear envelope;GO:0006355###regulation of transcription, DNA-templated;GO:0007283###spermatogenesis;GO:0016363###nuclear matrix
Bv_003010_twck.t1	390.541	407.586	392.488	602.093	649.728	601.066	445.373	492.045	452.927	445.736	442.596	443.006	335.421	332.834	316.151	173.811	171.005	177.841	146.961	147.926	149.672	57.3282	56.8799	60.9396	AB14C_ARATH###S. ABC transporter C family member 14 EC=3.6.3.44 - Arabidopsis thaliana (Mouse-ear cress)###0	V4U5T7_9ROSI###P. Uncharacterized protein {ECO:0000313|EMBL:ESR57546.1} - Citrus clementina###0	GO:0000166###nucleotide binding;GO:0000226###microtubule cytoskeleton organization;GO:0000325###plant-type vacuole;GO:0000911###cytokinesis by cell plate formation;GO:0005524###ATP binding;GO:0005623###cell;GO:0005737###cytoplasm;GO:0005773###vacuole;GO:0005774###vacuolar membrane;GO:0005794###Golgi apparatus;GO:0005886###plasma membrane;GO:0006810###transport;GO:0006888###ER to Golgi vesicle-med…
Bv_003020_kzox.t1	52.5908	47.5734	52.6045	64.9126	60.4449	58.3252	41.9042	44.3716	44.385	37.6068	37.9657	39.5001	29.9641	31.2694	27.6264	37.7618	38.1856	38.2902	23.2699	18.9208	27.2958	34.1676	32.0436	32.4749	F179B_MOUSE###S. Protein FAM179B - Mus musculus (Mouse)###5.54215e-13	D7T6D5_VITVI###P. Putative uncharacterized protein {ECO:0000313|EMBL:CBI26056.3} - Vitis vinifera (Grape)###2.41962e-99	GO:0000226###microtubule cytoskeleton organization;GO:0000911###cytokinesis by cell plate formation;GO:0005488###binding;GO:0010583###response to cyclopentenone;GO:0051225###spindle assembly
Bv_003030_ijqr.t1	117.007	120.749	125.851	117.318	114.076	118.566	73.3725	77.7135	71.9782	58.4898	46.7569	47.4379	42.8138	43.6106	42.9091	80.3102	81.5363	83.9946	38.0906	36.9153	41.9673	67.1886	71.5869	71.7908	ANM14_ARATH###S. Probable histone-arginine methyltransferase 1.4 EC=2.1.1.- EC=2.1.1.125 - Arabidopsis thaliana (Mouse-ear cress)###0	A0A061ENT5_THECC###P. Arginine methyltransferase 4A isoform 1 {ECO:0000313|EMBL:EOY06511.1} - Theobroma cacao (Cacao) (Cocoa)###0	GO:0005623###cell;GO:0005634###nucleus;GO:0005737###cytoplasm;GO:0006406###mRNA export from nucleus;GO:0006479###protein methylation;GO:0008168###methyltransferase activity;GO:0008469###histone-arginine N-methyltransferase activity;GO:0009220###pyrimidine ribonucleotide biosynthetic process;GO:0009640###photomorphogenesis;GO:0009793###embryo development ending in seed dormancy;GO:0009845###seed g…
Bv_003030_ijqr.t2	117.007	120.749	125.851	117.318	114.076	118.566	73.2922	77.7135	71.9782	58.4898	46.7569	47.4379	42.8138	43.6106	42.9091	80.3102	81.5363	83.9946	38.0906	36.9153	41.9673	67.1886	71.5869	71.7908	ANM14_ARATH###S. Probable histone-arginine methyltransferase 1.4 EC=2.1.1.- EC=2.1.1.125 - Arabidopsis thaliana (Mouse-ear cress)###0	A0A061ENT5_THECC###P. Arginine methyltransferase 4A isoform 1 {ECO:0000313|EMBL:EOY06511.1} - Theobroma cacao (Cacao) (Cocoa)###0	GO:0005623###cell;GO:0005634###nucleus;GO:0005737###cytoplasm;GO:0006406###mRNA export from nucleus;GO:0006479###protein methylation;GO:0008168###methyltransferase activity;GO:0008469###histone-arginine N-methyltransferase activity;GO:0009220###pyrimidine ribonucleotide biosynthetic process;GO:0009640###photomorphogenesis;GO:0009793###embryo development ending in seed dormancy;GO:0009845###seed g…
Bv_003040_pjmh.t1	60.8892	53.1593	57.551	49.4111	50.9935	47.5987	44.1519	45.0452	42.1159	35.7004	39.9885	33.5782	46.3585	47.0934	46.6878	39.1446	45.38	43.0637	45.7088	84.945	78.9304	61.5705	59.12	61.0968	XXT2_ARATH###S. Xyloglucan 6-xylosyltransferase 2 EC=2.4.2.39 EC=2.4.-.- - Arabidopsis thaliana (Mouse-ear cress)###0	V7B015_PHAVU###P. Uncharacterized protein {ECO:0000313|EMBL:ESW10905.1} - Phaseolus vulgaris (Kidney bean) (French bean)###0	GO:0000139###Golgi membrane;GO:0000271###polysaccharide biosynthetic process;GO:0005515###protein binding;GO:0005768###endosome;GO:0005794###Golgi apparatus;GO:0005802###trans-Golgi network;GO:0006007###glucose catabolic process;GO:0009612###response to mechanical stimulus;GO:0009825###multidimensional cell growth;GO:0009888###tissue development;GO:0009932###cell tip growth;GO:0009969###xylogluca…
Bv_003050_dfii.t1	0.103729	0	0.380502	0.264231	0	0.47886	0.240829	0.673573	0.363068	0.433258	1.86717	0.188996	0.996957	1.51426	1.25956	0.106371	0.461178	0.304696	0.138511	0.132313	0.341198	0	0	0.235895	0	0	0
Bv_003060_nrtp.t1	1.34848	1.58268	3.13914	1.40923	0.879199	1.24504	1.04359	0.589377	0.726135	0.693212	1.55597	1.57496	1.10773	0.984267	1.59545	1.70194	1.66024	1.32035	2.63172	4.89558	3.07078	1.94916	2.82452	2.98801	0	A0A061GEB5_THECC###P. Uncharacterized protein {ECO:0000313|EMBL:EOY27743.1} - Theobroma cacao (Cacao) (Cocoa)###4.78385e-16	0
Bv_003070_zitj.t1	0	0	0	0	0	0	0	0	0	0	0	0	0	0	0	0	0	0	0	0	0	0	0	0	CHX15_ARATH###S. Cation/H(+) antiporter 15 - Arabidopsis thaliana (Mouse-ear cress)###2.31309e-128	A0A067KTC5_JATCU###P. Uncharacterized protein {ECO:0000313|EMBL:KDP39397.1} - Jatropha curcas (Barbados nut)###7.44692e-132	GO:0005451###monovalent cation:proton antiporter activity;GO:0005623###cell;GO:0005770###late endosome;GO:0005783###endoplasmic reticulum;GO:0006623###protein targeting to vacuole;GO:0006810###transport;GO:0006811###ion transport;GO:0006812###cation transport;GO:0006813###potassium ion transport;GO:0006885###regulation of pH;GO:0009407###toxin catabolic process;GO:0009827###plant-type cell wall m…
Bv_003080_fqhw.t1	199.368	203.607	222.594	318.222	299.038	292.105	163.523	186.664	150.764	185.608	178.548	180.932	137.912	150.139	138.468	61.4825	74.5264	59.9236	102.914	74.3599	73.9262	76.3611	83.7615	75.1719	YCF23_PORPU###S. Uncharacterized protein ycf23 - Porphyra purpurea (Red seaweed) (Ulva purpurea)###1.08562e-50	A0A061GD15_THECC###P. Uncharacterized protein isoform 1 {ECO:0000313|EMBL:EOY27740.1} - Theobroma cacao (Cacao) (Cocoa)###3.65113e-120	0
Bv_003090_crmh.t1	12.655	12.9407	12.3663	10.305	10.0009	10.0561	16.7777	13.7241	13.0704	9.61832	9.33583	8.18981	9.69264	7.34415	8.14518	17.3385	14.0198	16.6567	6.0945	7.67416	7.27888	13.4148	11.4929	12.5024	HMG14_ARATH###S. High mobility group B protein 14 - Arabidopsis thaliana (Mouse-ear cress)###4.52743e-32	A0A061GEA9_THECC###P. HMG-box DNA-binding family protein isoform 1 {ECO:0000313|EMBL:EOY27738.1} - Theobroma cacao (Cacao) (Cocoa)###1.44007e-41	GO:0000785###chromatin;GO:0003677###DNA binding;GO:0003682###chromatin binding;GO:0005634###nucleus;GO:0005737###cytoplasm;GO:0006084###acetyl-CoA metabolic process;GO:0006096###glycolytic process;GO:0006333###chromatin assembly or disassembly;GO:0006342###chromatin silencing;GO:0006364###rRNA processing;GO:0006833###water transport;GO:0006972###hyperosmotic response;GO:0007030###Golgi organizati…
Bv_003100_ecdj.t1	80.0792	72.71	79.6201	110.448	120.23	103.817	38.2918	40.0776	37.8498	37.6934	40.4553	35.7832	22.2654	27.4838	25.3592	36.3789	34.2194	28.6414	25.7631	27.1242	29.0018	34.6262	41.2964	36.6424	KASC1_ARATH###S. 3-oxoacyl-[acyl-carrier-protein] synthase I, chloroplastic EC=2.3.1.41 Precursor - Arabidopsis thaliana (Mouse-ear cress)###0	Q000L3_JATCU###P. Beta-ketoacyl-ACP synthase I {ECO:0000313|EMBL:ABJ90468.1} - Jatropha curcas (Barbados nut)###0	GO:0000038###very long-chain fatty acid metabolic process;GO:0000096###sulfur amino acid metabolic process;GO:0003824###catalytic activity;GO:0004315###3-oxoacyl-[acyl-carrier-protein] synthase activity;GO:0006546###glycine catabolic process;GO:0006629###lipid metabolic process;GO:0006631###fatty acid metabolic process;GO:0006633###fatty acid biosynthetic process;GO:0006636###unsaturated fatty ac…
Bv_003110_wnzs.t1	109.746	117.77	108.348	101.376	101.767	105.445	53.0626	54.812	55.2771	41.9394	40.922	40.5081	19.496	25.6667	27.5425	70.7368	77.0168	68.5567	13.9897	7.40953	5.00423	21.2114	25.0311	21.781	MCM31_MAIZE###S. DNA replication licensing factor MCM3 homolog 1 EC=3.6.4.12 - Zea mays (Maize)###0	V7CNV8_PHAVU###P. DNA helicase {ECO:0000256|SAAS:SAAS00003219} - Phaseolus vulgaris (Kidney bean) (French bean)###0	GO:0000166###nucleotide binding;GO:0000347###THO complex;GO:0000911###cytokinesis by cell plate formation;GO:0003677###DNA binding;GO:0003678###DNA helicase activity;GO:0003682###chromatin binding;GO:0004386###helicase activity;GO:0005515###protein binding;GO:0005524###ATP binding;GO:0005634###nucleus;GO:0005656###nuclear pre-replicative complex;GO:0006260###DNA replication;GO:0006267###pre-repli…
Bv_003120_daoo.t1	9.64684	8.93747	8.5613	15.5015	14.5068	12.2588	11.6401	9.9352	9.34899	8.4052	9.88042	7.43383	5.98174	5.9056	5.54208	3.82936	4.15061	4.16418	8.58771	5.42483	6.36902	4.93022	7.49958	6.36917	Y2446_ARATH###S. Uncharacterized protein At2g34460, chloroplastic Precursor - Arabidopsis thaliana (Mouse-ear cress)###8.02161e-102	A0A068UFB3_COFCA###P. Coffea canephora DH200=94 genomic scaffold, scaffold_21 {ECO:0000313|EMBL:CDP06308.1} - Coffea canephora (Robusta coffee)###2.3097e-114	GO:0000166###nucleotide binding;GO:0000272###polysaccharide catabolic process;GO:0003677###DNA binding;GO:0004386###helicase activity;GO:0005507###copper ion binding;GO:0005524###ATP binding;GO:0005634###nucleus;GO:0005737###cytoplasm;GO:0005774###vacuolar membrane;GO:0005829###cytosol;GO:0005886###plasma membrane;GO:0005982###starch metabolic process;GO:0006364###rRNA processing;GO:0009409###res…
Bv_003130_dxru.t1	1.45221	1.48958	0.85613	1.84961	2.0881	2.01121	0.481657	0.336787	0.453835	0.0866516	0.466791	0.566987	0.276933	0.378564	0.167942	0.106371	0	0.304696	0.692557	0.396939	0.227465	0.229313	0.876574	0.0786317	0	0	0
Bv_003140_wiju.t1	11.7214	11.8235	10.3687	11.0977	10.7702	12.9292	14.4497	15.9974	13.7966	14.1242	14.1593	16.0016	18.2222	15.2183	16.8782	14.2537	18.3549	18.2818	14.2667	14.2898	16.15	37.9513	34.6734	41.8321	VP372_ARATH###S. Vacuolar protein-sorting-associated protein 37 homolog 2 - Arabidopsis thaliana (Mouse-ear cress)###3.50385e-78	A0A0B0NR53_GOSAR###P. Vacuolar-sorting-associated protein 37-like protein {ECO:0000313|EMBL:KHG15142.1} - Gossypium arboreum (Tree cotton) (Gossypium nanking)###2.26331e-90	GO:0005515###protein binding;GO:0005768###endosome;GO:0006810###transport;GO:0015031###protein transport
Bv_003150_gijj.t1	28.007	25.4159	24.4473	30.2984	27.9146	30.7428	19.9085	18.0181	18.3349	17.7636	19.9942	19.0256	15.619	16.1268	16.0384	22.0188	21.8599	22.1413	18.145	14.9514	16.605	23.7339	27.3686	25.1621	GT101_ORYSJ###S. Probable glucuronosyltransferase GUT1 EC=2.4.-.- - Oryza sativa subsp. japonica (Rice)###9.03325e-15	M1CBC1_SOLTU###P. Uncharacterized protein {ECO:0000313|EnsemblPlants:PGSC0003DMT400063833} - Solanum tuberosum (Potato)###0	GO:0005768###endosome;GO:0005794###Golgi apparatus;GO:0005802###trans-Golgi network;GO:0009832###plant-type cell wall biogenesis;GO:0009834###plant-type secondary cell wall biogenesis;GO:0010413###glucuronoxylan metabolic process;GO:0010417###glucuronoxylan biosynthetic process;GO:0016740###transferase activity;GO:0042285###xylosyltransferase activity;GO:0045492###xylan biosynthetic process;GO:00…
Bv_003160_zgho.t1	0.103729	0	0	0.0880769	0	0.0957721	0	0.168393	0.272301	0.259955	0	0	0.0553865	0	0.419855	0.106371	0.184471	0.304696	0.138511	0.132313	0.113733	0.458626	0	0.864949	RPOT1_NICSY###S. DNA-directed RNA polymerase 1, mitochondrial EC=2.7.7.6 Precursor - Nicotiana sylvestris (Wood tobacco) (South American tobacco)###1.53445e-29	Q52GZ4_SPIOL###P. DNA-directed RNA polymerase {ECO:0000256|RuleBase:RU003805} - Spinacia oleracea (Spinach)###4.0846e-31	GO:0003677###DNA binding;GO:0003899###DNA-directed RNA polymerase activity;GO:0005515###protein binding;GO:0005739###mitochondrion;GO:0006351###transcription, DNA-dependent;GO:0006351###transcription, DNA-templated;GO:0009507###chloroplast;GO:0009536###plastid;GO:0016740###transferase activity;GO:0016779###nucleotidyltransferase activity
Bv_003170_ugrw.t1	0	0	0	0.176154	0	0	0	0	0	0	0	0	0	0	0.0839709	0	0	0	0	0.132313	0	0	0	0	LIP_THELA###S. Lipase EC=3.1.1.3 Precursor - Thermomyces lanuginosus (Humicola lanuginosa)###2.23784e-08	B9H6G6_POPTR###P. Uncharacterized protein {ECO:0000313|EMBL:EEE94263.2} - Populus trichocarpa (Western balsam poplar) (Populus balsamifer - subsp. trichocarpa)###5.40678e-114	GO:0005773###vacuole;GO:0006629###lipid metabolic process;GO:0016020###membrane;GO:0016787###hydrolase activity
Bv_003180_cgpj.t1	0	0.372394	0.190251	0.264231	0.879199	0.287316	0	0	0	0.0866516	0.155597	0.125997	0	0	0.0839709	0	0	0	0	0	0.113733	0.114656	0.0973971	0.0786317	0	0	0
Bv_003190_spdt.t1	204.14	219.806	214.128	190.598	192.654	201.696	231.998	219.753	211.578	202.418	199.787	197.753	238.273	221.082	226.302	245.079	242.119	227.507	199.456	159.437	161.387	214.637	217.585	212.384	RNP1_ARATH###S. Heterogeneous nuclear ribonucleoprotein 1 - Arabidopsis thaliana (Mouse-ear cress)###8.92584e-29	A0A067KAA4_JATCU###P. Uncharacterized protein {ECO:0000313|EMBL:KDP31938.1} - Jatropha curcas (Barbados nut)###7.12351e-155	GO:0003676###nucleic acid binding;GO:0005829###cytosol;GO:0019012###virion;GO:0030529###ribonucleoprotein complex;GO:0042732###D-xylose metabolic process
Bv_003200_dyhr.t1	2.48951	2.32746	2.94889	2.11384	4.5059	2.3943	0.481657	0.420983	0.544602	0.433258	0.233396	0.818981	0.0553865	0.302851	0.167942	0.638227	0.737886	0.507827	0.692557	0.132313	0.682395	1.49053	1.85054	1.80853	REMO_SOLTU###S. Remorin - Solanum tuberosum (Potato)###0.0351326	F6H4K2_VITVI###P. Putative uncharacterized protein {ECO:0000313|EMBL:CCB47066.1} - Vitis vinifera (Grape)###4.26155e-52	GO:0005886###plasma membrane;GO:0009507###chloroplast
Bv_003200_dyhr.t2	2.48951	2.32746	2.94889	2.11384	4.5059	2.3943	0.481657	0.420983	0.544602	0.433258	0.233396	0.818981	0.0553865	0.302851	0.167942	0.638227	0.737886	0.507827	0.692557	0.132313	0.682395	1.49053	1.85054	1.80853	REMO_SOLTU###S. Remorin - Solanum tuberosum (Potato)###0.0350224	F6H4K2_VITVI###P. Putative uncharacterized protein {ECO:0000313|EMBL:CCB47066.1} - Vitis vinifera (Grape)###3.11883e-52	GO:0005886###plasma membrane;GO:0009507###chloroplast
Bv_003210_fkxn.t1	21.0571	18.8059	20.8325	19.465	17.3642	21.7403	63.2577	59.6112	53.2802	66.635	66.7512	60.2266	114.982	94.7925	102.696	37.2299	42.3362	35.4463	106.792	161.687	155.245	83.2405	93.696	89.9547	ABA2_SOLLC###S. Zeaxanthin epoxidase, chloroplastic EC=1.14.13.90 Precursor - Solanum lycopersicum (Tomato) (Lycopersicon esculentum)###0	A5JV19_SOLLC###P. Zeaxanthin epoxidase, chloroplastic {ECO:0000256|PIRNR:PIRNR036989} - Solanum lycopersicum (Tomato) (Lycopersicon esculentum)###0	GO:0005515###protein binding;GO:0006950###response to stress;GO:0006970###response to osmotic stress;GO:0009408###response to heat;GO:0009414###response to water deprivation;GO:0009507###chloroplast;GO:0009536###plastid;GO:0009540###zeaxanthin epoxidase [overall] activity;GO:0009540###zeaxanthin epoxidase activity;GO:0009579###thylakoid;GO:0009688###abscisic acid biosynthetic process;GO:0009941##…	BvZEP / BvABA1
Bv_003220_kikm.t1	53.9393	55.673	55.4582	44.9192	42.7511	46.0664	21.7549	20.0388	17.8811	17.157	16.3377	14.0487	9.13877	9.23697	8.22915	55.2066	50.2685	53.6265	10.3884	19.847	23.3152	42.7668	43.2443	50.4816	0	F6H4K3_VITVI###P. Putative uncharacterized protein {ECO:0000313|EMBL:CCB47067.1} - Vitis vinifera (Grape)###1.39007e-161	0
Bv_003230_gqnd.t1	129.662	127.545	120.81	105.34	101.218	106.211	172.674	163.51	150.582	192.8	174.347	185.72	263.474	239.404	226.134	169.13	146.47	169.614	257.908	200.19	179.47	101.356	102.462	120.307	CLASR_BOVIN###S. CLK4-associating serine/arginine rich protein - Bos taurus (Bovine)###7.213e-20	A0A0D2SP08_GOSRA###P. Uncharacterized protein {ECO:0000313|EMBL:KJB43716.1} - Gossypium raimondii (New World cotton)###4.04825e-129	0
Bv_003230_gqnd.t2	118.252	114.325	108.348	94.1542	90.3377	93.6651	156.699	148.523	133.881	168.451	155.364	166.82	237.996	216.917	205.225	152.004	132.635	154.278	233.946	185.371	163.206	96.3114	95.0596	113.466	CLASR_HUMAN###S. CLK4-associating serine/arginine rich protein - Homo sapiens (Human)###2.89366e-20	A0A061DGA3_THECC###P. Suppressor of white apricot, putative isoform 1 {ECO:0000313|EMBL:EOX91414.1} - Theobroma cacao (Cacao) (Cocoa)###8.61381e-172	0
Bv_003240_ttcu.t1	1.34848	1.58268	1.90251	1.76154	1.7584	1.43658	1.52525	1.09456	1.27074	1.73303	2.64515	1.76396	3.10164	2.42281	3.1909	1.27645	1.84471	2.84383	1.93916	3.17551	4.09437	0.917251	1.07137	1.10084	0	W9QUE5_9ROSA###P. Uncharacterized protein {ECO:0000313|EMBL:EXB54406.1} - Morus notabilis###6.66929e-39	GO:0009827###plant-type cell wall modification;GO:0010286###heat acclimation
Bv_003250_arsd.t1	8.19463	7.07549	6.56367	4.66807	3.6267	4.59706	8.02762	8.58806	10.1659	10.3115	12.2144	12.2847	12.1296	16.354	15.7026	18.615	19.185	20.11	23.4084	50.6759	53.4543	56.8696	63.0159	61.6473	HSF24_SOLPE###S. Heat shock factor protein HSF24 - Solanum peruvianum (Peruvian tomato) (Lycopersicon peruvianum)###3.85146e-66	A0A067KI29_JATCU###P. Uncharacterized protein {ECO:0000313|EMBL:KDP31930.1} - Jatropha curcas (Barbados nut)###2.16996e-73	GO:0003677###DNA binding;GO:0003700###transcription factor activity, sequence-specific DNA binding;GO:0005634###nucleus;GO:0006351###transcription, DNA-dependent;GO:0006355###regulation of transcription, DNA-dependent;GO:0006355###regulation of transcription, DNA-templated;GO:0006950###response to stress;GO:0006984###ER-nucleus signaling pathway;GO:0008356###asymmetric cell division;GO:0009407###…
Bv_003260_jaup.t1	6.63869	4.28254	5.51728	7.57461	8.90189	6.22518	4.57575	4.37823	2.99531	5.80565	4.27892	5.16588	3.15703	3.40708	3.77869	5.10582	3.32048	4.36731	1.93916	1.32313	2.27465	4.58626	5.94122	3.14527	RCCR_ARATH###S. Red chlorophyll catabolite reductase, chloroplastic EC=1.3.1.80 Precursor - Arabidopsis thaliana (Mouse-ear cress)###2.34945e-81	W9R4L2_9ROSA###P. Red chlorophyll catabolite reductase {ECO:0000313|EMBL:EXB54409.1} - Morus notabilis###1.24767e-92	GO:0000023###maltose metabolic process;GO:0005515###protein binding;GO:0005737###cytoplasm;GO:0005739###mitochondrion;GO:0005829###cytosol;GO:0006098###pentose-phosphate shunt;GO:0006364###rRNA processing;GO:0009507###chloroplast;GO:0009536###plastid;GO:0009570###chloroplast stroma;GO:0009814###defense response, incompatible interaction;GO:0009941###chloroplast envelope;GO:0010304###PSII associat…
Bv_003270_tkam.t1	15.2482	16.8508	14.364	19.0246	19.5622	20.3037	3.77298	4.37823	5.99062	3.81267	3.57873	3.77991	0.553865	1.21141	1.00765	5.42493	5.81085	4.46888	3.04725	0.264626	0.682395	1.03191	0.973971	1.10084	CMT1_MAIZE###S. DNA (cytosine-5)-methyltransferase 1 EC=2.1.1.37 - Zea mays (Maize)###0	D7TIB5_VITVI###P. Putative uncharacterized protein {ECO:0000313|EMBL:CBI29991.3} - Vitis vinifera (Grape)###0	GO:0003682###chromatin binding;GO:0003886###DNA (cytosine-5-)-methyltransferase activity;GO:0005634###nucleus;GO:0006260###DNA replication;GO:0006261###DNA-dependent DNA replication;GO:0006270###DNA replication initiation;GO:0006275###regulation of DNA replication;GO:0006306###DNA methylation;GO:0006342###chromatin silencing;GO:0006346###methylation-dependent chromatin silencing;GO:0008168###meth…
Bv_003280_xcyt.t1	0.622377	0.465493	0.380502	0.704615	0.769299	1.05349	3.53215	3.45206	2.45071	1.81968	1.55597	1.32297	2.71394	2.9528	3.1909	5.63767	6.08756	5.78923	1.93916	5.29252	6.93769	0.114656	0.68178	0.157263	ABAH4_ARATH###S. Abscisic acid 8'-hydroxylase 4 EC=1.14.13.93 - Arabidopsis thaliana (Mouse-ear cress)###4.05581e-171	B9SC56_RICCO###P. Cytochrome P450, putative {ECO:0000313|EMBL:EEF38770.1} - Ricinus communis (Castor bean)###4.1892e-178	GO:0004497###monooxygenase activity;GO:0005506###iron ion binding;GO:0005783###endoplasmic reticulum;GO:0009414###response to water deprivation;GO:0009639###response to red or far red light;GO:0009686###gibberellin biosynthetic process;GO:0009687###abscisic acid metabolic process;GO:0010114###response to red light;GO:0010200###response to chitin;GO:0010295###(+)-abscisic acid 8'-hydroxylase activ…
Bv_003290_defs.t1	2.90443	3.35155	5.04166	2.64231	4.0663	2.68162	2.80967	3.45206	1.99687	1.90633	1.40037	1.44897	1.55082	1.13569	1.84736	3.61662	3.04378	3.85949	1.52363	2.91089	2.38838	1.71985	3.70109	4.32474	PP220_ARATH###S. Pentatricopeptide repeat-containing protein At3g09040, mitochondrial Precursor - Arabidopsis thaliana (Mouse-ear cress)###3.77841e-115	A5AVZ9_VITVI###P. Putative uncharacterized protein {ECO:0000313|EMBL:CAN71727.1} - Vitis vinifera (Grape)###0	GO:0005739###mitochondrion;GO:0009507###chloroplast;GO:0016556###mRNA modification;GO:0080156###mitochondrial mRNA modification
Bv_003300_iwmx.t1	0.311188	0.186197	0	0	0.1099	0.0957721	0.240829	0.168393	0.181534	0	0.311194	0.125997	0.332319	0.378564	0.755738	0.744598	0.276707	0.710958	0.831069	0.264626	0.45493	0	0.194794	0.0786317	EF112_ARATH###S. Ethylene-responsive transcription factor ERF112 - Arabidopsis thaliana (Mouse-ear cress)###2.35748e-23	A0A0C5AHM3_BETPL###P. ERF2 protein {ECO:0000313|EMBL:AJK26922.1} - Betula platyphylla (Asian white birch)###1.18672e-25	GO:0003677###DNA binding;GO:0003700###transcription factor activity, sequence-specific DNA binding;GO:0005515###protein binding;GO:0005623###cell;GO:0005634###nucleus;GO:0005737###cytoplasm;GO:0005886###plasma membrane;GO:0006351###transcription, DNA-dependent;GO:0006355###regulation of transcription, DNA-dependent;GO:0006355###regulation of transcription, DNA-templated;GO:0006406###mRNA export f…
Bv_003310_ipmt.t1	0	0	0	0	0	0	0	0	0	0	0	0	0	0.0757129	0	0	0	0	0	0	0	0	0	0	EF114_ARATH###S. Ethylene-responsive transcription factor ERF114 - Arabidopsis thaliana (Mouse-ear cress)###9.65139e-23	A0A0C5AHM3_BETPL###P. ERF2 protein {ECO:0000313|EMBL:AJK26922.1} - Betula platyphylla (Asian white birch)###3.15617e-27	GO:0003677###DNA binding;GO:0003700###transcription factor activity, sequence-specific DNA binding;GO:0005515###protein binding;GO:0005623###cell;GO:0005634###nucleus;GO:0005737###cytoplasm;GO:0005886###plasma membrane;GO:0006351###transcription, DNA-dependent;GO:0006355###regulation of transcription, DNA-dependent;GO:0006355###regulation of transcription, DNA-templated;GO:0006865###amino acid tr…
Bv_003320_epdu.t1	0	0	0	0	0	0	0	0	0	0	0	0	0	0	0	0	0	0	0	0.132313	0.113733	0	0	0	CRF4_ARATH###S. Ethylene-responsive transcription factor CRF4 - Arabidopsis thaliana (Mouse-ear cress)###7.37427e-22	A0A078IAL9_BRANA###P. BnaC03g66140D protein {ECO:0000313|EMBL:CDY46253.1} - Brassica napus (Rape)###3.62387e-29	GO:0003677###DNA binding;GO:0003700###transcription factor activity, sequence-specific DNA binding;GO:0005515###protein binding;GO:0005623###cell;GO:0005634###nucleus;GO:0005737###cytoplasm;GO:0005886###plasma membrane;GO:0006351###transcription, DNA-dependent;GO:0006355###regulation of transcription, DNA-dependent;GO:0006355###regulation of transcription, DNA-templated;GO:0006406###mRNA export f…
Bv_003330_fefj.t1	0.103729	0.0930986	0	0	0.1099	0	0.0802762	0.0841966	0	0	0	0	0.0553865	0	0.251913	0	0.276707	0.609393	0	0.396939	1.47852	0.573282	0.876574	1.02221	EF114_ARATH###S. Ethylene-responsive transcription factor ERF114 - Arabidopsis thaliana (Mouse-ear cress)###3.50159e-23	D5L130_MALDO###P. AP2 domain class transcription factor {ECO:0000313|EMBL:ADE41139.1} - Malus domestica (Apple) (Pyrus malus)###5.83208e-29	GO:0001944###vasculature development;GO:0002679###respiratory burst involved in defense response;GO:0003677###DNA binding;GO:0003700###transcription factor activity, sequence-specific DNA binding;GO:0005515###protein binding;GO:0005634###nucleus;GO:0006351###transcription, DNA-dependent;GO:0006355###regulation of transcription, DNA-dependent;GO:0006355###regulation of transcription, DNA-templated…
Bv_003340_kmfi.t1	13.6923	18.4335	17.1226	17.4392	18.3533	20.9741	23.842	24.2486	21.6933	24.9556	27.0739	29.1053	49.294	40.7335	43.413	13.19	14.1121	13.6098	41.5534	39.6939	36.8493	29.2374	30.8749	27.5997	IF4A_CRYPV###S. Eukaryotic initiation factor 4A EC=3.6.4.13 - Cryptosporidium parvum###1.57352e-11	A0A067KA95_JATCU###P. Uncharacterized protein {ECO:0000313|EMBL:KDP31923.1} - Jatropha curcas (Barbados nut)###5.39068e-75	GO:0000166###nucleotide binding;GO:0003677###DNA binding;GO:0003743###translation initiation factor activity;GO:0004386###helicase activity;GO:0005524###ATP binding;GO:0005634###nucleus;GO:0006412###translation;GO:0006413###translational initiation;GO:0016787###hydrolase activity
Bv_003360_fhpd.t1	0.518647	0.372394	0.475628	0.352307	0.1099	0.191544	0.160552	0.0841966	0.0907669	0.173303	0.311194	0.0629986	0	0.0757129	0.0839709	0.106371	0.922357	0.507827	0	0.132313	0.45493	0.114656	0.389588	0.314527	CML1_ARATH###S. Calmodulin-like protein 1 - Arabidopsis thaliana (Mouse-ear cress)###1.97637e-31	B9HHH1_POPTR###P. Uncharacterized protein {ECO:0000313|EMBL:EEE90598.2} - Populus trichocarpa (Western balsam poplar) (Populus balsamifer - subsp. trichocarpa)###2.37357e-45	GO:0005509###calcium ion binding;GO:0005634###nucleus;GO:0005737###cytoplasm;GO:0005739###mitochondrion;GO:0005773###vacuole;GO:0005886###plasma membrane;GO:0009408###response to heat;GO:0009409###response to cold;GO:0009611###response to wounding;GO:0009612###response to mechanical stimulus;GO:0009646###response to absence of light;GO:0009733###response to auxin;GO:0009737###response to abscisic…
Bv_003370_sjdg.t1	4.14918	3.07225	3.90015	2.55423	3.9564	3.25625	3.53215	1.51554	2.26917	1.03982	2.02276	2.01595	0.720025	1.21141	0.92368	4.99945	7.93227	5.99236	1.38511	1.58776	1.81972	5.27419	4.28547	4.9538	CNR1_MAIZE###S. Cell number regulator 1 - Zea mays (Maize)###3.99988e-43	B9RYJ1_RICCO###P. Putative uncharacterized protein {ECO:0000313|EMBL:EEF43700.1} - Ricinus communis (Castor bean)###8.99683e-59	GO:0005886###plasma membrane;GO:0006979###response to oxidative stress;GO:0008285###negative regulation of cell proliferation
Bv_003380_hacn.t1	2.69697	2.42056	1.80739	7.13422	9.45139	7.56599	3.93354	5.30439	3.90298	5.3724	6.76848	8.50481	8.36336	8.02556	6.46576	4.0421	2.85931	2.9454	7.89515	11.2466	10.2359	1.60519	0.876574	1.494	0	B9HHH4_POPTR###P. Uncharacterized protein {ECO:0000313|EMBL:EEE90600.1} - Populus trichocarpa (Western balsam poplar) (Populus balsamifer - subsp. trichocarpa)###3.77144e-43	GO:0016301###kinase activity;GO:0016310###phosphorylation;GO:0016740###transferase activity
Bv_003390_znhr.t1	9.43938	10.6132	9.22718	6.42961	6.26429	6.79982	19.5874	22.8173	18.5165	15.6839	16.4155	16.5056	28.4133	23.3196	24.0997	12.1263	13.0052	12.8988	30.611	41.414	39.4652	22.702	19.7716	19.1075	Y1341_ORYSJ###S. B3 domain-containing protein Os01g0234100 - Oryza sativa subsp. japonica (Rice)###8.44036e-51	U5G8B0_POPTR###P. Uncharacterized protein {ECO:0000313|EMBL:ERP58506.1} - Populus trichocarpa (Western balsam poplar) (Populus balsamifer - subsp. trichocarpa)###6.00451e-73	GO:0003677###DNA binding;GO:0005634###nucleus;GO:0006351###transcription, DNA-dependent;GO:0006355###regulation of transcription, DNA-dependent
Bv_003390_znhr.t2	9.12819	10.2408	8.75155	6.42961	6.04449	6.60827	18.4635	22.1437	18.0626	14.8174	15.9487	15.9386	27.3055	22.5624	22.0004	11.8072	12.913	11.8832	27.5638	37.9738	36.8493	21.5554	17.3367	17.3776	Y1341_ORYSJ###S. B3 domain-containing protein Os01g0234100 - Oryza sativa subsp. japonica (Rice)###4.57615e-39	A0A061DGW8_THECC###P. AP2/B3-like transcriptional factor family protein isoform 4 {ECO:0000313|EMBL:EOX91387.1} - Theobroma cacao (Cacao) (Cocoa)###1.13509e-58	GO:0003677###DNA binding;GO:0005634###nucleus;GO:0006351###transcription, DNA-dependent;GO:0006355###regulation of transcription, DNA-dependent
Bv_003400_wmar.t1	3.11188	3.25845	2.56839	1.40923	1.6485	1.43658	5.0574	5.55698	5.53678	3.98597	5.5237	4.4099	5.15094	4.6942	4.19855	9.99889	10.0537	11.1722	2.63172	4.23402	5.5729	51.8247	52.1074	48.9876	Y1341_ORYSJ###S. B3 domain-containing protein Os01g0234100 - Oryza sativa subsp. japonica (Rice)###5.86922e-41	M5VKU1_PRUPE###P. Uncharacterized protein {ECO:0000313|EMBL:EMJ01456.1} - Prunus persica (Peach) (Amygdalus persica)###1.66388e-61	GO:0003677###DNA binding;GO:0005634###nucleus;GO:0006351###transcription, DNA-dependent;GO:0006355###regulation of transcription, DNA-dependent
Bv_003410_zcnc.t1	7.0536	8.47197	6.84904	7.92692	7.69299	8.2364	17.9819	16.5025	18.9703	18.89	21.9392	20.5375	31.4595	27.2566	27.0386	15.1047	12.6363	13.3051	13.2971	15.0837	13.8754	4.12763	3.99328	5.97601	0	0	0
Bv_003420_suqa.t1	23.5466	18.2473	18.93	18.4081	18.683	18.3882	31.8697	33.5945	34.1284	41.2461	40.7664	44.288	90.3908	76.6971	72.215	37.549	32.098	36.0557	125.907	129.27	120.898	25.3391	24.8363	31.7672	0	0	0
Bv_003430_jstq.t1	14.4184	10.7994	10.4638	11.0096	11.8692	10.5349	17.0988	19.8704	19.3334	21.2296	23.4952	25.7034	55.885	42.5506	42.1534	21.5933	16.9714	19.9068	80.7522	84.2834	77.2244	15.2493	14.8044	20.0511	YIPL_SOLTU###S. Protein yippee-like - Solanum tuberosum (Potato)###2.20929e-07	0	0
Bv_003440_hupu.t1	0.103729	0.186197	0.190251	0	0	0.191544	0.240829	0.336787	0.181534	0.259955	0.388993	0.125997	0.0553865	0.151426	0.167942	0	0	0	0	0	0.113733	0	0	0	Y1341_ORYSJ###S. B3 domain-containing protein Os01g0234100 - Oryza sativa subsp. japonica (Rice)###2.39386e-39	M1BAE9_SOLTU###P. Uncharacterized protein {ECO:0000313|EnsemblPlants:PGSC0003DMT400040786} - Solanum tuberosum (Potato)###3.8976e-58	GO:0003677###DNA binding;GO:0005634###nucleus;GO:0006351###transcription, DNA-dependent;GO:0006355###regulation of transcription, DNA-dependent
Bv_003440_hupu.t2	0.103729	0.186197	0.190251	0	0	0.191544	0.240829	0.336787	0.272301	0.259955	0.388993	0.314993	0.110773	0.151426	0.167942	0	0	0	0	0.132313	0.113733	0	0	0	Y1341_ORYSJ###S. B3 domain-containing protein Os01g0234100 - Oryza sativa subsp. japonica (Rice)###1.18684e-41	F6H4L3_VITVI###P. Putative uncharacterized protein {ECO:0000313|EMBL:CCB47077.1} - Vitis vinifera (Grape)###5.12103e-59	GO:0003677###DNA binding;GO:0005634###nucleus;GO:0006351###transcription, DNA-dependent;GO:0006355###regulation of transcription, DNA-dependent
Bv_003450_iwad.t1	5.18647	5.67901	5.13678	3.7873	4.2861	3.25625	13.647	14.3134	15.4304	13.6043	14.7817	15.2457	22.2654	20.4425	19.7332	12.5518	11.0683	7.41428	14.1282	14.9514	18.7659	5.04488	6.13602	5.66148	Y3739_ARATH###S. Uncharacterized membrane protein At3g27390 - Arabidopsis thaliana (Mouse-ear cress)###3.30001e-109	A0A067GHS0_CITSI###P. Uncharacterized protein {ECO:0000313|EMBL:KDO79253.1} - Citrus sinensis (Sweet orange) (Citrus aurantium var. sinensis)###0	GO:0005886###plasma membrane;GO:0010228###vegetative to reproductive phase transition of meristem
Bv_003460_phqp.t1	11.514	10.7063	9.60768	12.5069	10.5504	10.4392	12.7639	9.34583	11.5274	10.2249	10.425	13.0407	14.7882	14.234	13.4353	18.1895	17.1558	17.2661	19.1146	21.0378	24.225	56.6402	53.3736	44.191	KRP3_ARATH###S. Cyclin-dependent kinase inhibitor 3 - Arabidopsis thaliana (Mouse-ear cress)###2.25331e-14	O48597_OXYRB###P. Cyclin-dependent kinase inhibitor protein {ECO:0000313|EMBL:CAA05215.1} - Oxybasis rubra (Red goosefoot) (Chenopodium rubrum)###8.80656e-53	GO:0000278###mitotic cell cycle;GO:0001673###male germ cell nucleus;GO:0004861###cyclin-dependent protein serine/threonine kinase inhibitor activity;GO:0005515###protein binding;GO:0005634###nucleus;GO:0007050###cell cycle arrest;GO:0010440###stomatal lineage progression;GO:0016301###kinase activity;GO:0016310###phosphorylation;GO:0016740###transferase activity;GO:0030332###cyclin binding;GO:0042…
Bv_003470_taqq.t1	50.62	51.2973	50.9873	47.1211	46.158	43.1932	44.7139	43.1087	42.4789	38.1267	38.5103	35.5942	41.706	35.7365	38.2068	45.7396	46.1178	37.3761	33.9353	22.0963	31.2765	33.1357	30.0957	28.386	MAP1D_ARATH###S. Methionine aminopeptidase 1D, chloroplastic/mitochondrial {ECO:0000255|HAMAP-Rule:MF_03174} Precursor - Arabidopsis thaliana (Mouse-ear cress)###2.57885e-158	D7SVZ1_VITVI###P. Methionine aminopeptidase 1 {ECO:0000256|HAMAP-Rule:MF_03174} - Vitis vinifera (Grape)###1.15565e-165	GO:0004177###aminopeptidase activity;GO:0005739###mitochondrion;GO:0006508###proteolysis;GO:0008233###peptidase activity;GO:0008235###metalloexopeptidase activity;GO:0009507###chloroplast;GO:0009536###plastid;GO:0009737###response to abscisic acid;GO:0016787###hydrolase activity;GO:0019243###methylglyoxal catabolic process to D-lactate via S-lactoyl-glutathione;GO:0019408###dolichol biosynthetic …
Bv_003480_dwsd.t1	167.108	173.256	168.467	214.555	213.316	208.975	147.066	149.281	147.95	158.832	154.352	163.166	201.164	171.717	165.507	117.434	112.251	120.457	199.872	199.528	193.345	92.2984	97.5919	119.992	UGGG_ARATH###S. UDP-glucose:glycoprotein glucosyltransferase EC=2.4.1.- Precursor - Arabidopsis thaliana (Mouse-ear cress)###0	A0A0G2RIE9_CAMSI###P. UDP-glucose glycoprotein glucosyltransferase {ECO:0000313|EMBL:AIZ94008.1} - Camellia sinensis (Tea)###0	GO:0003980###UDP-glucose:glycoprotein glucosyltransferase activity;GO:0005515###protein binding;GO:0005783###endoplasmic reticulum;GO:0005788###endoplasmic reticulum lumen;GO:0005793###endoplasmic reticulum-Golgi intermediate compartment;GO:0006457###protein folding;GO:0006486###protein glycosylation;GO:0016740###transferase activity;GO:0016757###transferase activity, transferring glycosyl groups…
Bv_003480_dwsd.t2	167.108	173.256	168.467	214.555	213.316	208.975	147.066	149.281	147.95	158.832	154.352	163.166	201.164	171.717	165.507	117.434	112.251	120.457	199.872	199.528	193.345	92.2984	97.5919	119.992	UGGG_ARATH###S. UDP-glucose:glycoprotein glucosyltransferase EC=2.4.1.- Precursor - Arabidopsis thaliana (Mouse-ear cress)###0	A0A0G2RIE9_CAMSI###P. UDP-glucose glycoprotein glucosyltransferase {ECO:0000313|EMBL:AIZ94008.1} - Camellia sinensis (Tea)###0	GO:0003980###UDP-glucose:glycoprotein glucosyltransferase activity;GO:0005515###protein binding;GO:0005783###endoplasmic reticulum;GO:0005788###endoplasmic reticulum lumen;GO:0005793###endoplasmic reticulum-Golgi intermediate compartment;GO:0006457###protein folding;GO:0006486###protein glycosylation;GO:0016740###transferase activity;GO:0016757###transferase activity, transferring glycosyl groups…
Bv_003490_kwor.t1	1.24475	0.744789	0.665879	0.440384	0	0.287316	1.3647	2.86269	1.90611	3.11946	3.03414	2.77194	4.0986	3.40708	2.93898	1.80831	1.38354	2.336	5.95599	7.01259	5.2317	2.29313	1.36356	2.90937	0	0	0
Bv_003500_soff.t1	0.518647	0.465493	0.665879	0.264231	0.549499	0.574632	1.28442	2.10492	2.35994	2.16629	1.78937	1.82696	3.65551	3.63422	2.6031	2.02105	1.19906	1.32035	5.26343	5.82177	3.63944	1.26122	1.94794	1.96579	0	0	0
Bv_003510_cknp.t1	25.7249	22.3437	23.3058	18.9365	20.2216	21.0699	24.7251	29.7214	26.5947	22.9627	25.0511	21.7345	28.6348	22.7896	21.8324	32.4432	31.3601	32.2978	22.3003	21.3024	21.9504	32.7917	31.6541	36.9569	PPR45_ARATH###S. Pentatricopeptide repeat-containing protein At1g15510, chloroplastic Precursor - Arabidopsis thaliana (Mouse-ear cress)###0	F6HX75_VITVI###P. Putative uncharacterized protein {ECO:0000313|EMBL:CCB59545.1} - Vitis vinifera (Grape)###0	GO:0004519###endonuclease activity;GO:0009416###response to light stimulus;GO:0009451###RNA modification;GO:0009507###chloroplast;GO:0009536###plastid;GO:0009658###chloroplast organization;GO:0010087###phloem or xylem histogenesis;GO:0010305###leaf vascular tissue pattern formation;GO:0010588###cotyledon vascular tissue pattern formation;GO:0016556###mRNA modification;GO:0016787###hydrolase activ…
Bv_003520_qcgx.t1	0.933565	1.02408	0.665879	2.29	1.7584	2.49007	0.240829	0.25259	0	0.433258	0.388993	0.251994	0.0553865	0.0757129	0.167942	0	0.0922357	0.101565	0.277023	0	0.113733	0	0	0.393159	NB5R1_ARATH###S. NADH--cytochrome b5 reductase 1 EC=1.6.2.2 - Arabidopsis thaliana (Mouse-ear cress)###8.6838e-96	F6HIY1_VITVI###P. NADH-cytochrome b5 reductase {ECO:0000256|RuleBase:RU361226} - Vitis vinifera (Grape)###7.34298e-105	GO:0004128###cytochrome-b5 reductase activity, acting on NAD(P)H;GO:0005783###endoplasmic reticulum;GO:0005886###plasma membrane;GO:0006499###N-terminal protein myristoylation;GO:0009505###plant-type cell wall;GO:0016491###oxidoreductase activity;GO:0022900###electron transport chain;GO:0042732###D-xylose metabolic process;GO:0044351###macropinocytosis;GO:0055114###oxidation-reduction process
Bv_003530_mngq.t1	80.5978	85.3714	82.3788	67.1146	67.1488	65.7954	69.1178	70.4726	69.0736	48.6982	48.0795	46.4299	46.58	40.0521	47.8634	105.946	103.396	105.425	38.7832	31.8874	36.8493	68.2205	65.743	64.1635	0	A5AVH9_VITVI###P. Putative uncharacterized protein {ECO:0000313|EMBL:CAN73830.1} - Vitis vinifera (Grape)###2.83952e-73	GO:0000491###small nucleolar ribonucleoprotein complex assembly;GO:0005634###nucleus;GO:0048046###apoplast
Bv_003540_zswt.t1	34.127	32.8638	33.1037	31.7957	27.1453	30.7428	39.5762	36.8781	35.6714	32.4943	30.0302	34.8382	35.115	35.2065	32.3288	40.421	41.7828	43.7747	28.9489	24.3456	26.0448	53.8885	56.8799	52.6832	CS060_MOUSE###S. Uncharacterized protein C19orf60 homolog - Mus musculus (Mouse)###7.01502e-07	I1KFN6_SOYBN###P. Uncharacterized protein {ECO:0000313|EnsemblPlants:GLYMA06G47280.1} - Glycine max (Soybean) (Glycine hispida)###1.18111e-74	GO:0006635###fatty acid beta-oxidation;GO:0048573###photoperiodism, flowering
Bv_003550_fneu.t1	38.4836	40.4979	42.6163	32.1481	33.7393	33.1371	46.1588	39.9092	44.6573	45.0588	42.3224	43.028	58.7097	52.9233	61.2148	56.8022	64.3805	55.2516	72.9955	81.1079	73.4712	151.805	144.927	157.657	VPS36_ARATH###S. Vacuolar protein sorting-associated protein 36 - Arabidopsis thaliana (Mouse-ear cress)###1.572e-153	A0A067KY21_JATCU###P. Uncharacterized protein {ECO:0000313|EMBL:KDP41067.1} - Jatropha curcas (Barbados nut)###8.54434e-165	GO:0005515###protein binding;GO:0005764###lysosome;GO:0005768###endosome;GO:0005770###late endosome;GO:0006810###transport;GO:0015031###protein transport;GO:0016197###endosomal transport;GO:0032266###phosphatidylinositol-3-phosphate binding;GO:0043130###ubiquitin binding
Bv_003560_weyi.t1	0.414918	0.558592	0.475628	0.352307	0.659399	0.383088	0.64221	0.841966	1.0892	0.866516	1.16698	0.629986	0.664638	0.757129	0.587797	1.27645	0.922357	0.914089	0.692557	1.19082	1.47852	1.60519	3.11671	2.04442	0	0	0
Bv_003570_qsqa.t1	0	0	0	0	0	0	0	0	0	0.0866516	0.0777986	0	0	0	0	0	0	0	0	0	0	0	0	0.0786317	TPS4_MEDTR###S. Tricyclene synthase TPS4, chloroplastic EC=4.2.3.105 EC=4.2.3.106 Precursor - Medicago truncatula (Barrel medic) (Medicago tribuloides)###9.31495e-137	E5GAG5_VITVI###P. (E)-beta-ocimene synthase {ECO:0000313|EMBL:ADR74204.1} - Vitis vinifera (Grape)###3.8943e-155	GO:0000287###magnesium ion binding;GO:0008152###metabolic process;GO:0009408###response to heat;GO:0009409###response to cold;GO:0009507###chloroplast;GO:0009570###chloroplast stroma;GO:0009611###response to wounding;GO:0009753###response to jasmonic acid;GO:0010333###terpene synthase activity;GO:0010334###sesquiterpene synthase activity;GO:0016829###lyase activity;GO:0033383###geranyl diphosphat…
Bv_003590_sgwg.t1	0	0	0	0	0	0	0	0	0	0	0	0	0	0	0	0	0	0	0	0	0	0	0	0	0	0	0
Bv_003600_wirm.t1	182.979	180.797	181.595	209.711	204.524	186.564	127.719	136.399	128.889	140.722	119.888	130.596	119.912	110.011	107.483	125.624	116.125	121.066	94.7418	82.431	83.9346	96.426	102.072	111.814	GYRA_NICBE###S. DNA gyrase subunit A, chloroplastic/mitochondrial EC=5.99.1.3 Precursor - Nicotiana benthamiana###0	A0A067KY13_JATCU###P. Uncharacterized protein {ECO:0000313|EMBL:KDP41057.1} - Jatropha curcas (Barbados nut)###0	GO:0000166###nucleotide binding;GO:0003677###DNA binding;GO:0003916###DNA topoisomerase activity;GO:0003918###DNA topoisomerase (ATP-hydrolyzing) activity;GO:0003918###DNA topoisomerase type II (ATP-hydrolyzing) activity;GO:0005524###ATP binding;GO:0005634###nucleus;GO:0005694###chromosome;GO:0005739###mitochondrion;GO:0006261###DNA-dependent DNA replication;GO:0006265###DNA topological change;GO…
Bv_003610_xqqu.t1	26.1398	25.0435	24.6375	19.3769	19.4523	20.1121	19.9888	17.8497	22.3287	22.0961	18.6717	19.7186	19.4407	24.9852	22.1683	40.9529	42.6129	36.6651	17.7295	35.1953	34.006	22.358	26.2972	32.3176	ALA1_ARATH###S. Phospholipid-transporting ATPase 1 {ECO:0000303|PubMed:11148289} - Arabidopsis thaliana (Mouse-ear cress)###0	A0A061FX67_THECC###P. Phospholipid-transporting ATPase {ECO:0000256|RuleBase:RU362033} - Theobroma cacao (Cacao) (Cocoa)###0	GO:0000166###nucleotide binding;GO:0000287###magnesium ion binding;GO:0004012###phospholipid-translocating ATPase activity;GO:0005515###protein binding;GO:0005524###ATP binding;GO:0005623###cell;GO:0005886###plasma membrane;GO:0006612###protein targeting to membrane;GO:0009963###positive regulation of flavonoid biosynthetic process;GO:0010363###regulation of plant-type hypersensitive response;GO:…
Bv_003620_oqga.t1	98.1281	108.925	101.784	98.558	93.1951	88.9723	113.992	121.412	116.182	110.394	112.73	104.83	124.01	112.358	105.216	120.731	124.703	122.183	98.3431	85.2096	91.441	133.345	146.875	148.771	CUL4_ARATH###S. Cullin-4 - Arabidopsis thaliana (Mouse-ear cress)###0	D7TK89_VITVI###P. Putative uncharacterized protein {ECO:0000313|EMBL:CBI30911.3} - Vitis vinifera (Grape)###0	GO:0000151###ubiquitin ligase complex;GO:0000209###protein polyubiquitination;GO:0000278###mitotic cell cycle;GO:0005515###protein binding;GO:0005634###nucleus;GO:0005829###cytosol;GO:0006281###DNA repair;GO:0006396###RNA processing;GO:0006511###ubiquitin-dependent protein catabolic process;GO:0007062###sister chromatid cohesion;GO:0009640###photomorphogenesis;GO:0009755###hormone-mediated signal…
Bv_003630_owdy.t1	0.518647	1.02408	0.570754	0.792692	0.549499	0.191544	0.883039	1.01036	1.45227	1.12647	1.47817	1.32297	0.941571	0.984267	0.92368	2.12742	0.737886	1.01565	2.35469	2.11701	1.13733	2.52244	3.60369	2.20169	0	C5YTV3_SORBI###P. Putative uncharacterized protein Sb08g007560 {ECO:0000313|EMBL:EES16907.1} - Sorghum bicolor (Sorghum) (Sorghum vulgare)###8.06096e-26	GO:0003676###nucleic acid binding
Bv_003640_uxgt.t1	0.207459	0.465493	0.190251	0.0880769	0.2198	0.0957721	0.64221	0.50518	0.726135	0.606561	0.54459	1.19697	0.443092	0.832841	1.25956	0.425485	0.830121	0.710958	0.415534	0.396939	0.568663	2.98107	3.11671	0.943581	COPG2_ORYSJ###S. Coatomer subunit gamma-2 - Oryza sativa subsp. japonica (Rice)###9.8985e-48	W9R165_9ROSA###P. Coatomer subunit gamma-2 {ECO:0000313|EMBL:EXB63576.1} - Morus notabilis###3.99157e-50	GO:0000139###Golgi membrane;GO:0000281###mitotic cytokinesis;GO:0005488###binding;GO:0005737###cytoplasm;GO:0005783###endoplasmic reticulum;GO:0005794###Golgi apparatus;GO:0005801###cis-Golgi network;GO:0005829###cytosol;GO:0005886###plasma membrane;GO:0006094###gluconeogenesis;GO:0006487###protein N-linked glycosylation;GO:0006810###transport;GO:0006886###intracellular protein transport;GO:00068…
Bv_003650_hdmc.t1	5.08274	4.65493	5.61241	3.435	2.3079	3.35202	84.852	84.9544	74.2473	79.8061	80.2881	77.2363	92.1078	68.5958	69.8638	48.5053	52.9433	52.6109	55.9586	17.4653	15.1264	30.9572	32.0436	25.3194	G2OX_PHACN###S. Gibberellin 2-beta-dioxygenase EC=1.14.11.13 - Phaseolus coccineus (Scarlet runner bean) (Phaseolus multiflorus)###2.20163e-108	Q8GSN6_SPIOL###P. Gibberellin 2-oxidase 1 {ECO:0000313|EMBL:AAN87571.1} - Spinacia oleracea (Spinach)###9.2446e-148	GO:0009639###response to red or far red light;GO:0009685###gibberellin metabolic process;GO:0009694###jasmonic acid metabolic process;GO:0009753###response to jasmonic acid;GO:0010114###response to red light;GO:0010286###heat acclimation;GO:0016491###oxidoreductase activity;GO:0016702###oxidoreductase activity, acting on single donors with incorporation of molecular oxygen, incorporation of two a…
Bv_003660_uoyx.t1	1.03729	1.21028	0.761005	1.145	0.879199	1.34081	1.6858	1.34715	1.0892	1.55973	1.94496	2.45694	2.82471	2.49852	1.51148	3.40388	1.75248	2.43757	2.49321	2.91089	1.36479	3.78366	2.72712	2.67348	0	A0A061DVC7_THECC###P. Gag-pol polyprotein, putative {ECO:0000313|EMBL:EOX96724.1} - Theobroma cacao (Cacao) (Cocoa)###2.88035e-16	GO:0003676###nucleic acid binding;GO:0008270###zinc ion binding;GO:0046872###metal ion binding
Bv_003670_gwiq.t1	1.86713	0.744789	0.761005	1.58538	1.4287	1.24504	2.24773	1.93652	1.81534	2.94615	2.72295	3.71692	5.15094	4.01278	3.1909	2.97839	1.93695	2.6407	4.70939	5.16021	2.72958	3.32503	2.24013	2.51621	0	0	0
Bv_003680_ucdi.t1	4.97901	6.3307	3.61477	3.52307	3.297	4.88438	3.13077	2.5259	2.90454	3.46606	3.34534	3.27593	4.15399	2.3471	2.18324	7.65872	11.5295	8.83619	3.73981	4.49864	3.41198	11.8096	11.9798	9.43581	0	0	0
Bv_003690_phky.t1	0	0.0930986	0	0.0880769	0	0	0	0	0.0907669	0	0	0	0	0.0757129	0.0839709	0	0	0.101565	0	0.132313	0	0	0	0.0786317	IF2_COREF###S. Translation initiation factor IF-2 {ECO:0000255|HAMAP-Rule:MF_00100} - Corynebacterium efficiens (strain DSM 44549 / YS-314 / AJ 12310 / JC - 11189 / NBRC 100395)###0.00190473	0	0
Bv_003700_ccxy.t1	2.90443	5.12042	4.56603	3.25884	2.4178	2.58585	2.88994	3.87305	2.45071	2.59955	2.95635	3.90591	3.21242	4.16421	4.28252	4.68033	4.98073	5.17984	5.95599	6.35103	4.66304	9.51648	8.37615	8.64949	0	0	0
Bv_003710_agio.t1	11.0991	11.6373	14.5542	19.5531	15.386	16.1855	9.4726	11.1982	8.80439	10.9181	8.79124	8.8828	7.97566	6.05703	8.81695	10.2116	12.3596	13.8129	5.81748	8.33572	7.73381	6.65007	7.59697	9.19991	0	0	0
Bv_003720_jzxs.t1	12.4475	12.1959	17.1226	16.2061	15.8256	15.7066	11.9612	12.7137	11.7997	11.1781	10.9696	11.1507	11.1327	11.5841	12.0918	13.0837	14.2965	10.3597	9.83431	9.92348	10.9183	13.7588	16.3627	13.5247	KCO1_ARATH###S. Two-pore potassium channel 1 - Arabidopsis thaliana (Mouse-ear cress)###2.3562e-96	Q9LLM5_EUCCA###P. Outward-rectifying potassium channel KCO1 {ECO:0000313|EMBL:AAF97863.1} - Eucalyptus camaldulensis (River red gum)###3.25706e-107	GO:0000271###polysaccharide biosynthetic process;GO:0005216###ion channel activity;GO:0005242###inward rectifier potassium channel activity;GO:0005267###potassium channel activity;GO:0005623###cell;GO:0005774###vacuolar membrane;GO:0006810###transport;GO:0006811###ion transport;GO:0006816###calcium ion transport;GO:0007030###Golgi organization;GO:0009651###response to salt stress;GO:0009705###pla…
Bv_003730_pwqa.t1	12.9662	11.4511	12.1761	8.98384	8.46229	9.09835	14.1286	13.3031	12.072	13.2577	11.2808	12.4737	13.4035	11.9626	11.1681	15.8493	12.8208	13.4066	12.0505	14.0252	13.5342	8.71388	8.86314	9.98623	YMF11_MARPO###S. Uncharacterized mitochondrial protein ymf11 - Marchantia polymorpha (Liverwort) (Marchantia aquatica)###6.9339e-09	A0A067KSH8_JATCU###P. Uncharacterized protein {ECO:0000313|EMBL:KDP37963.1} - Jatropha curcas (Barbados nut)###7.17193e-91	GO:0000374###Group III intron splicing;GO:0005739###mitochondrion;GO:0006397###mRNA processing;GO:0009507###chloroplast;GO:0009845###seed germination;GO:0010228###vegetative to reproductive phase transition of meristem;GO:0040007###growth;GO:0090351###seedling development
Bv_003740_fcpn.t1	0	0.0930986	0	0	0.2198	0.191544	0.0802762	0.168393	0	0	0.0777986	0.188996	0.110773	0.454277	0.167942	0.212742	0.276707	0	0.692557	0.661565	0.227465	1.94916	1.36356	0.629054	0	0	0
Bv_003750_fxhy.t1	57.6736	57.3487	59.7389	58.0426	64.9508	60.6237	53.7851	57.8431	63.8999	62.7357	64.2616	60.1006	67.6269	63.3717	64.4057	59.5679	56.356	58.8064	58.8674	60.5994	62.4392	28.2055	29.0243	31.1382	MNS3_ARATH###S. Mannosyl-oligosaccharide 1,2-alpha-mannosidase MNS3 EC=3.2.1.113 - Arabidopsis thaliana (Mouse-ear cress)###0	A0A061GCZ1_THECC###P. alpha-1,2-Mannosidase {ECO:0000256|RuleBase:RU361193} - Theobroma cacao (Cacao) (Cocoa)###0	GO:0004559###alpha-mannosidase activity;GO:0004571###mannosyl-oligosaccharide 1,2-alpha-mannosidase activity;GO:0005509###calcium ion binding;GO:0005623###cell;GO:0005737###cytoplasm;GO:0005768###endosome;GO:0005794###Golgi apparatus;GO:0005802###trans-Golgi network;GO:0006013###mannose metabolic process;GO:0006491###N-glycan processing;GO:0006888###ER to Golgi vesicle-mediated transport;GO:00081…
Bv_003760_dhde.t1	40.5582	45.6183	44.5188	47.033	47.2569	49.4184	51.6176	52.9597	54.6417	67.7615	68.8517	67.6605	89.6154	78.5899	82.8793	42.3357	45.4722	45.3997	66.7625	50.5436	55.3878	53.8885	57.3669	49.3021	PAHX_ARATH###S. Phytanoyl-CoA dioxygenase EC=1.14.11.18 - Arabidopsis thaliana (Mouse-ear cress)###4.18947e-121	A9PET6_POPTR###P. Phytanoyl-CoA dioxygenase family protein {ECO:0000313|EMBL:EEE93000.1} - Populus trichocarpa (Western balsam poplar) (Populus balsamifer - subsp. trichocarpa)###6.2651e-128	GO:0005886###plasma membrane;GO:0008152###metabolic process;GO:0016491###oxidoreductase activity;GO:0016702###oxidoreductase activity, acting on single donors with incorporation of molecular oxygen, incorporation of two atoms of oxygen;GO:0016787###hydrolase activity;GO:0016798###hydrolase activity, acting on glycosyl bonds;GO:0048244###phytanoyl-CoA dioxygenase activity;GO:0055114###oxidation-re…
Bv_003770_gzke.t1	0	0	0	0	0	0	0	0	0	0	0.0777986	0	0	0	0	0	0	0	0	0	0	0	0	0	COLL6_MIMIV###S. Collagen-like protein 6 - Acanthamoeba polyphaga mimivirus (APMV)###3.08956e-07	0	0
Bv_003780_fccd.t1	10.1655	10.2408	11.0346	9.24807	11.2098	11.3011	11.4795	10.7772	13.0704	11.9579	14.7817	13.0407	13.7359	13.6283	12.9315	20.1042	18.9083	18.7896	13.2971	13.3636	16.4912	8.59923	9.05793	7.9418	PUB14_ARATH###S. U-box domain-containing protein 14 EC=6.3.2.- - Arabidopsis thaliana (Mouse-ear cress)###0	F6HND8_VITVI###P. Putative uncharacterized protein {ECO:0000313|EMBL:CCB56157.1} - Vitis vinifera (Grape)###0	GO:0000902###cell morphogenesis;GO:0004842###ubiquitin-protein transferase activity;GO:0005488###binding;GO:0005515###protein binding;GO:0005623###cell;GO:0005634###nucleus;GO:0005737###cytoplasm;GO:0005829###cytosol;GO:0006487###protein N-linked glycosylation;GO:0006499###N-terminal protein myristoylation;GO:0016049###cell growth;GO:0016567###protein ubiquitination;GO:0016874###ligase activity;G…
Bv_003790_gwty.t1	307.973	327.242	309.539	273.391	267.826	263.086	214.659	234.74	216.025	182.402	165.011	169.088	149.82	139.917	145.69	326.879	305.485	315.665	106.1	102.146	95.3079	153.984	163.432	180.145	ISW2_ARATH###S. Putative chromatin-remodeling complex ATPase chain EC=3.6.4.- - Arabidopsis thaliana (Mouse-ear cress)###0	V4S7K8_9ROSI###P. Uncharacterized protein {ECO:0000313|EMBL:ESR32881.1} - Citrus clementina###0	GO:0000226###microtubule cytoskeleton organization;GO:0000911###cytokinesis by cell plate formation;GO:0003676###nucleic acid binding;GO:0003677###DNA binding;GO:0005515###protein binding;GO:0005524###ATP binding;GO:0005634###nucleus;GO:0005829###cytosol;GO:0006259###DNA metabolic process;GO:0006261###DNA-dependent DNA replication;GO:0006306###DNA methylation;GO:0006338###chromatin remodeling;GO:…
Bv_003800_jpdz.t1	35.9941	38.4497	38.3356	34.7904	35.168	41.6609	34.278	33.1735	33.9468	35.0939	34.0758	34.0822	37.4413	39.2193	38.9625	58.2914	54.9725	55.15	32.9657	33.4752	39.5789	59.048	60.8732	61.8045	PBS1_ARATH###S. Serine/threonine-protein kinase PBS1 EC=2.7.11.1 - Arabidopsis thaliana (Mouse-ear cress)###6.4202e-177	A0A061EVX3_THECC###P. Serine/threonine-protein kinase PBS1 {ECO:0000313|EMBL:EOY06429.1} - Theobroma cacao (Cacao) (Cocoa)###0	GO:0000166###nucleotide binding;GO:0002221###pattern recognition receptor signaling pathway;GO:0004672###protein kinase activity;GO:0004674###protein serine/threonine kinase activity;GO:0004713###protein tyrosine kinase activity;GO:0004872###receptor activity;GO:0005515###protein binding;GO:0005524###ATP binding;GO:0005886###plasma membrane;GO:0006468###protein phosphorylation;GO:0006952###defens…
Bv_003810_euek.t1	0	0	0	0	0	0	0.0802762	0.0841966	0	0	0.0777986	0	0	0.0757129	0	0	0	0	0	0.132313	0	0	0	0	POL5_DROME###S. Retrovirus-related Pol polyprotein from transposon opus EC=3.4.23.- EC=2.7.7.49 - Drosophila melanogaster (Fruit fly)###8.94422e-35	Q3I6J4_SILLA###P. Pol-polyprotein {ECO:0000313|EMBL:AAY99339.1} - Silene latifolia (White campion) (Bladder campion)###0	GO:0003676###nucleic acid binding;GO:0004523###RNA-DNA hybrid ribonuclease activity;GO:0005634###nucleus;GO:0015074###DNA integration
Bv_003820_kwze.t1	41.9067	46.0838	44.709	39.7227	45.6085	40.5116	52.3401	54.0542	51.1925	53.9839	50.4913	50.2099	59.8728	45.5034	56.1766	41.8039	44.2731	41.5403	58.3133	44.1926	46.6304	47.9264	48.0168	50.4029	APC7_ARATH###S. Anaphase-promoting complex subunit 7 - Arabidopsis thaliana (Mouse-ear cress)###0	A0A061EQ09_THECC###P. Tetratricopeptide repeat (TPR)-containing protein isoform 1 {ECO:0000313|EMBL:EOY06437.1} - Theobroma cacao (Cacao) (Cocoa)###0	GO:0000278###mitotic cell cycle;GO:0005515###protein binding;GO:0006259###DNA metabolic process;GO:0006310###DNA recombination;GO:0006355###regulation of transcription, DNA-templated;GO:0006396###RNA processing;GO:0007062###sister chromatid cohesion;GO:0007126###meiotic nuclear division;GO:0007131###reciprocal meiotic recombination;GO:0007276###gamete generation;GO:0008284###positive regulation o…
Bv_003820_kwze.t2	42.0104	46.0838	44.709	39.8107	45.7184	40.5116	52.4204	54.1384	51.2833	53.9839	50.8025	50.3359	59.9836	45.9577	56.3445	41.8039	44.3654	41.7434	58.5903	44.3249	47.3127	47.9264	48.0168	50.4029	APC7_ARATH###S. Anaphase-promoting complex subunit 7 - Arabidopsis thaliana (Mouse-ear cress)###0	A0A061EQ09_THECC###P. Tetratricopeptide repeat (TPR)-containing protein isoform 1 {ECO:0000313|EMBL:EOY06437.1} - Theobroma cacao (Cacao) (Cocoa)###0	GO:0000278###mitotic cell cycle;GO:0005515###protein binding;GO:0006259###DNA metabolic process;GO:0006310###DNA recombination;GO:0006355###regulation of transcription, DNA-templated;GO:0006396###RNA processing;GO:0007062###sister chromatid cohesion;GO:0007126###meiotic nuclear division;GO:0007131###reciprocal meiotic recombination;GO:0007276###gamete generation;GO:0008284###positive regulation o…
Bv_003830_qnmf.t1	19.2937	22.0644	17.408	19.9934	20.5513	17.7178	24.8054	23.4909	25.0517	21.5762	21.0056	21.7345	29.8533	25.8938	26.7028	38.0809	37.171	40.6262	17.868	16.4068	17.1736	44.716	52.3996	49.8525	BAM9_ARATH###S. Inactive beta-amylase 9 - Arabidopsis thaliana (Mouse-ear cress)###1.46755e-158	S4SLL3_9ERIC###P. Beta-amylase {ECO:0000313|EMBL:AFO84078.1} - Actinidia arguta###0	GO:0000024###maltose biosynthetic process;GO:0000272###polysaccharide catabolic process;GO:0005634###nucleus;GO:0005829###cytosol;GO:0005983###starch catabolic process;GO:0006914###autophagy;GO:0008152###metabolic process;GO:0009409###response to cold;GO:0009414###response to water deprivation;GO:0009507###chloroplast;GO:0009570###chloroplast stroma;GO:0016161###beta-amylase activity;GO:0016787##…
Bv_003840_pdsw.t1	39.7284	39.9393	38.621	38.4896	41.1026	38.5961	58.9228	53.2965	55.3678	59.6163	59.2825	61.4236	62.3098	54.4375	60.711	82.9695	72.405	77.596	41.6919	41.2817	40.0339	37.9513	37.7901	47.3363	OML2_ORYSJ###S. Protein MEI2-like 2 - Oryza sativa subsp. japonica (Rice)###0	F6HMG6_VITVI###P. Putative uncharacterized protein {ECO:0000313|EMBL:CCB55755.1} - Vitis vinifera (Grape)###0	GO:0000398###mRNA splicing, via spliceosome;GO:0000956###nuclear-transcribed mRNA catabolic process;GO:0003676###nucleic acid binding;GO:0005515###protein binding;GO:0005623###cell;GO:0005634###nucleus;GO:0006635###fatty acid beta-oxidation;GO:0016558###protein import into peroxisome matrix;GO:0045836###positive regulation of meiotic nuclear division;GO:0045927###positive regulation of growth;GO:…
Bv_003850_chzu.t1	19.8123	21.0403	20.7374	15.3254	13.9573	14.9404	17.1791	15.9974	15.975	16.8971	15.4819	16.6316	20.6038	20.821	19.0614	36.1662	36.802	35.6495	17.4524	34.7983	27.637	20.7528	21.2326	22.0169	CTSL2_DICDI###S. CTD small phosphatase-like protein 2 EC=3.1.3.- - Dictyostelium discoideum (Slime mold)###2.23608e-55	D7TJZ2_VITVI###P. Putative uncharacterized protein {ECO:0000313|EMBL:CBI30814.3} - Vitis vinifera (Grape)###8.4277e-128	GO:0000775###chromosome, centromeric region;GO:0005623###cell;GO:0005634###nucleus;GO:0005694###chromosome;GO:0005737###cytoplasm;GO:0006470###protein dephosphorylation;GO:0006888###ER to Golgi vesicle-mediated transport;GO:0006914###autophagy;GO:0008420###CTD phosphatase activity;GO:0009610###response to symbiotic fungus;GO:0016791###phosphatase activity;GO:0043090###amino acid import
Bv_003850_chzu.t2	20.0198	21.2265	21.213	15.8538	14.6167	15.2278	17.4199	16.5867	16.0657	17.0704	15.7153	16.8206	20.7146	20.9725	19.1454	36.9108	37.3555	36.462	17.7295	34.7983	27.8645	21.3261	21.6222	22.5673	CTSL2_DICDI###S. CTD small phosphatase-like protein 2 EC=3.1.3.- - Dictyostelium discoideum (Slime mold)###1.94778e-55	D7TJZ2_VITVI###P. Putative uncharacterized protein {ECO:0000313|EMBL:CBI30814.3} - Vitis vinifera (Grape)###1.16148e-130	GO:0000775###chromosome, centromeric region;GO:0005623###cell;GO:0005634###nucleus;GO:0005694###chromosome;GO:0005737###cytoplasm;GO:0006470###protein dephosphorylation;GO:0006888###ER to Golgi vesicle-mediated transport;GO:0006914###autophagy;GO:0008420###CTD phosphatase activity;GO:0009610###response to symbiotic fungus;GO:0016791###phosphatase activity;GO:0043090###amino acid import
Bv_003860_zkrr.t1	2.38578	2.32746	2.66352	3.69923	2.8574	2.3943	4.41519	7.07252	4.81065	5.89231	7.62426	7.11884	14.5667	10.0698	10.0765	9.89252	6.54873	7.31271	8.03366	19.7146	15.2402	1.26122	2.04534	5.11106	0	0	0
Bv_003870_kztx.t1	4.35664	6.23761	4.56603	4.84423	5.71479	5.07592	8.429	9.68261	6.80752	12.6511	11.2808	9.70178	23.65	17.2625	15.0308	16.1684	9.96145	12.0863	19.1146	31.2259	24.68	5.96213	4.48027	6.76233	0	0	0
Bv_003880_zunm.t1	32.3636	40.4048	41.2845	32.1481	35.9373	36.0103	34.9202	36.5413	34.4914	37.7801	41.7	40.4451	44.1984	41.1878	43.245	42.0166	41.4138	36.1573	48.3405	37.0477	36.2807	36.1168	36.4265	42.1466	PRP39_SCHPO###S. Pre-mRNA-processing factor 39 - Schizosaccharomyces pombe (strain 972 / ATCC 24843) (Fission yeast)###1.41988e-45	D7TJZ3_VITVI###P. Putative uncharacterized protein {ECO:0000313|EMBL:CBI30815.3} - Vitis vinifera (Grape)###0	GO:0005622###intracellular;GO:0005634###nucleus;GO:0006396###RNA processing;GO:0006397###mRNA processing
Bv_003890_tnsq.t1	0	0	0	0.0880769	0	0	0.0802762	0	0	0	0	0	0	0	0	0	0	0	0	0.132313	0.113733	0	0	0	YPF17_PLAF7###S. Protein PF14_0175 - Plasmodium falciparum (isolate 3D7)###0.000183408	D7TJZ3_VITVI###P. Putative uncharacterized protein {ECO:0000313|EMBL:CBI30815.3} - Vitis vinifera (Grape)###2.98204e-18	GO:0005634###nucleus;GO:0006397###mRNA processing
Bv_003900_ssug.t1	0	0.0930986	0	0	0	0	0	0.0841966	0	0	0	0.0629986	0	0	0	0	0	0	0	0	0	0.114656	0	0	PRP39_SCHPO###S. Pre-mRNA-processing factor 39 - Schizosaccharomyces pombe (strain 972 / ATCC 24843) (Fission yeast)###5.95636e-18	A0A061GF72_THECC###P. Tetratricopeptide repeat-like superfamily protein, PRP39-2,PRP39-2, putative {ECO:0000313|EMBL:EOY27807.1} - Theobroma cacao (Cacao) (Cocoa)###8.21988e-45	GO:0000395###mRNA 5'-splice site recognition;GO:0005622###intracellular;GO:0005634###nucleus;GO:0005685###U1 snRNP;GO:0006396###RNA processing;GO:0006397###mRNA processing;GO:0045292###mRNA cis splicing, via spliceosome
Bv_003910_ajgu.t1	0	0	0	0	0	0	0.0802762	0	0	0	0	0	0	0	0	0	0.0922357	0	0	0	0	0	0	0	PRP39_SCHPO###S. Pre-mRNA-processing factor 39 - Schizosaccharomyces pombe (strain 972 / ATCC 24843) (Fission yeast)###5.9038e-13	A0A0A0LUZ9_CUCSA###P. Uncharacterized protein {ECO:0000313|EMBL:KGN65573.1} - Cucumis sativus (Cucumber)###6.04429e-36	GO:0000381###regulation of alternative mRNA splicing, via spliceosome;GO:0000395###mRNA 5'-splice site recognition;GO:0005622###intracellular;GO:0005634###nucleus;GO:0005685###U1 snRNP;GO:0006396###RNA processing;GO:0006397###mRNA processing;GO:0045292###mRNA cis splicing, via spliceosome
Bv_003920_yity.t1	0	0	0	0	0	0	0.0802762	0	0	0	0	0	0	0	0.167942	0	0	0	0	0	0.113733	0	0	0	0	A0A022R0W6_ERYGU###P. Uncharacterized protein {ECO:0000313|EMBL:EYU32410.1} - Erythranthe guttata (Yellow monkey flower) (Mimulus guttatus)###2.12929e-22	0
Bv_003930_gnkx.t1	25.6212	24.578	20.7374	26.4231	32.0908	24.3261	16.2961	15.6606	16.7919	15.2507	16.6489	15.7496	17.6129	16.2026	15.3667	23.0825	22.4133	23.6647	16.2058	13.2313	15.2402	12.1536	10.6163	12.0307	SPXS5_DICDI###S. SPX and EXS domain-containing protein 5 - Dictyostelium discoideum (Slime mold)###1.77135e-32	D7TEP2_VITVI###P. Putative uncharacterized protein {ECO:0000313|EMBL:CBI28965.3} - Vitis vinifera (Grape)###0	GO:0005794###Golgi apparatus;GO:0016021###integral component of membrane
Bv_003930_gnkx.t2	12.9662	11.2649	10.1784	12.6831	15.2761	11.2053	9.15149	8.33547	10.3474	8.05859	8.71344	8.7568	9.24955	8.32841	8.06121	13.19	11.0683	12.6957	10.8039	8.99729	7.16515	8.36992	6.13602	6.36917	SPXS5_DICDI###S. SPX and EXS domain-containing protein 5 - Dictyostelium discoideum (Slime mold)###2.9556e-23	V4U9D2_9ROSI###P. Uncharacterized protein {ECO:0000313|EMBL:ESR60730.1} - Citrus clementina###1.4921e-126	GO:0005794###Golgi apparatus;GO:0016021###integral component of membrane
Bv_003940_ujja.t1	12.0326	9.58916	9.51256	12.595	12.089	11.8757	24.0829	26.7745	25.5963	27.2086	25.5179	28.0344	42.7584	33.9951	37.1152	19.5723	18.6316	16.8599	35.4589	47.8973	41.3987	16.8545	14.3174	17.4562	CRIM2_ARATH###S. Cold-regulated 413 inner membrane protein 2, chloroplastic Precursor - Arabidopsis thaliana (Mouse-ear cress)###1.22825e-49	V4UKK5_9ROSI###P. Uncharacterized protein {ECO:0000313|EMBL:ESR62861.1} - Citrus clementina###7.22504e-60	GO:0005623###cell;GO:0005774###vacuolar membrane;GO:0009269###response to desiccation;GO:0009409###response to cold;GO:0009414###response to water deprivation;GO:0009507###chloroplast;GO:0009535###chloroplast thylakoid membrane;GO:0009631###cold acclimation;GO:0009651###response to salt stress;GO:0009737###response to abscisic acid;GO:0009744###response to sucrose;GO:0009749###response to glucose…	BvCOR314-TM2
Bv_003950_srkz.t1	3.94172	4.00324	5.32703	5.90115	6.26429	6.60827	10.1148	9.34583	9.89359	8.92511	9.72482	10.8358	18.3329	14.9154	13.8552	6.91413	6.73321	7.00801	21.7463	32.2844	24.4525	7.45266	7.20738	9.6717	0	0	0
Bv_003960_xsms.t1	15.2482	16.7577	13.6981	14.6208	14.6167	13.5996	20.7915	16.9235	19.3334	25.3889	22.0948	21.4195	24.5916	22.1839	24.1836	10.1053	13.0052	11.7816	23.4084	20.2439	22.519	25.5684	24.6415	24.6904	CTPA1_ARATH###S. Carboxyl-terminal-processing peptidase 1, chloroplastic EC=3.4.21.102 Precursor - Arabidopsis thaliana (Mouse-ear cress)###1.47433e-162	A0A067GHB1_CITSI###P. Uncharacterized protein {ECO:0000313|EMBL:KDO78060.1} - Citrus sinensis (Sweet orange) (Citrus aurantium var. sinensis)###1.0733e-176	GO:0005515###protein binding;GO:0005739###mitochondrion;GO:0006508###proteolysis;GO:0006655###phosphatidylglycerol biosynthetic process;GO:0008233###peptidase activity;GO:0008236###serine-type peptidase activity;GO:0009543###chloroplast thylakoid lumen;GO:0009579###thylakoid;GO:0016556###mRNA modification;GO:0016787###hydrolase activity;GO:0016853###isomerase activity;GO:0030288###outer membrane-…
Bv_003970_ujec.t1	253.826	288.14	280.62	240.45	252.33	247.188	258.329	252.59	252.423	208.224	197.92	191.075	180.449	163.843	176.255	349.855	365.53	353.651	151.116	119.082	124.537	167.742	146.485	169.923	0	F6HMG9_VITVI###P. Putative uncharacterized protein {ECO:0000313|EMBL:CCB55758.1} - Vitis vinifera (Grape)###0	GO:0005515###protein binding;GO:0016301###kinase activity;GO:0016310###phosphorylation;GO:0016740###transferase activity
Bv_003970_ujec.t2	253.826	288.14	280.62	240.362	252.33	247.092	258.168	252.506	252.241	208.224	197.764	191.075	180.338	163.843	176.255	349.748	365.53	353.549	151.116	118.949	124.537	167.742	146.29	169.766	0	F6HMG9_VITVI###P. Putative uncharacterized protein {ECO:0000313|EMBL:CCB55758.1} - Vitis vinifera (Grape)###0	GO:0005515###protein binding;GO:0016301###kinase activity;GO:0016310###phosphorylation;GO:0016740###transferase activity
Bv_003980_qncf.t1	23.6503	25.7883	24.1619	24.1331	22.8592	21.3572	32.833	36.8781	34.7637	32.0611	31.8196	33.3262	43.4784	36.8722	34.596	34.1451	33.2048	28.5399	36.013	35.1953	36.0532	33.5943	28.44	28.0715	ZNTB_YERE8###S. Zinc transport protein ZntB {ECO:0000255|HAMAP-Rule:MF_01565} - Yersinia enterocolitica serotype O:8 / biotype 1B (strain NCTC 13174 - 8081)###0.00033177	A0A061GD56_THECC###P. Magnesium transporter CorA-like family protein {ECO:0000313|EMBL:EOY27795.1} - Theobroma cacao (Cacao) (Cocoa)###0	GO:0016020###membrane;GO:0030001###metal ion transport;GO:0046873###metal ion transmembrane transporter activity;GO:0055085###transmembrane transport
Bv_003980_qncf.t2	23.6503	25.7883	24.1619	24.1331	22.8592	21.3572	32.833	36.8781	34.7637	32.0611	31.8196	33.3262	43.4784	36.8722	34.596	34.1451	33.2048	28.5399	36.013	35.1953	36.0532	33.5943	28.44	28.0715	ZNTB_YERE8###S. Zinc transport protein ZntB {ECO:0000255|HAMAP-Rule:MF_01565} - Yersinia enterocolitica serotype O:8 / biotype 1B (strain NCTC 13174 - 8081)###0.000385667	A0A061GD56_THECC###P. Magnesium transporter CorA-like family protein {ECO:0000313|EMBL:EOY27795.1} - Theobroma cacao (Cacao) (Cocoa)###0	GO:0016020###membrane;GO:0030001###metal ion transport;GO:0046873###metal ion transmembrane transporter activity;GO:0055085###transmembrane transport
Bv_003990_rwzr.t1	36.824	37.3325	35.1013	32.6765	30.772	26.3373	52.902	50.518	56.8201	52.2509	51.9694	54.3048	57.3804	64.9616	59.9552	89.99	85.0413	76.2756	57.6207	51.7344	46.9715	80.0301	79.3786	80.4402	GLO5_ARATH###S. Peroxisomal (S)-2-hydroxy-acid oxidase GLO5 EC=1.1.3.15 - Arabidopsis thaliana (Mouse-ear cress)###3.15465e-180	M1AC27_SOLTU###P. Uncharacterized protein {ECO:0000313|EnsemblPlants:PGSC0003DMT400019434} - Solanum tuberosum (Potato)###0	GO:0000041###transition metal ion transport;GO:0003973###(S)-2-hydroxy-acid oxidase activity;GO:0005634###nucleus;GO:0005777###peroxisome;GO:0005829###cytosol;GO:0008891###glycolate oxidase activity;GO:0009506###plasmodesma;GO:0009507###chloroplast;GO:0009570###chloroplast stroma;GO:0009735###response to cytokinin;GO:0009853###photorespiration;GO:0009854###oxidative photosynthetic carbon pathway;…
Bv_004000_mpnk.t1	0	0	0	0	0	0	0	0	0	0	0	0	0	0	0	0	0	0	0	0.132313	0	0	0	0	TIF5A_ARATH###S. Protein TIFY 5A - Arabidopsis thaliana (Mouse-ear cress)###7.2222e-18	A5AT04_VITVI###P. Putative uncharacterized protein {ECO:0000313|EMBL:CAN62787.1} - Vitis vinifera (Grape)###2.52131e-23	GO:0002679###respiratory burst involved in defense response;GO:0005515###protein binding;GO:0007165###signal transduction;GO:0009414###response to water deprivation;GO:0009611###response to wounding;GO:0009620###response to fungus;GO:0009693###ethylene biosynthetic process;GO:0009694###jasmonic acid metabolic process;GO:0009695###jasmonic acid biosynthetic process;GO:0009723###response to ethylen…
Bv_004010_xgeu.t1	17.634	16.8508	18.5495	20.9623	20.2216	22.1233	9.39232	9.26163	7.80595	9.01176	6.69068	8.6308	5.3171	4.46706	7.05356	20.1042	20.4763	19.0943	4.43237	2.51395	5.34543	7.1087	10.7137	12.4238	0	A5ACP7_VITVI###P. Putative uncharacterized protein {ECO:0000313|EMBL:CAN79921.1} - Vitis vinifera (Grape)###8.34011e-105	0
Bv_004020_oxcs.t1	27.9032	31.6535	34.2452	54.3434	55.7192	49.8973	13.3259	13.5557	12.3443	14.5575	12.9924	13.7337	8.64029	11.2812	9.65666	12.1263	14.5732	13.1019	10.8039	10.7174	11.3733	11.695	12.9538	12.3452	ODPB3_ARATH###S. Pyruvate dehydrogenase E1 component subunit beta-3, chloroplastic EC=1.2.4.1 Precursor - Arabidopsis thaliana (Mouse-ear cress)###0	V4W9I9_9ROSI###P. Uncharacterized protein {ECO:0000313|EMBL:ESR62949.1} - Citrus clementina###0	GO:0003824###catalytic activity;GO:0004739###pyruvate dehydrogenase (acetyl-transferring) activity;GO:0006084###acetyl-CoA metabolic process;GO:0006086###acetyl-CoA biosynthetic process from pyruvate;GO:0006096###glycolysis;GO:0006598###polyamine catabolic process;GO:0006633###fatty acid biosynthetic process;GO:0008152###metabolic process;GO:0008270###zinc ion binding;GO:0009507###chloroplast;GO:…
Bv_004030_awpp.t1	1.14102	0.837887	1.04638	0.264231	0.769299	0.766177	0.64221	0.336787	0.907669	0.519909	0	0.566987	0.775411	0.832841	0.335884	0.957341	0.830121	0.304696	0.277023	0.132313	0	0.229313	0	0.0786317	0	0	0
Bv_004040_nrms.t1	8.92073	9.21676	7.03929	6.16538	7.25339	7.47022	7.30514	5.64118	6.17215	4.33258	5.99049	6.36286	5.26172	5.14847	6.46576	5.10582	5.62638	7.41428	9.6958	8.99729	7.50635	3.32503	2.62972	1.57263	0	0	0
Bv_004050_xzzo.t1	0.103729	0.279296	0.285377	0.176154	0.1099	0.191544	1.3647	0.926163	0.544602	0.519909	0.622389	0.188996	0.332319	0.227139	0.251913	0.531856	0.461178	0.304696	0	0	0	0	0	0.0786317	NCED5_ARATH###S. Probable 9-cis-epoxycarotenoid dioxygenase NCED5, chloroplastic EC=1.13.11.51 Precursor - Arabidopsis thaliana (Mouse-ear cress)###0	Q1G7I4_CITSI###P. 9-cis-epoxycarotenoid dioxygenase 2 {ECO:0000313|EMBL:AAY89371.1} - Citrus sinensis (Sweet orange) (Citrus aurantium var. sinensis)###0	GO:0006970###response to osmotic stress;GO:0009409###response to cold;GO:0009414###response to water deprivation;GO:0009535###chloroplast thylakoid membrane;GO:0009570###chloroplast stroma;GO:0009579###thylakoid;GO:0009639###response to red or far red light;GO:0009688###abscisic acid biosynthetic process;GO:0009737###response to abscisic acid;GO:0010114###response to red light;GO:0010162###seed d…
Bv_004060_iqnd.t1	42.7365	36.7739	37.2892	56.6334	60.335	51.5254	40.9409	43.4455	44.4758	56.4102	55.4704	55.5017	73.2763	72.4572	74.0624	29.9967	31.0834	30.5712	81.5832	75.9477	84.2758	55.4937	53.3736	52.0542	KATL2_XENTR###S. Katanin p60 ATPase-containing subunit A-like 2 {ECO:0000255|HAMAP-Rule:MF_03025} - Xenopus tropicalis (Western clawed frog) (Silurana tropicalis)###1.7985e-100	U5FWC2_POPTR###P. Uncharacterized protein {ECO:0000313|EMBL:ERP55410.1} - Populus trichocarpa (Western balsam poplar) (Populus balsamifer - subsp. trichocarpa)###1.1306e-171	GO:0000166###nucleotide binding;GO:0005524###ATP binding;GO:0016787###hydrolase activity
Bv_004070_xypg.t1	121.156	117.025	120.334	93.2734	91.7664	98.8368	130.931	122.843	127.981	102.595	96.6258	95.2538	114.318	93.4297	97.7422	156.685	166.762	159.559	160.119	159.834	169.007	526.387	537.048	479.339	CYBP_BOVIN###S. Calcyclin-binding protein - Bos taurus (Bovine)###3.46083e-20	D7TK67_VITVI###P. Putative uncharacterized protein {ECO:0000313|EMBL:CBI30889.3} - Vitis vinifera (Grape)###1.6032e-89	GO:0005515###protein binding;GO:0005641###nuclear envelope lumen;GO:0005654###nucleoplasm;GO:0005737###cytoplasm;GO:0030877###beta-catenin destruction complex;GO:0042803###protein homodimerization activity;GO:0070062###extracellular exosome
Bv_004080_fexr.t1	1.34848	2.51366	3.13914	3.08269	2.6376	2.20276	2.72939	3.78885	3.53991	3.29276	2.41176	3.46492	3.87706	3.33137	2.68707	1.06371	1.75248	1.32035	2.90874	2.24932	1.36479	0.917251	2.62972	2.12306	0	B9S110_RICCO###P. Putative uncharacterized protein {ECO:0000313|EMBL:EEF42652.1} - Ricinus communis (Castor bean)###5.56223e-28	0
Bv_004090_iain.t1	15.5594	14.8027	16.3616	15.0611	14.6167	16.6643	19.1057	19.1126	17.9718	15.6839	16.1821	14.3007	19.496	17.3382	19.9011	15.9557	18.6316	21.3287	13.2971	18.9208	21.6092	27.2882	31.1671	24.6904	0	A0A068VFP5_COFCA###P. Coffea canephora DH200=94 genomic scaffold, scaffold_540 {ECO:0000313|EMBL:CDP19541.1} - Coffea canephora (Robusta coffee)###7.64304e-44	GO:0005739###mitochondrion
Bv_004100_ujuf.t1	13.0699	9.21676	12.6517	5.725	3.297	3.35202	86.3772	72.4091	50.9202	44.7989	46.2901	42.776	116.09	74.1986	79.8564	34.4643	33.3893	34.0244	108.316	39.8262	29.2293	442.688	425.138	407.548	BAP1_ARATH###S. BON1-associated protein 1 - Arabidopsis thaliana (Mouse-ear cress)###2.46334e-06	A5BGY9_VITVI###P. Putative uncharacterized protein {ECO:0000313|EMBL:CAN76879.1} - Vitis vinifera (Grape)###8.67917e-38	GO:0000326###protein storage vacuole;GO:0005515###protein binding;GO:0005623###cell;GO:0005737###cytoplasm;GO:0005783###endoplasmic reticulum;GO:0005886###plasma membrane;GO:0006612###protein targeting to membrane;GO:0006623###protein targeting to vacuole;GO:0006820###anion transport;GO:0006862###nucleotide transport;GO:0006888###ER to Golgi vesicle-mediated transport;GO:0009611###response to wou…
Bv_004110_itki.t1	30.0815	25.6952	27.2059	31.4434	30.3324	30.9344	36.9271	40.8354	34.5822	31.9744	33.0644	33.7672	32.1242	25.9695	32.0769	22.4443	22.69	22.9538	24.378	16.6714	18.0835	26.027	24.7389	20.8374	CLIP1_CHICK###S. CAP-Gly domain-containing linker protein 1 - Gallus gallus (Chicken)###0.0215897	A0A0B2R3V9_GLYSO###P. Uncharacterized protein {ECO:0000313|EMBL:KHN26562.1} - Glycine soja (Wild soybean)###1.13814e-36	0
Bv_004120_tkyk.t1	14.7296	14.8027	12.5566	11.2738	9.67119	8.61949	12.202	11.5349	11.4366	8.2319	9.56922	9.63878	10.025	8.47984	8.64901	25.9546	20.2919	22.1413	12.6045	11.9082	11.487	6.07679	7.49958	6.91959	0	0	0
Bv_004120_tkyk.t2	15.5594	16.1992	13.6981	12.2427	10.2207	9.28989	13.647	12.4611	12.072	9.61832	10.6584	10.9618	10.745	10.1455	9.8246	27.5501	21.8599	23.0554	14.4052	14.8191	12.9655	7.45266	8.08396	7.31275	0	0	0
Bv_004120_tkyk.t3	15.2482	15.7337	13.0322	12.0665	10.1108	9.00258	13.1653	12.1243	11.9812	9.09841	10.425	10.3948	10.5788	9.46411	9.57269	27.0183	21.4909	22.7507	13.7126	13.3636	12.6243	7.1087	8.08396	7.31275	0	0	0
Bv_004130_fkwc.t1	0.207459	0.465493	0.665879	0.616538	0.4396	0.670405	0.802762	0.168393	0.816902	0.606561	1.24478	0.503989	0.664638	1.28712	1.09162	1.59557	1.01459	1.21879	0.277023	1.9847	2.61585	0	0.0973971	0.157263	RLK1_ARATH###S. G-type lectin S-receptor-like serine/threonine-protein kinase RLK1 EC=2.7.11.1 Precursor - Arabidopsis thaliana (Mouse-ear cress)###1.99835e-63	B9RI66_RICCO###P. Serine/threonine-protein kinase {ECO:0000256|PIRNR:PIRNR000641} - Ricinus communis (Castor bean)###5.06632e-128	GO:0000166###nucleotide binding;GO:0004674###protein serine/threonine kinase activity;GO:0004872###receptor activity;GO:0005524###ATP binding;GO:0016301###kinase activity;GO:0016310###phosphorylation;GO:0016740###transferase activity
Bv_004140_dujg.t1	14.2109	14.7096	13.8883	15.5015	15.8256	16.7601	12.6836	16.7551	13.7058	9.87828	10.3472	9.70178	6.48022	6.28417	7.13753	9.89252	10.6993	9.85185	4.57088	4.89558	4.8905	11.007	10.6163	7.54864	PP411_ARATH###S. Pentatricopeptide repeat-containing protein At5g40410, mitochondrial Precursor - Arabidopsis thaliana (Mouse-ear cress)###0	E0CQU6_VITVI###P. Putative uncharacterized protein {ECO:0000313|EMBL:CBI18900.3} - Vitis vinifera (Grape)###0	GO:0000963###mitochondrial RNA processing;GO:0004519###endonuclease activity;GO:0005739###mitochondrion;GO:0009507###chloroplast;GO:0009793###embryo development ending in seed dormancy;GO:0016554###cytidine to uridine editing;GO:0016556###mRNA modification;GO:0016787###hydrolase activity;GO:0080156###mitochondrial mRNA modification
Bv_004150_gaag.t1	0	0	0	0.0880769	0	0.0957721	0	0.0841966	0.181534	0.606561	0.388993	0.125997	0.498479	0.227139	0.167942	0	0	0.101565	0.138511	0.661565	0.227465	0.229313	0	0	PLDD1_ARATH###S. Phospholipase D delta EC=3.1.4.4 - Arabidopsis thaliana (Mouse-ear cress)###0	F6H0D4_VITVI###P. Phospholipase D {ECO:0000256|PIRNR:PIRNR036470} - Vitis vinifera (Grape)###0	GO:0003824###catalytic activity;GO:0004630###phospholipase D activity;GO:0005515###protein binding;GO:0005546###phosphatidylinositol-4,5-bisphosphate binding;GO:0005773###vacuole;GO:0005886###plasma membrane;GO:0006629###lipid metabolic process;GO:0006643###membrane lipid metabolic process;GO:0006979###response to oxidative stress;GO:0009409###response to cold;GO:0009506###plasmodesma;GO:0009789#…
Bv_004160_hgjn.t1	0.829836	0.372394	0.665879	1.32115	1.8683	1.34081	0.160552	0.25259	0.272301	0.433258	0.388993	0.629986	0.0553865	0.302851	0.251913	0.106371	0.276707	0.304696	9.14175	0.264626	0.227465	0.114656	0.0973971	0	PLAS_SPIOL###S. Plastocyanin, chloroplastic Precursor - Spinacia oleracea (Spinach)###2.14101e-61	B9R8G0_RICCO###P. Plastocyanin A, chloroplast, putative {ECO:0000313|EMBL:EEF52790.1} - Ricinus communis (Castor bean)###1.89037e-61	GO:0000271###polysaccharide biosynthetic process;GO:0005507###copper ion binding;GO:0005515###protein binding;GO:0005623###cell;GO:0006098###pentose-phosphate shunt;GO:0006417###regulation of translation;GO:0006810###transport;GO:0009055###electron carrier activity;GO:0009411###response to UV;GO:0009507###chloroplast;GO:0009534###chloroplast thylakoid;GO:0009536###plastid;GO:0009543###chloroplast…
Bv_004170_wcos.t1	0.933565	0.930986	0.475628	0.880769	0.2198	0.383088	2.24773	1.68393	1.90611	2.59955	2.48955	2.39395	5.04017	4.01278	4.11458	1.59557	1.47577	1.82818	3.73981	3.83708	3.18451	1.37588	1.16877	0.864949	Y1839_ARATH###S. Probable serine/threonine-protein kinase At1g18390 EC=2.7.11.1 Precursor - Arabidopsis thaliana (Mouse-ear cress)###0.00111598	0	0
Bv_004180_wmtd.t1	23.1317	20.6679	23.1155	22.1073	21.7602	17.8136	29.7022	28.8794	27.9562	34.7473	36.1763	34.6492	51.011	50.1976	44.9244	22.0188	20.2919	26.1023	36.29	40.4878	33.0962	12.7269	13.733	14.1537	UCKC_DICDI###S. Uridine-cytidine kinase C EC=2.7.1.48 - Dictyostelium discoideum (Slime mold)###3.22184e-66	A0A0D2PTW8_GOSRA###P. Uncharacterized protein {ECO:0000313|EMBL:KJB30803.1} - Gossypium raimondii (New World cotton)###0	GO:0000166###nucleotide binding;GO:0005524###ATP binding;GO:0005829###cytosol;GO:0008152###metabolic process;GO:0009737###response to abscisic acid;GO:0009814###defense response, incompatible interaction;GO:0009909###regulation of flower development;GO:0016301###kinase activity;GO:0016310###phosphorylation;GO:0016462###pyrophosphatase activity;GO:0016570###histone modification;GO:0016740###transf…
Bv_004180_wmtd.t2	23.1317	20.6679	23.1155	22.1073	21.7602	17.8136	29.7022	28.8794	27.9562	34.7473	36.1763	34.6492	51.011	50.1976	44.9244	22.0188	20.2919	26.1023	36.29	40.4878	33.0962	12.7269	13.733	14.1537	UCKC_DICDI###S. Uridine-cytidine kinase C EC=2.7.1.48 - Dictyostelium discoideum (Slime mold)###1.57746e-65	A0A0D2PTW8_GOSRA###P. Uncharacterized protein {ECO:0000313|EMBL:KJB30803.1} - Gossypium raimondii (New World cotton)###0	GO:0000166###nucleotide binding;GO:0005524###ATP binding;GO:0005829###cytosol;GO:0008152###metabolic process;GO:0009737###response to abscisic acid;GO:0009814###defense response, incompatible interaction;GO:0009909###regulation of flower development;GO:0016301###kinase activity;GO:0016310###phosphorylation;GO:0016462###pyrophosphatase activity;GO:0016570###histone modification;GO:0016740###transf…
Bv_004180_wmtd.t3	23.1317	20.6679	23.1155	22.1073	21.7602	17.8136	29.7022	28.8794	27.9562	34.7473	36.1763	34.6492	51.011	50.1976	44.9244	22.0188	20.2919	26.1023	36.29	40.4878	33.0962	12.7269	13.733	14.1537	UCKC_DICDI###S. Uridine-cytidine kinase C EC=2.7.1.48 - Dictyostelium discoideum (Slime mold)###1.52016e-65	A0A0D2PTW8_GOSRA###P. Uncharacterized protein {ECO:0000313|EMBL:KJB30803.1} - Gossypium raimondii (New World cotton)###0	GO:0000166###nucleotide binding;GO:0005524###ATP binding;GO:0005829###cytosol;GO:0008152###metabolic process;GO:0009737###response to abscisic acid;GO:0009814###defense response, incompatible interaction;GO:0009909###regulation of flower development;GO:0016301###kinase activity;GO:0016310###phosphorylation;GO:0016462###pyrophosphatase activity;GO:0016570###histone modification;GO:0016740###transf…
Bv_004190_wrfo.t1	0	0	0	0.176154	0.1099	0	0.160552	0	0	0	0.0777986	0.251994	0.110773	0	0.0839709	0	0	0	0.138511	0	0	0	0	0	0	0	0
Bv_004200_dojp.t1	44.8111	43.3839	43.187	61.6538	63.0825	60.528	52.8218	53.2123	47.5619	68.5414	81.7663	77.8662	100.637	102.137	105.887	27.1247	32.3747	28.743	83.1069	70.1259	75.9734	48.729	46.848	45.7637	GRXC6_ORYSJ###S. Glutaredoxin-C6 - Oryza sativa subsp. japonica (Rice)###1.00196e-41	A0A0D2RWD4_GOSRA###P. Uncharacterized protein {ECO:0000313|EMBL:KJB33811.1} - Gossypium raimondii (New World cotton)###1.65319e-43	GO:0004364###glutathione transferase activity;GO:0005622###intracellular;GO:0005773###vacuole;GO:0005794###Golgi apparatus;GO:0005829###cytosol;GO:0005886###plasma membrane;GO:0006979###response to oxidative stress;GO:0009055###electron carrier activity;GO:0015035###protein disulfide oxidoreductase activity;GO:0019243###methylglyoxal catabolic process to D-lactate via S-lactoyl-glutathione;GO:003…
Bv_004220_eoei.t1	9.33565	7.82028	8.1808	9.95268	8.35239	9.09835	9.4726	9.26163	10.529	9.35837	11.2808	9.95377	12.1296	9.53982	9.40474	9.67978	9.96145	8.73463	6.37153	7.1449	8.41621	3.43969	2.82452	4.56064	ALA8_ARATH###S. Probable phospholipid-transporting ATPase 8 {ECO:0000303|PubMed:11402198} - Arabidopsis thaliana (Mouse-ear cress)###0	M5WXE1_PRUPE###P. Phospholipid-transporting ATPase {ECO:0000256|RuleBase:RU362033} - Prunus persica (Peach) (Amygdalus persica)###0	GO:0000166###nucleotide binding;GO:0000287###magnesium ion binding;GO:0004012###phospholipid-translocating ATPase activity;GO:0005524###ATP binding;GO:0005623###cell;GO:0005737###cytoplasm;GO:0005886###plasma membrane;GO:0006888###ER to Golgi vesicle-mediated transport;GO:0009744###response to sucrose;GO:0009749###response to glucose;GO:0009750###response to fructose;GO:0015914###phospholipid tra…
Bv_004240_dhcc.t1	5.49766	6.3307	5.51728	7.13422	6.70389	6.5125	13.8878	13.4715	13.7966	9.87828	8.16885	11.0248	9.19416	8.47984	10.9162	12.1263	12.2673	14.1176	4.70939	9.1296	6.36902	4.4716	4.77246	4.48201	PXC3_ARATH###S. Leucine-rich repeat receptor-like tyrosine-protein kinase PXC3 {ECO:0000305} EC=2.7.10.1 Precursor - Arabidopsis thaliana (Mouse-ear cress)###0	A5AJ32_VITVI###P. Putative uncharacterized protein {ECO:0000313|EMBL:CAN69090.1} - Vitis vinifera (Grape)###0	GO:0002237###response to molecule of bacterial origin;GO:0004672###protein kinase activity;GO:0004713###protein tyrosine kinase activity;GO:0004872###receptor activity;GO:0005515###protein binding;GO:0005524###ATP binding;GO:0005886###plasma membrane;GO:0006468###protein phosphorylation;GO:0006486###protein glycosylation;GO:0007165###signal transduction;GO:0009733###response to auxin;GO:0009741##…
Bv_004250_qxzd.t1	1.7634	1.21028	1.61714	0.968845	1.5386	1.24504	9.55287	10.4404	6.62599	14.3842	17.1935	14.9307	26.6409	24.9095	31.3212	3.61662	4.15061	5.48453	29.9185	31.0936	36.0532	3.32503	4.18807	2.59485	0	A0A067K1B2_JATCU###P. Uncharacterized protein {ECO:0000313|EMBL:KDP26045.1} - Jatropha curcas (Barbados nut)###2.57573e-29	GO:0000302###response to reactive oxygen species;GO:0005739###mitochondrion;GO:0005777###peroxisome;GO:0009536###plastid;GO:0009617###response to bacterium;GO:0009853###photorespiration;GO:0010193###response to ozone;GO:0016020###membrane
Bv_004260_grqa.t1	0.311188	0.0930986	0.0951256	0	0.2198	0.0957721	0.240829	0.0841966	0	0.173303	0.388993	0.503989	0.221546	0.454277	0.335884	0	0.276707	0	0.277023	0.264626	0.227465	0	0	0	STP8_ARATH###S. Sugar transport protein 8 - Arabidopsis thaliana (Mouse-ear cress)###0	A0A067GH81_CITSI###P. Uncharacterized protein {ECO:0000313|EMBL:KDO74666.1} - Citrus sinensis (Sweet orange) (Citrus aurantium var. sinensis)###0	GO:0005215###transporter activity;GO:0005358###high-affinity hydrogen:glucose symporter activity;GO:0005886###plasma membrane;GO:0006810###transport;GO:0009414###response to water deprivation;GO:0009506###plasmodesma;GO:0009651###response to salt stress;GO:0009679###hexose:proton symporter activity;GO:0009737###response to abscisic acid;GO:0015145###monosaccharide transmembrane transporter activi…
Bv_004270_cpwt.t1	3.73426	3.07225	4.0904	5.98923	5.16529	4.69283	10.8373	11.7033	8.98592	15.7706	14.3149	14.8047	22.5423	20.4425	22.2523	7.97784	6.82544	8.02367	18.422	31.7551	27.5233	9.86045	6.91519	11.2443	EFR3_CAEBR###S. Protein EFR3 homolog - Caenorhabditis briggsae###5.55868e-14	A0A059DIU9_EUCGR###P. Uncharacterized protein {ECO:0000313|EMBL:KCW90195.1} - Eucalyptus grandis (Flooded gum)###0	GO:0005488###binding;GO:0005886###plasma membrane
Bv_004280_axqp.t1	3.11188	3.25845	2.85377	3.17077	2.3079	3.35202	3.77298	4.29403	3.81221	4.76584	5.99049	4.78789	6.86793	7.49557	8.31312	5.95679	7.47109	6.19549	7.75664	9.79116	11.6007	48.2703	50.5491	44.7414	SAP11_ARATH###S. Zinc finger AN1 and C2H2 domain-containing stress-associated protein 11 - Arabidopsis thaliana (Mouse-ear cress)###2.55027e-96	W9RRL3_9ROSA###P. Zinc finger AN1 and C2H2 domain-containing stress-associated protein 16 {ECO:0000313|EMBL:EXB93618.1} - Morus notabilis###7.52847e-117	GO:0005623###cell;GO:0006612###protein targeting to membrane;GO:0007165###signal transduction;GO:0008270###zinc ion binding;GO:0009407###toxin catabolic process;GO:0009414###response to water deprivation;GO:0009611###response to wounding;GO:0009723###response to ethylene;GO:0009733###response to auxin;GO:0009737###response to abscisic acid;GO:0009738###abscisic acid-activated signaling pathway;GO…
Bv_004290_qdmn.t1	1970.55	1963.26	1934.47	2250.45	2213.71	2145.87	1563.94	1482.11	1567	1379.75	1401.46	1396.11	1550.93	1371.61	1374.69	1458.77	1499.84	1359.55	1509.91	1302.36	1467.83	2501.92	2354.57	2205.54	RS24_ARATH###S. 40S ribosomal protein S2-4 - Arabidopsis thaliana (Mouse-ear cress)###7.19587e-114	A0A0A0KZQ4_CUCSA###P. Uncharacterized protein {ECO:0000313|EMBL:KGN53852.1} - Cucumis sativus (Cucumber)###3.63971e-120	GO:0001510###RNA methylation;GO:0003723###RNA binding;GO:0003735###structural constituent of ribosome;GO:0005618###cell wall;GO:0005794###Golgi apparatus;GO:0005840###ribosome;GO:0005886###plasma membrane;GO:0006412###translation;GO:0009220###pyrimidine ribonucleotide biosynthetic process;GO:0009506###plasmodesma;GO:0009507###chloroplast;GO:0015935###small ribosomal subunit;GO:0016020###membrane;…
Bv_004300_tqta.t1	0	0	0	0.176154	0.2198	0.0957721	0.0802762	0.0841966	0	0.0866516	0.155597	0.188996	0.332319	0.151426	0	0	0.0922357	0	0.415534	0	0.341198	0	0	0	ATL71_ARATH###S. Putative RING-H2 finger protein ATL71 - Arabidopsis thaliana (Mouse-ear cress)###1.40139e-42	A0A068UPW0_COFCA###P. Coffea canephora DH200=94 genomic scaffold, scaffold_45 {ECO:0000313|EMBL:CDP10580.1} - Coffea canephora (Robusta coffee)###6.49533e-48	GO:0005515###protein binding;GO:0008270###zinc ion binding;GO:0016020###membrane;GO:0016021###integral to membrane;GO:0046872###metal ion binding
Bv_004310_eiqd.t1	10.2692	10.2408	10.4638	13.5638	14.0672	17.8136	4.89685	5.64118	5.44602	5.97896	5.2903	4.91389	2.82471	4.76991	5.54208	5.95679	6.54873	6.60175	5.12492	1.9847	4.43557	10.4337	10.6163	11.0084	NPK1_TOBAC###S. Mitogen-activated protein kinase kinase kinase NPK1 EC=2.7.11.25 - Nicotiana tabacum (Common tobacco)###0	D7T6T7_VITVI###P. Putative uncharacterized protein {ECO:0000313|EMBL:CBI26208.3} - Vitis vinifera (Grape)###0	GO:0000166###nucleotide binding;GO:0000911###cytokinesis by cell plate formation;GO:0000919###cell plate assembly;GO:0004672###protein kinase activity;GO:0004674###protein serine/threonine kinase activity;GO:0004709###MAP kinase kinase kinase activity;GO:0004713###protein tyrosine kinase activity;GO:0005515###protein binding;GO:0005524###ATP binding;GO:0005634###nucleus;GO:0005737###cytoplasm;GO:…
Bv_004320_zkch.t1	0.414918	0.186197	0.475628	0.616538	0.3297	0.957721	0.802762	0.673573	0.544602	1.90633	1.24478	1.32297	1.55082	2.04425	1.84736	0.425485	0.368943	0.304696	0.692557	1.58776	0.341198	0.458626	0.389588	0.393159	H1_DICDI###S. Histone H1 - Dictyostelium discoideum (Slime mold)###3.61548e-05	F6I6X5_VITVI###P. Putative uncharacterized protein {ECO:0000313|EMBL:CCB62693.1} - Vitis vinifera (Grape)###9.95933e-54	GO:0000786###nucleosome;GO:0003677###DNA binding;GO:0005634###nucleus;GO:0006334###nucleosome assembly;GO:0010286###heat acclimation
Bv_004330_qxaa.t1	11.514	10.1477	14.8396	13.1235	12.9682	10.918	4.25464	3.53626	3.90298	4.07262	4.51232	6.04786	1.44005	2.64995	1.84736	2.76565	2.49036	3.25009	1.80065	1.72007	1.47852	0.802595	0.0973971	1.33674	BH128_ARATH###S. Transcription factor bHLH128 - Arabidopsis thaliana (Mouse-ear cress)###2.06698e-55	F6I3R9_VITVI###P. Putative uncharacterized protein {ECO:0000313|EMBL:CCB61587.1} - Vitis vinifera (Grape)###4.78995e-79	GO:0003677###DNA binding;GO:0003700###transcription factor activity, sequence-specific DNA binding;GO:0005634###nucleus;GO:0005829###cytosol;GO:0006355###regulation of transcription, DNA-templated;GO:0010119###regulation of stomatal movement;GO:0044212###transcription regulatory region DNA binding;GO:0046685###response to arsenic-containing substance;GO:0046983###protein dimerization activity;GO:…
Bv_004340_nzjr.t1	52.3834	51.6697	51.9386	55.8407	51.4331	55.9309	51.5373	45.9714	46.2004	48.0916	39.7551	41.5791	41.3183	43.9892	40.0541	42.123	50.2685	46.4154	32.5502	34.2691	37.0768	50.6781	58.5357	47.0218	PNC1_SOYBN###S. Peroxisomal adenine nucleotide carrier 1 - Glycine max (Soybean) (Glycine hispida)###2.51264e-124	M5XQT2_PRUPE###P. Uncharacterized protein {ECO:0000313|EMBL:EMJ23888.1} - Prunus persica (Peach) (Amygdalus persica)###5.85276e-138	GO:0005347###ATP transmembrane transporter activity;GO:0005623###cell;GO:0005777###peroxisome;GO:0006612###protein targeting to membrane;GO:0006631###fatty acid metabolic process;GO:0006635###fatty acid beta-oxidation;GO:0006810###transport;GO:0007031###peroxisome organization;GO:0009407###toxin catabolic process;GO:0009414###response to water deprivation;GO:0009611###response to wounding;GO:0009…
Bv_004350_hhxi.t1	25.7249	24.8573	27.2059	36.9042	33.2997	39.2666	15.1722	15.0712	15.8842	13.2577	12.0588	11.5287	5.53865	6.96558	6.54973	14.9983	14.5732	15.3364	5.40195	6.61565	5.11797	13.6441	10.4215	13.8392	UGPI4_ARATH###S. Uncharacterized GPI-anchored protein At3g06035 Precursor - Arabidopsis thaliana (Mouse-ear cress)###8.2208e-52	A9PEA9_POPTR###P. Uncharacterized protein {ECO:0000313|EMBL:EEE90076.2} - Populus trichocarpa (Western balsam poplar) (Populus balsamifer - subsp. trichocarpa)###9.12467e-58	GO:0005623###cell;GO:0005886###plasma membrane;GO:0006569###tryptophan catabolic process;GO:0006833###water transport;GO:0009651###response to salt stress;GO:0009684###indoleacetic acid biosynthetic process;GO:0009750###response to fructose;GO:0010075###regulation of meristem growth;GO:0016114###terpenoid biosynthetic process;GO:0030003###cellular cation homeostasis;GO:0031225###anchored componen…
Bv_004360_sgtg.t1	73.4405	75.503	71.4393	47.2092	52.8618	47.1199	79.7946	79.3132	70.7074	60.1362	60.2161	60.9196	79.2581	69.6558	70.3676	177.108	164.641	171.138	89.6169	72.7722	79.6128	87.9414	99.9294	100.806	CHR12_ARATH###S. Probable ATP-dependent DNA helicase CHR12 EC=3.6.4.12 - Arabidopsis thaliana (Mouse-ear cress)###0	A0A067GHE1_CITSI###P. Uncharacterized protein {ECO:0000313|EMBL:KDO74726.1} - Citrus sinensis (Sweet orange) (Citrus aurantium var. sinensis)###0	GO:0000166###nucleotide binding;GO:0000790###nuclear chromatin;GO:0001102###RNA polymerase II activating transcription factor binding;GO:0003677###DNA binding;GO:0004386###helicase activity;GO:0005524###ATP binding;GO:0005634###nucleus;GO:0005987###sucrose catabolic process;GO:0006259###DNA metabolic process;GO:0006261###DNA-dependent DNA replication;GO:0006302###double-strand break repair;GO:000…
Bv_004360_sgtg.t2	73.4405	75.503	71.4393	47.2092	52.8618	47.1199	79.7946	79.3132	70.7074	60.1362	60.2161	60.9196	79.2581	69.6558	70.3676	177.108	164.641	171.138	89.6169	72.7722	79.6128	87.9414	99.9294	100.806	CHR12_ARATH###S. Probable ATP-dependent DNA helicase CHR12 EC=3.6.4.12 - Arabidopsis thaliana (Mouse-ear cress)###0	A0A067GHE1_CITSI###P. Uncharacterized protein {ECO:0000313|EMBL:KDO74726.1} - Citrus sinensis (Sweet orange) (Citrus aurantium var. sinensis)###0	GO:0000166###nucleotide binding;GO:0000790###nuclear chromatin;GO:0001102###RNA polymerase II activating transcription factor binding;GO:0003677###DNA binding;GO:0004386###helicase activity;GO:0005524###ATP binding;GO:0005634###nucleus;GO:0005987###sucrose catabolic process;GO:0006259###DNA metabolic process;GO:0006261###DNA-dependent DNA replication;GO:0006302###double-strand break repair;GO:000…
Bv_004370_qire.t1	8.29836	9.86845	11.6053	14.2684	15.0563	12.0673	12.0414	13.4715	12.6166	14.6441	11.5142	13.6077	16.9483	13.2497	12.3437	6.80776	7.56333	7.21115	12.6045	12.0405	14.444	12.8415	14.22	11.0871	RH58_ARATH###S. DEAD-box ATP-dependent RNA helicase 58, chloroplastic EC=3.6.4.13 Precursor - Arabidopsis thaliana (Mouse-ear cress)###4.70689e-161	B9HV92_POPTR###P. Uncharacterized protein {ECO:0000313|EMBL:EEF01963.2} - Populus trichocarpa (Western balsam poplar) (Populus balsamifer - subsp. trichocarpa)###1.41909e-175	GO:0000166###nucleotide binding;GO:0003676###nucleic acid binding;GO:0003723###RNA binding;GO:0004004###ATP-dependent RNA helicase activity;GO:0004386###helicase activity;GO:0005515###protein binding;GO:0005524###ATP binding;GO:0005840###ribosome;GO:0009409###response to cold;GO:0009507###chloroplast;GO:0009536###plastid;GO:0010501###RNA secondary structure unwinding;GO:0016787###hydrolase activi…
Bv_004370_qire.t2	8.29836	9.86845	11.6053	14.2684	15.0563	12.0673	12.0414	13.4715	12.6166	14.6441	11.5142	13.6077	16.9483	13.2497	12.3437	6.80776	7.56333	7.21115	12.6045	12.0405	14.444	12.8415	14.22	11.0871	RH58_ARATH###S. DEAD-box ATP-dependent RNA helicase 58, chloroplastic EC=3.6.4.13 Precursor - Arabidopsis thaliana (Mouse-ear cress)###1.7448e-129	B9HV92_POPTR###P. Uncharacterized protein {ECO:0000313|EMBL:EEF01963.2} - Populus trichocarpa (Western balsam poplar) (Populus balsamifer - subsp. trichocarpa)###6.38018e-146	GO:0000166###nucleotide binding;GO:0003676###nucleic acid binding;GO:0003723###RNA binding;GO:0004004###ATP-dependent RNA helicase activity;GO:0004386###helicase activity;GO:0005515###protein binding;GO:0005524###ATP binding;GO:0005840###ribosome;GO:0009409###response to cold;GO:0010501###RNA secondary structure unwinding;GO:0016787###hydrolase activity;GO:0043590###bacterial nucleoid
Bv_004380_znjm.t1	2.07459	2.60676	2.09276	3.25884	2.9673	2.20276	3.45188	3.95724	3.35838	3.29276	4.74571	4.4729	2.99087	4.01278	3.61075	1.80831	2.21366	2.336	2.63172	1.45544	1.81972	0.573282	0.876574	1.65127	GLGL1_ARATH###S. Glucose-1-phosphate adenylyltransferase large subunit 1, chloroplastic EC=2.7.7.27 Precursor - Arabidopsis thaliana (Mouse-ear cress)###0	F6HDM4_VITVI###P. Glucose-1-phosphate adenylyltransferase {ECO:0000256|RuleBase:RU003565} - Vitis vinifera (Grape)###0	GO:0003824###catalytic activity;GO:0005978###glycogen biosynthetic process;GO:0006098###pentose-phosphate shunt;GO:0006364###rRNA processing;GO:0008152###metabolic process;GO:0008878###glucose-1-phosphate adenylyltransferase activity;GO:0009058###biosynthetic process;GO:0009507###chloroplast;GO:0009536###plastid;GO:0009570###chloroplast stroma;GO:0009637###response to blue light;GO:0009853###phot…
Bv_004380_znjm.t2	2.07459	2.60676	2.09276	3.25884	2.9673	2.20276	3.45188	3.95724	3.35838	3.29276	4.74571	4.4729	2.99087	4.01278	3.61075	1.80831	2.21366	2.336	2.63172	1.45544	1.81972	0.573282	0.779177	1.65127	GLGL1_ARATH###S. Glucose-1-phosphate adenylyltransferase large subunit 1, chloroplastic EC=2.7.7.27 Precursor - Arabidopsis thaliana (Mouse-ear cress)###0	F6HDM4_VITVI###P. Glucose-1-phosphate adenylyltransferase {ECO:0000256|RuleBase:RU003565} - Vitis vinifera (Grape)###0	GO:0003824###catalytic activity;GO:0005978###glycogen biosynthetic process;GO:0006098###pentose-phosphate shunt;GO:0006364###rRNA processing;GO:0008152###metabolic process;GO:0008878###glucose-1-phosphate adenylyltransferase activity;GO:0009058###biosynthetic process;GO:0009507###chloroplast;GO:0009536###plastid;GO:0009570###chloroplast stroma;GO:0009637###response to blue light;GO:0009853###phot…
Bv_004390_nfwt.t1	0	0	0	0	0	0	0	0	0	0	0	0.0629986	0.110773	0	0	0	0	0	0	0	0	0.114656	0	0	0	0	0
Bv_004400_rkqw.t1	6.53496	9.86845	7.22954	1.67346	2.8574	3.83088	97.1342	96.5735	79.5118	97.223	105.962	95.1278	184.825	148.246	173.568	75.4172	83.3811	82.3696	124.66	128.608	133.863	75.7879	72.7556	64.0062	0	R0ILJ9_9BRAS###P. Uncharacterized protein {ECO:0000313|EMBL:EOA39445.1} - Capsella rubella###2.95705e-40	GO:0005623###cell;GO:0005777###peroxisome;GO:0006635###fatty acid beta-oxidation;GO:0010264###myo-inositol hexakisphosphate biosynthetic process;GO:0016558###protein import into peroxisome matrix
Bv_004410_unah.t1	0	0	0	0	0	0	0	0	0	0	0	0	0	0	0	0	0	0	0	0	0.227465	0	0	0	0	0	0
Bv_004420_ynjn.t1	0.726106	0.930986	0.475628	0.264231	0.659399	0.383088	0.802762	0.25259	0.453835	0.953167	0.54459	0.818981	1.38466	0.908554	1.34353	0.106371	0.184471	0.406262	1.52363	0.661565	1.70599	2.40778	2.14274	2.35895	FTSX_BACAN###S. Cell division protein FtsX {ECO:0000250|UniProtKB:O34876, ECO:0000312|EMBL:AAP29072.1} - Bacillus anthracis###0.0253881	0	0
Bv_004430_srsc.t1	0.829836	0.65169	0.380502	0.440384	0.4396	0.47886	1.28442	0.420983	0.363068	0.693212	0.777986	0.503989	1.49544	1.21141	1.42751	0.744598	0	0.710958	0.96958	0.793878	1.81972	1.94916	3.5063	1.65127	0	0	0
Bv_004440_xdnd.t1	0	0	0	0	0	0	0	0	0	0	0	0	0	0	0	0	0	0	0.415534	0	0.113733	0	0	0	CCU11_ARATH###S. Cyclin-U1-1 - Arabidopsis thaliana (Mouse-ear cress)###5.10784e-51	B9HE32_POPTR###P. Cyclin family protein {ECO:0000313|EMBL:EEE90914.1} - Populus trichocarpa (Western balsam poplar) (Populus balsamifer - subsp. trichocarpa)###1.17295e-61	GO:0000079###regulation of cyclin-dependent protein serine/threonine kinase activity;GO:0005515###protein binding;GO:0010054###trichoblast differentiation;GO:0010440###stomatal lineage progression;GO:0019901###protein kinase binding
Bv_004450_ockh.t1	111.198	104.922	114.721	110.184	107.702	102.955	108.935	107.856	104.927	83.6188	79.9769	76.2283	103.019	102.894	97.9101	79.9911	77.2013	83.9946	82.1373	145.015	132.271	58.1308	66.3274	58.502	BH144_ARATH###S. Transcription factor bHLH144 - Arabidopsis thaliana (Mouse-ear cress)###4.06867e-19	B9S150_RICCO###P. Putative uncharacterized protein {ECO:0000313|EMBL:EEF42692.1} - Ricinus communis (Castor bean)###8.4023e-45	GO:0003677###DNA binding;GO:0005634###nucleus;GO:0006355###regulation of transcription, DNA-templated
Bv_004460_xeww.t1	0	0.465493	0.570754	0.264231	0.1099	0.191544	0.160552	0.25259	0.0907669	0.433258	0.233396	0.44099	0.332319	0.227139	0.167942	0.531856	0.461178	0.304696	0	0.529252	0.568663	0.687938	0.194794	0.47179	NRX1_ARATH###S. Probable nucleoredoxin 1 EC=1.8.1.8 - Arabidopsis thaliana (Mouse-ear cress)###4.80399e-22	W1NR79_AMBTC###P. Uncharacterized protein {ECO:0000313|EMBL:ERM99461.1} - Amborella trichopoda###1.56267e-25	GO:0005829###cytosol;GO:0009860###pollen tube growth;GO:0010183###pollen tube guidance;GO:0016491###oxidoreductase activity;GO:0016740###transferase activity;GO:0016746###transferase activity, transferring acyl groups;GO:0016853###isomerase activity;GO:0046686###response to cadmium ion;GO:0055114###oxidation-reduction process;GO:0080092###regulation of pollen tube growth
Bv_004470_wcgk.t1	1.45221	0.744789	0.475628	0.352307	0.989099	0.574632	0.561934	0.673573	0.816902	0.953167	0.54459	0.629986	0.664638	0.52999	0.671767	0.531856	0.922357	0.812523	0.415534	0.264626	0.227465	0.458626	0.0973971	0.314527	0	0	0
Bv_004480_jgkg.t1	22.7168	21.1334	28.2523	13.8281	16.5949	16.377	17.9819	22.0595	25.2332	18.89	12.6034	14.6157	17.2806	12.644	16.7102	24.0399	31.1757	28.0321	11.4964	12.9667	14.5578	16.6252	18.895	24.6117	NRX1_ARATH###S. Probable nucleoredoxin 1 EC=1.8.1.8 - Arabidopsis thaliana (Mouse-ear cress)###1.64579e-28	W1NR79_AMBTC###P. Uncharacterized protein {ECO:0000313|EMBL:ERM99461.1} - Amborella trichopoda###1.18004e-30	GO:0005829###cytosol;GO:0009860###pollen tube growth;GO:0010183###pollen tube guidance;GO:0016491###oxidoreductase activity;GO:0016740###transferase activity;GO:0016746###transferase activity, transferring acyl groups;GO:0046686###response to cadmium ion;GO:0055114###oxidation-reduction process;GO:0080092###regulation of pollen tube growth
Bv_004490_eeeh.t1	0	0.0930986	0.0951256	0.0880769	0.1099	0.287316	0	0.673573	0.0907669	0.433258	0.466791	1.07098	0.553865	0.227139	0.335884	0.425485	0.553414	0.304696	0	0.264626	0	0	0.0973971	0	0	I7AYD2_PHAVU###P. Retropepsin-like protein {ECO:0000313|EMBL:AFN88198.1} - Phaseolus vulgaris (Kidney bean) (French bean)###1.10619e-109	0
Bv_004500_riop.t1	8.19463	9.49606	10.1784	6.42961	7.80289	5.45901	9.55287	7.4935	8.89516	7.45203	6.22389	5.85887	6.25867	6.05703	5.96194	8.50969	9.96145	9.85185	6.37153	5.42483	5.00423	4.12763	6.13602	7.70591	NRX1_ARATH###S. Probable nucleoredoxin 1 EC=1.8.1.8 - Arabidopsis thaliana (Mouse-ear cress)###2.42704e-25	W1NR79_AMBTC###P. Uncharacterized protein {ECO:0000313|EMBL:ERM99461.1} - Amborella trichopoda###4.53909e-29	GO:0005829###cytosol;GO:0009860###pollen tube growth;GO:0010183###pollen tube guidance;GO:0016491###oxidoreductase activity;GO:0016853###isomerase activity;GO:0046686###response to cadmium ion;GO:0055114###oxidation-reduction process;GO:0080092###regulation of pollen tube growth
Bv_004510_feaw.t1	10.5804	13.0338	9.89306	11.6261	14.1771	11.9715	12.1217	9.85101	11.1643	7.01878	8.48004	8.7568	6.9787	8.70698	6.71767	6.70138	8.11674	6.60175	7.20259	5.0279	6.36902	5.38885	5.16205	3.14527	IMP1_SCHPO###S. Mitochondrial inner membrane protease subunit 1 EC=3.4.21.- - Schizosaccharomyces pombe (strain 972 / ATCC 24843) (Fission yeast)###5.87408e-26	A9PAC0_POPTR###P. Putative uncharacterized protein {ECO:0000313|EMBL:ABK93323.1} - Populus trichocarpa (Western balsam poplar) (Populus balsamifer - subsp. trichocarpa)###2.55509e-49	GO:0005739###mitochondrion;GO:0006508###proteolysis;GO:0008233###peptidase activity;GO:0008236###serine-type peptidase activity;GO:0016020###membrane;GO:0016787###hydrolase activity;GO:0048445###carpel morphogenesis
Bv_004520_mpfn.t1	27.4883	29.8846	25.8742	28.1846	26.5958	28.5401	19.5874	15.829	19.7872	19.4099	19.7608	18.8366	17.8898	18.8525	19.9011	18.615	19.0006	16.2505	25.2091	20.1116	22.2916	23.5046	18.7002	19.5793	TOM1_ARATH###S. Tobamovirus multiplication protein 1 - Arabidopsis thaliana (Mouse-ear cress)###4.24173e-11	D7TK24_VITVI###P. Putative uncharacterized protein {ECO:0000313|EMBL:CBI30846.3} - Vitis vinifera (Grape)###1.96111e-118	GO:0005515###protein binding;GO:0005623###cell;GO:0005774###vacuolar membrane;GO:0006635###fatty acid beta-oxidation;GO:0006914###autophagy;GO:0009705###plant-type vacuole membrane;GO:0016558###protein import into peroxisome matrix;GO:0046786###viral replication complex formation and maintenance
Bv_004530_tfhx.t1	0	0	0	0	0	0	0	0	0	0	0	0	0	0	0	0	0	0	0	0	0	0	0	0	0	0	0
Bv_004540_rtyf.t1	0	0	0	0	0	0	0	0	0	0	0	0	0	0	0	0	0	0	0	0	0	0	0	0	HSOP3_ARATH###S. Hsp70-Hsp90 organizing protein 3 - Arabidopsis thaliana (Mouse-ear cress)###2.75634e-30	H9B3R7_ATRCA###P. Stress-induced protein sti1-like protein {ECO:0000313|EMBL:AFC98462.1} - Atriplex canescens (Fourwing saltbush) (Calligonum canescens)###6.32577e-31	GO:0005634###nucleus;GO:0005829###cytosol;GO:0005886###plasma membrane;GO:0006457###protein folding;GO:0006950###response to stress;GO:0006986###response to unfolded protein;GO:0009165###nucleotide biosynthetic process;GO:0009408###response to heat;GO:0009611###response to wounding;GO:0009640###photomorphogenesis;GO:0009644###response to high light intensity;GO:0010286###heat acclimation;GO:00103…
Bv_004550_dzif.t1	0	0	0	0	0.2198	0	0	0	0	0	0	0.0629986	0	0	0	0	0	0	0	0	0	0	0	0	ACD11_ARATH###S. Accelerated cell death 11 {ECO:0000303|PubMed:11850411} - Arabidopsis thaliana (Mouse-ear cress)###1.27564e-65	K4B807_SOLLC###P. Uncharacterized protein {ECO:0000313|EnsemblPlants:Solyc02g070250.2.1} - Solanum lycopersicum (Tomato) (Lycopersicon esculentum)###2.0872e-72	GO:0002679###respiratory burst involved in defense response;GO:0005515###protein binding;GO:0005623###cell;GO:0005634###nucleus;GO:0005737###cytoplasm;GO:0006612###protein targeting to membrane;GO:0006869###lipid transport;GO:0006984###ER-nucleus signaling pathway;GO:0008219###cell death;GO:0009697###salicylic acid biosynthetic process;GO:0009723###response to ethylene;GO:0009738###abscisic acid-…
Bv_004560_rcsg.t1	0.829836	0.930986	0.380502	1.05692	0.3297	0.191544	0.240829	0.841966	1.0892	0.866516	0.700187	0.503989	1.10773	1.13569	0.587797	0.744598	0.64565	1.32035	1.10809	0.529252	0.90986	2.40778	2.82452	1.25811	UPP_TOBAC###S. Uracil phosphoribosyltransferase EC=2.4.2.9 - Nicotiana tabacum (Common tobacco)###4.17002e-13	W9QG49_9ROSA###P. Uracil phosphoribosyltransferase {ECO:0000313|EMBL:EXB36718.1} - Morus notabilis###7.79744e-14	GO:0016740###transferase activity;GO:0016757###transferase activity, transferring glycosyl groups
Bv_004570_fsnp.t1	0	0	0	0	0	0	0	0	0	0	0	0	0	0	0	0	0	0	0	0	0	0	0	0	0	0	0
Bv_004580_srgo.t1	0	0	0	0	0	0	0	0	0	0	0	0	0	0	0	0	0	0	0	0	0	0	0	0	0	0	0
Bv_004590_rikf.t1	0	0	0.380502	0.352307	0.1099	0	0	0	0.453835	0	0.388993	0	0	0	0.419855	0	0	0	0	0	0	0	0.779177	0	0	0	0
Bv_004600_eupa.t1	0	0	0.0951256	0.264231	0	0.0957721	0	0	0	0.173303	0.233396	0	0	0.0757129	0	0	0	0.203131	0	0.132313	0	0	0	0.235895	0	J3MEH0_ORYBR###P. Uncharacterized protein {ECO:0000313|EnsemblPlants:OB06G24140.1} - Oryza brachyantha###3.64321e-14	0
Bv_004610_qcaz.t1	0	0	0	0.0880769	0	0	0	0	0	0	0	0.0629986	0	0	0	0	0	0	0	0	0	0	0	0	RGA2_SOLBU###S. Disease resistance protein RGA2 - Solanum bulbocastanum (Wild potato)###1.02013e-25	A0FD18_BETVU###P. NBS-LRR type resistance protein {ECO:0000313|EMBL:ABJ99600.1} - Beta vulgaris (Sugar beet)###0	GO:0002230###positive regulation of defense response to virus by host;GO:0005515###protein binding;GO:0005886###plasma membrane;GO:0006952###defense response;GO:0009416###response to light stimulus;GO:0009626###plant-type hypersensitive response;GO:0009627###systemic acquired resistance;GO:0009697###salicylic acid biosynthetic process;GO:0016787###hydrolase activity;GO:0043531###ADP binding;GO:00…
Bv_004620_pwog.t1	44.085	39.3807	41.5699	51.4369	51.7628	51.8127	39.3354	39.1514	37.0329	37.5201	40.4553	38.1771	39.3244	39.9007	40.6419	39.5701	39.2924	39.6105	36.9825	25.801	30.2529	33.5943	30.6801	38.9227	COG8_MOUSE###S. Conserved oligomeric Golgi complex subunit 8 - Mus musculus (Mouse)###5.82931e-90	D7STS3_VITVI###P. Putative uncharacterized protein {ECO:0000313|EMBL:CBI20672.3} - Vitis vinifera (Grape)###0	GO:0009506###plasmodesma;GO:0017119###Golgi transport complex
Bv_004630_emyw.t1	67.2167	60.7934	60.6901	77.3315	77.5893	71.9248	68.3954	64.7472	64.263	81.4525	74.9978	74.7793	91.2216	79.8771	76.5815	44.995	49.8073	48.3451	57.7593	46.8388	60.7332	59.2773	65.3534	51.9756	VPS29_ARATH###S. Vacuolar protein sorting-associated protein 29 - Arabidopsis thaliana (Mouse-ear cress)###2.61277e-94	M5WNI2_PRUPE###P. Vacuolar protein sorting-associated protein 29 {ECO:0000256|RuleBase:RU362040} - Prunus persica (Peach) (Amygdalus persica)###2.00617e-101	GO:0001881###receptor recycling;GO:0005771###multivesicular body;GO:0006511###ubiquitin-dependent protein catabolic process;GO:0006623###protein targeting to vacuole;GO:0007034###vacuolar transport;GO:0009853###photorespiration;GO:0016020###membrane;GO:0016192###vesicle-mediated transport;GO:0016197###endosomal transport;GO:0030904###retromer complex;GO:0043231###intracellular membrane-bounded or…
Bv_004640_hkho.t1	14.5221	12.6614	13.2225	9.42422	10.8801	8.9068	14.9314	11.1982	14.8858	11.2647	9.72482	10.0168	11.6866	10.1455	12.1758	16.2748	16.8791	17.6724	15.7903	19.847	22.519	36.3461	43.4391	40.8885	FDL39_ARATH###S. F-box/FBD/LRR-repeat protein At5g56570 - Arabidopsis thaliana (Mouse-ear cress)###1.27891e-15	A0A061EQ52_THECC###P. Uncharacterized protein {ECO:0000313|EMBL:EOY04459.1} - Theobroma cacao (Cacao) (Cocoa)###2.66693e-25	GO:0005515###protein binding
Bv_004650_xoch.t1	0	0	0	0	0	0	0	0	0	0	0	0	0	0	0	0	0	0	0	0	0	0	0	0	0	0	0
Bv_004660_ycyk.t1	2.48951	5.02732	3.42452	3.96346	4.1762	4.40552	4.7363	4.37823	4.71988	5.11244	5.2125	4.4099	6.64638	6.05703	6.80165	5.63767	4.70402	4.06262	4.43237	8.20341	7.73381	9.28717	8.37615	7.86317	FBD32_ARATH###S. FBD-associated F-box protein At5g22730 - Arabidopsis thaliana (Mouse-ear cress)###6.17757e-20	A0A022S0Z9_ERYGU###P. Uncharacterized protein {ECO:0000313|EMBL:EYU44920.1} - Erythranthe guttata (Yellow monkey flower) (Mimulus guttatus)###1.41502e-24	GO:0005515###protein binding
Bv_004670_ujxs.t1	0	0	0	0	0	0	0	0	0.0907669	0	0	0	0	0	0	0	0	0	0	0	0	0	0	0	0	0	0
Bv_004680_xriq.t1	4.35664	4.46873	4.4709	4.84423	6.48409	4.88438	7.86707	7.32511	6.53522	6.15226	6.45728	6.11086	7.36641	8.2527	7.8093	3.61662	3.59719	4.46888	6.92557	14.0252	15.3539	16.0519	17.9211	20.2084	FDL3_ARATH###S. F-box/FBD/LRR-repeat protein At1g16930 - Arabidopsis thaliana (Mouse-ear cress)###9.8986e-24	M5X668_PRUPE###P. Uncharacterized protein {ECO:0000313|EMBL:EMJ14570.1} - Prunus persica (Peach) (Amygdalus persica)###1.53964e-26	GO:0005515###protein binding
Bv_004690_fakf.t1	0.622377	0.65169	0.475628	0.704615	0.659399	0.47886	0.883039	0.25259	0.363068	0.519909	0.466791	0.629986	0.553865	0.52999	1.17559	0.106371	0.553414	0.609393	1.2466	1.58776	1.47852	2.06381	2.53232	1.7299	0	0	0
Bv_004700_xatg.t1	9.23192	11.1718	8.37105	8.80769	8.79199	8.71526	7.30514	8.75645	7.53365	5.80565	5.13471	5.41788	3.93244	3.5585	3.02295	10.318	8.85463	7.82054	3.18576	3.57245	5.11797	8.9432	8.18136	6.21191	PPR5_ARATH###S. Putative pentatricopeptide repeat-containing protein At1g02420 - Arabidopsis thaliana (Mouse-ear cress)###4.12072e-174	F6HZC9_VITVI###P. Putative uncharacterized protein {ECO:0000313|EMBL:CCB60044.1} - Vitis vinifera (Grape)###0	GO:0005634###nucleus;GO:0005829###cytosol;GO:0007131###reciprocal meiotic recombination;GO:0009560###embryo sac egg cell differentiation;GO:0009691###cytokinin biosynthetic process;GO:0009788###negative regulation of abscisic acid-activated signaling pathway;GO:0009845###seed germination;GO:0010029###regulation of seed germination
Bv_004710_rxos.t1	24.5839	21.1334	23.8765	21.6669	20.6612	22.698	15.8947	15.5764	15.2488	10.3115	11.3586	9.13479	7.86488	8.2527	6.71767	16.7003	13.6509	13.5082	7.47962	6.35103	6.36902	5.38885	3.4089	4.87517	RNH2B_XENLA###S. Ribonuclease H2 subunit B - Xenopus laevis (African clawed frog)###1.29814e-18	A5BJS1_VITVI###P. Putative uncharacterized protein {ECO:0000313|EMBL:CAN79021.1} - Vitis vinifera (Grape)###6.6539e-93	GO:0000166###nucleotide binding;GO:0005524###ATP binding;GO:0005634###nucleus;GO:0006221###pyrimidine nucleotide biosynthetic process;GO:0006541###glutamine metabolic process;GO:0016874###ligase activity
Bv_004710_rxos.t2	24.6876	21.1334	23.8765	22.4596	20.7711	23.2726	16.1355	15.7448	15.4304	10.4848	11.4364	9.19779	7.92027	8.2527	6.71767	16.7003	13.6509	13.5082	7.47962	6.48334	6.59649	5.38885	3.4089	4.87517	RNH2B_XENLA###S. Ribonuclease H2 subunit B - Xenopus laevis (African clawed frog)###6.47203e-17	A5BJS1_VITVI###P. Putative uncharacterized protein {ECO:0000313|EMBL:CAN79021.1} - Vitis vinifera (Grape)###2.57478e-90	GO:0000166###nucleotide binding;GO:0005524###ATP binding;GO:0005634###nucleus;GO:0006221###pyrimidine nucleotide biosynthetic process;GO:0006541###glutamine metabolic process;GO:0016874###ligase activity
Bv_004720_idme.t1	0.622377	0.372394	0.665879	0.176154	0.3297	0.383088	0.321105	0.0841966	0.181534	0.259955	0.233396	0.314993	0.0553865	0.908554	0.419855	0.106371	0.184471	0.304696	0.415534	0.529252	0.90986	0.114656	0	0.393159	1A17_ARATH###S. 1-aminocyclopropane-1-carboxylate synthase 7 EC=4.4.1.14 - Arabidopsis thaliana (Mouse-ear cress)###2.66058e-172	A0A067EW22_CITSI###P. Uncharacterized protein {ECO:0000313|EMBL:KDO59268.1} - Citrus sinensis (Sweet orange) (Citrus aurantium var. sinensis)###0	GO:0003824###catalytic activity;GO:0005515###protein binding;GO:0006865###amino acid transport;GO:0009058###biosynthetic process;GO:0009693###ethylene biosynthetic process;GO:0016829###lyase activity;GO:0016847###1-aminocyclopropane-1-carboxylate synthase activity;GO:0030170###pyridoxal phosphate binding;GO:0042802###identical protein binding
Bv_004730_eymh.t1	2.90443	2.88606	3.13914	5.02038	4.72569	4.69283	0.481657	0.25259	0.998436	1.55973	0.933583	1.76396	0.332319	0.52999	0.251913	0	0	0.507827	0	0.132313	0.341198	0.343969	0.194794	0	PLA21_ORYSJ###S. Probable phospholipase A2 homolog 1 EC=3.1.1.4 Precursor - Oryza sativa subsp. japonica (Rice)###8.35942e-40	Q5CCT9_TOBAC###P. Phospholipase A2 {ECO:0000313|EMBL:BAD90926.1} - Nicotiana tabacum (Common tobacco)###8.04487e-52	GO:0004623###phospholipase A2 activity;GO:0005509###calcium ion binding;GO:0005773###vacuole;GO:0005783###endoplasmic reticulum;GO:0005794###Golgi apparatus;GO:0006644###phospholipid metabolic process;GO:0008289###lipid binding;GO:0009555###pollen development;GO:0009846###pollen germination;GO:0009860###pollen tube growth;GO:0016042###lipid catabolic process;GO:0016787###hydrolase activity
Bv_004740_zzux.t1	0	0	0	0	0	0	0	0	0	0	0	0	0	0	0	0.106371	0	0	0	0	0	0	0	0	SYM_ORYSJ###S. Probable methionine--tRNA ligase EC=6.1.1.10 - Oryza sativa subsp. japonica (Rice)###2.90936e-29	W9QQL4_9ROSA###P. Putative methionine--tRNA ligase {ECO:0000313|EMBL:EXB50508.1} - Morus notabilis###3.00765e-38	GO:0000166###nucleotide binding;GO:0004812###aminoacyl-tRNA ligase activity;GO:0005524###ATP binding;GO:0005634###nucleus;GO:0005829###cytosol;GO:0006418###tRNA aminoacylation for protein translation;GO:0016874###ligase activity;GO:0046686###response to cadmium ion
Bv_004750_urpo.t1	18.8788	17.1301	20.3569	14.1804	21.7602	20.4952	22.8787	22.3121	22.6917	23.9158	22.2504	20.7265	24.3147	27.3323	23.2599	27.0183	27.5785	28.3368	23.5469	31.4905	29.1155	49.8755	49.6725	50.2457	IST1_HUMAN###S. IST1 homolog - Homo sapiens (Human)###5.60974e-26	A0A067KFK7_JATCU###P. Uncharacterized protein {ECO:0000313|EMBL:KDP33748.1} - Jatropha curcas (Barbados nut)###6.35016e-96	GO:0005739###mitochondrion;GO:0048573###photoperiodism, flowering
Bv_004750_urpo.t2	18.8788	17.1301	20.3569	14.1804	21.7602	20.4952	22.8787	22.3121	22.6917	23.9158	22.2504	20.7265	24.3147	27.3323	23.2599	27.0183	27.5785	28.3368	23.5469	31.4905	29.1155	49.8755	49.6725	50.2457	IST1_HUMAN###S. IST1 homolog - Homo sapiens (Human)###6.04084e-26	A0A067KFK7_JATCU###P. Uncharacterized protein {ECO:0000313|EMBL:KDP33748.1} - Jatropha curcas (Barbados nut)###1.13721e-96	GO:0005739###mitochondrion;GO:0048573###photoperiodism, flowering
Bv_004760_funr.t1	4.14918	3.81704	3.23427	1.76154	2.4178	3.83088	2.64912	2.4417	5.35525	5.02579	8.09105	8.12682	4.98479	10.2969	7.38944	4.7867	4.88849	3.14853	4.01683	2.51395	3.52571	0.114656	0.486985	0.157263	CAMT3_ARATH###S. Probable caffeoyl-CoA O-methyltransferase At4g26220 EC=2.1.1.104 - Arabidopsis thaliana (Mouse-ear cress)###4.02059e-60	A0A067EW40_CITSI###P. Uncharacterized protein {ECO:0000313|EMBL:KDO59288.1} - Citrus sinensis (Sweet orange) (Citrus aurantium var. sinensis)###6.03334e-65	GO:0005737###cytoplasm;GO:0005829###cytosol;GO:0006598###polyamine catabolic process;GO:0008168###methyltransferase activity;GO:0008171###O-methyltransferase activity;GO:0009611###response to wounding;GO:0009698###phenylpropanoid metabolic process;GO:0009718###anthocyanin-containing compound biosynthetic process;GO:0009805###coumarin biosynthetic process;GO:0009963###positive regulation of flavon…
Bv_004770_dodw.t1	40.8694	43.5701	46.992	38.4015	39.4541	42.2355	30.1036	30.5634	33.7653	28.7683	29.3301	28.1604	24.8132	24.3795	25.1913	34.9961	29.1465	28.0321	28.1178	26.3303	24.5662	12.3829	10.7137	14.3896	DNA2_XENLA###S. DNA replication ATP-dependent helicase/nuclease DNA2 EC=3.1.-.- EC=3.6.4.12 - Xenopus laevis (African clawed frog)###4.68479e-159	F6GVH0_VITVI###P. Putative uncharacterized protein {ECO:0000313|EMBL:CCB43953.1} - Vitis vinifera (Grape)###0	GO:0000166###nucleotide binding;GO:0004386###helicase activity;GO:0005524###ATP binding;GO:0008409###5'-3' exonuclease activity;GO:0016787###hydrolase activity;GO:0045002###double-strand break repair via single-strand annealing;GO:0090305###nucleic acid phosphodiester bond hydrolysis
Bv_004770_dodw.t2	40.8694	43.5701	46.992	38.4015	39.4541	42.2355	30.1036	30.5634	33.7653	28.7683	29.3301	28.1604	24.8132	24.3795	25.1913	34.9961	29.1465	28.0321	28.1178	26.3303	24.5662	12.3829	10.7137	14.3896	DNA2_XENLA###S. DNA replication ATP-dependent helicase/nuclease DNA2 EC=3.1.-.- EC=3.6.4.12 - Xenopus laevis (African clawed frog)###4.8211e-159	F6GVH0_VITVI###P. Putative uncharacterized protein {ECO:0000313|EMBL:CCB43953.1} - Vitis vinifera (Grape)###0	GO:0000166###nucleotide binding;GO:0004386###helicase activity;GO:0005524###ATP binding;GO:0008409###5'-3' exonuclease activity;GO:0016787###hydrolase activity;GO:0045002###double-strand break repair via single-strand annealing;GO:0090305###nucleic acid phosphodiester bond hydrolysis
Bv_004780_erug.t1	9.12819	12.289	9.32231	21.5788	20.4414	21.5487	3.45188	4.04144	2.99531	5.63235	4.90131	5.10288	2.10469	1.89282	1.76339	1.38283	0.64565	0.812523	1.66214	0.396939	1.13733	0.458626	0.389588	0.157263	YSL7_ARATH###S. Probable metal-nicotianamine transporter YSL7 - Arabidopsis thaliana (Mouse-ear cress)###0	K4BA27_SOLLC###P. Uncharacterized protein {ECO:0000313|EnsemblPlants:Solyc02g081570.2.1} - Solanum lycopersicum (Tomato) (Lycopersicon esculentum)###0	GO:0003006###developmental process involved in reproduction;GO:0005774###vacuolar membrane;GO:0005886###plasma membrane;GO:0006810###transport;GO:0006857###oligopeptide transport;GO:0006865###amino acid transport;GO:0009624###response to nematode;GO:0016020###membrane;GO:0016021###integral to membrane;GO:0048316###seed development;GO:0051980###iron-nicotianamine transmembrane transporter activity…
Bv_004790_dsst.t1	60.8892	57.8142	57.0754	75.3938	83.5239	78.4373	80.1157	85.8806	79.3303	106.495	107.673	107.098	155.47	135.905	143.17	83.395	81.8131	89.5807	184.774	175.844	180.494	175.539	174.146	153.646	CAMT_STELP###S. Caffeoyl-CoA O-methyltransferase EC=2.1.1.104 - Stellaria longipes (Longstalk starwort)###1.04865e-94	Q6YI95_MESCR###P. O-methyltransferase {ECO:0000313|EMBL:AAN61072.1} - Mesembryanthemum crystallinum (Common ice plant) (Cryophytu - crystallinum)###4.65495e-103	GO:0005737###cytoplasm;GO:0005829###cytosol;GO:0006598###polyamine catabolic process;GO:0008168###methyltransferase activity;GO:0008171###O-methyltransferase activity;GO:0009611###response to wounding;GO:0009698###phenylpropanoid metabolic process;GO:0009718###anthocyanin-containing compound biosynthetic process;GO:0009805###coumarin biosynthetic process;GO:0009809###lignin biosynthetic process;G…
Bv_004800_nnhy.t1	0.829836	0.65169	0.85613	0.968845	0.4396	0.383088	2.00691	2.10492	1.72457	1.55973	2.25616	1.57496	2.10469	2.9528	2.26722	3.61662	4.24284	5.89079	3.04725	3.30783	2.38838	2.29313	2.04534	2.35895	0	Q20CE6_BETVU###P. Fgenesh protein 20 {ECO:0000313|EMBL:ABD83279.1} - Beta vulgaris (Sugar beet)###1.30896e-52	0
Bv_004810_cadi.t1	0	0	0	0	0	0	0	0	0	0	0	0	0	0	0	0	0	0	0	0	0	0	0	0	MLP43_ARATH###S. MLP-like protein 43 - Arabidopsis thaliana (Mouse-ear cress)###1.88567e-33	O65178_MESCR###P. Major latex protein homolog {ECO:0000313|EMBL:AAC14179.1} - Mesembryanthemum crystallinum (Common ice plant) (Cryophytu - crystallinum)###1.11154e-62	GO:0005623###cell;GO:0006952###defense response;GO:0009507###chloroplast;GO:0009607###response to biotic stimulus;GO:0016068###type I hypersensitivity;GO:0030003###cellular cation homeostasis;GO:0070838###divalent metal ion transport
Bv_004820_xeas.t1	0.726106	1.11718	0.665879	2.64231	2.6376	1.91544	0.0802762	0.336787	0.0907669	0.0866516	0.155597	0.251994	0.0553865	0.454277	0.167942	0.212742	0.276707	0.203131	1.93916	0	0.113733	2.06381	0.486985	1.96579	MLP43_ARATH###S. MLP-like protein 43 - Arabidopsis thaliana (Mouse-ear cress)###1.88567e-33	O65178_MESCR###P. Major latex protein homolog {ECO:0000313|EMBL:AAC14179.1} - Mesembryanthemum crystallinum (Common ice plant) (Cryophytu - crystallinum)###1.11154e-62	GO:0005623###cell;GO:0006952###defense response;GO:0009507###chloroplast;GO:0009607###response to biotic stimulus;GO:0016068###type I hypersensitivity;GO:0030003###cellular cation homeostasis;GO:0070838###divalent metal ion transport
Bv_004830_yycz.t1	91.1782	98.4052	91.9864	105.516	103.306	108.606	72.4894	66.4312	71.7966	70.3611	66.3622	60.9196	68.6239	62.4631	60.795	73.1834	78.5848	77.0882	76.8738	63.1133	67.4434	92.0691	99.6372	84.2146	EMC2_DANRE###S. ER membrane protein complex subunit 2 - Danio rerio (Zebrafish) (Brachydanio rerio)###3.7316e-45	W9QKC4_9ROSA###P. Tetratricopeptide repeat protein 35 {ECO:0000313|EMBL:EXB39196.1} - Morus notabilis###8.95222e-141	GO:0005515###protein binding;GO:0005783###endoplasmic reticulum;GO:0005794###Golgi apparatus;GO:0006007###glucose catabolic process;GO:0016740###transferase activity
Bv_004840_mtog.t1	0	0	0	0	0	0	0	0	0	0	0	0	0.0553865	0.0757129	0	0	0	0.203131	0	0.132313	0.227465	0	0	0.157263	CLAH2_ARATH###S. Clathrin heavy chain 2 - Arabidopsis thaliana (Mouse-ear cress)###5.50409e-30	A0A061FLH4_THECC###P. Clathrin heavy chain {ECO:0000256|PIRNR:PIRNR002290} - Theobroma cacao (Cacao) (Cocoa)###3.86331e-28	GO:0005198###structural molecule activity;GO:0005515###protein binding;GO:0005737###cytoplasm;GO:0005773###vacuole;GO:0005774###vacuolar membrane;GO:0005794###Golgi apparatus;GO:0005802###trans-Golgi network;GO:0005811###lipid particle;GO:0005829###cytosol;GO:0005886###plasma membrane;GO:0005905###coated pit;GO:0005938###cell cortex;GO:0006886###intracellular protein transport;GO:0006897###endocy…
Bv_004850_qfwo.t1	0	0	0	0	0	0	0	0	0	0	0.0777986	0	0	0	0	0	0	0	0	0	0	0	0	0.0786317	0	A0A0B2PUB3_GLYSO###P. Protein DEK {ECO:0000313|EMBL:KHN11142.1} - Glycine soja (Wild soybean)###2.19799e-18	GO:0005634###nucleus
Bv_004860_pupn.t1	0.622377	0.0930986	0.380502	0.176154	0.2198	0.287316	0.321105	0.0841966	0.181534	0.693212	0.388993	0.377991	0.609252	0.302851	0.167942	0.319114	0.0922357	0	2.77023	0.264626	0.90986	0.343969	0.584383	0.235895	CHI9_ORYSJ###S. Chitinase 9 EC=3.2.1.14 Precursor - Oryza sativa subsp. japonica (Rice)###7.74261e-86	Q42421_BETVU###P. Chitinase {ECO:0000313|EMBL:CAA56946.1} - Beta vulgaris subsp. vulgaris###0	GO:0004568###chitinase activity;GO:0005576###extracellular region;GO:0006032###chitin catabolic process;GO:0008061###chitin binding;GO:0008152###metabolic process;GO:0016787###hydrolase activity;GO:0016798###hydrolase activity, acting on glycosyl bonds;GO:0016998###cell wall macromolecule catabolic process;GO:0050832###defense response to fungus
Bv_004870_yskr.t1	98.1281	97.4742	91.5108	128.24	137.595	128.622	98.9806	95.6474	98.0283	107.275	114.753	112.011	124.62	107.512	118.567	76.9064	81.9053	76.4788	138.927	128.211	137.616	199.731	192.262	175.506	RS4_SOLTU###S. 40S ribosomal protein S4 - Solanum tuberosum (Potato)###4.60116e-141	M4CEM1_BRARP###P. Uncharacterized protein {ECO:0000313|EnsemblPlants:Bra002652.1-P} - Brassica rapa subsp. pekinensis (Chinese cabbage) (Brassic - pekinensis)###3.26592e-143	GO:0001510###RNA methylation;GO:0003723###RNA binding;GO:0003735###structural constituent of ribosome;GO:0005515###protein binding;GO:0005622###intracellular;GO:0005730###nucleolus;GO:0005774###vacuolar membrane;GO:0005794###Golgi apparatus;GO:0005829###cytosol;GO:0005840###ribosome;GO:0005886###plasma membrane;GO:0006412###translation;GO:0009220###pyrimidine ribonucleotide biosynthetic process;G…
Bv_004880_wraw.t1	18.5676	21.2265	19.7861	17.3511	14.0672	15.8982	103.717	105.583	92.31	107.015	101.216	107.476	225.478	173.004	182.385	56.0576	59.3075	61.7518	226.605	278.519	256.581	154.098	167.718	159.386	LAZH2_ARATH###S. Protein LAZ1 homolog 2 {ECO:0000303|PubMed:20830211} - Arabidopsis thaliana (Mouse-ear cress)###4.11176e-144	A0A061GLG4_THECC###P. Uncharacterized protein isoform 1 {ECO:0000313|EMBL:EOY30228.1} - Theobroma cacao (Cacao) (Cocoa)###2.31238e-161	GO:0005829###cytosol;GO:0006816###calcium ion transport;GO:0007030###Golgi organization;GO:0009062###fatty acid catabolic process;GO:0009651###response to salt stress;GO:0012501###programmed cell death;GO:0016020###membrane;GO:0016021###integral component of membrane;GO:0016021###integral to membrane
Bv_004880_wraw.t2	18.5676	21.1334	19.7861	17.2631	14.0672	15.8024	103.075	104.488	91.4931	106.321	100.594	106.909	224.703	171.717	181.041	55.9512	58.5697	61.5486	225.358	277.196	255.785	153.64	167.718	158.836	LAZH2_ARATH###S. Protein LAZ1 homolog 2 {ECO:0000303|PubMed:20830211} - Arabidopsis thaliana (Mouse-ear cress)###1.84275e-148	A0A061GLG4_THECC###P. Uncharacterized protein isoform 1 {ECO:0000313|EMBL:EOY30228.1} - Theobroma cacao (Cacao) (Cocoa)###1.3618e-165	GO:0005829###cytosol;GO:0006816###calcium ion transport;GO:0007030###Golgi organization;GO:0009062###fatty acid catabolic process;GO:0009651###response to salt stress;GO:0012501###programmed cell death;GO:0016020###membrane;GO:0016021###integral component of membrane;GO:0016021###integral to membrane
Bv_004890_nnqe.t1	30.6002	26.9986	31.5817	16.2942	14.5068	16.5686	15.6539	16.1658	14.2504	9.01176	9.10243	9.38679	4.59708	8.32841	6.88562	35.8471	35.234	36.3604	3.6013	5.29252	5.34543	19.7209	24.2519	19.5007	Y2028_DICDI###S. von Willebrand factor A domain-containing protein DDB_G0292028 - Dictyostelium discoideum (Slime mold)###6.02058e-17	D7TCC8_VITVI###P. Putative uncharacterized protein {ECO:0000313|EMBL:CBI27786.3} - Vitis vinifera (Grape)###0	GO:0005886###plasma membrane;GO:0009690###cytokinin metabolic process;GO:0016020###membrane
Bv_004900_zhmp.t1	5.39393	4.56183	5.51728	4.9323	5.27519	4.30974	3.29133	5.55698	4.99218	5.5457	5.05691	5.29188	8.25259	7.72271	6.80165	4.89307	5.1652	5.48453	13.2971	13.8929	12.9655	7.33801	6.91519	6.13327	0	0	0
Bv_004910_fspq.t1	22.1981	22.2506	22.1643	18.9365	21.98	23.2726	18.1424	20.123	16.1565	16.8971	20.461	22.8685	26.6409	27.2566	26.1989	23.6144	19.7384	26.2039	48.6175	47.1034	48.905	25.683	26.979	24.769	TBL16_ARATH###S. Protein trichome birefringence-like 16 - Arabidopsis thaliana (Mouse-ear cress)###1.20217e-151	V4WH88_9ROSI###P. Uncharacterized protein {ECO:0000313|EMBL:ESR66064.1} - Citrus clementina###7.98456e-164	GO:0005768###endosome;GO:0005794###Golgi apparatus;GO:0005802###trans-Golgi network;GO:0007623###circadian rhythm;GO:0009507###chloroplast
Bv_004920_maye.t1	65.6608	59.3038	59.834	68.8761	66.5993	65.4123	59.3241	55.654	58.4539	56.3235	57.4931	58.9037	62.9191	59.1317	61.8026	48.8244	47.1324	48.0404	62.6072	55.7038	61.643	82.5526	84.1511	79.8112	MTNA_POPTR###S. Methylthioribose-1-phosphate isomerase {ECO:0000255|HAMAP-Rule:MF_03119} - Populus trichocarpa (Western balsam poplar) (Populus balsamifer - subsp. trichocarpa)###3.93873e-169	MTNA_POPTR###S. Methylthioribose-1-phosphate isomerase {ECO:0000255|HAMAP-Rule:MF_03119} - Populus trichocarpa (Western balsam poplar) (Populus balsamifer - subsp. trichocarpa)###4.81223e-167	GO:0000023###maltose metabolic process;GO:0000394###RNA splicing, via endonucleolytic cleavage and ligation;GO:0005634###nucleus;GO:0005737###cytoplasm;GO:0008652###cellular amino acid biosynthetic process;GO:0009086###methionine biosynthetic process;GO:0009506###plasmodesma;GO:0016740###transferase activity;GO:0016853###isomerase activity;GO:0019252###starch biosynthetic process;GO:0043085###pos…
Bv_004930_txny.t1	13.2774	15.1751	16.647	14.2684	14.7266	13.9827	15.5736	18.4391	19.2426	17.2437	16.1821	16.6946	20.9915	18.5496	15.9545	15.1047	13.5586	14.2192	12.8816	12.5697	13.3067	6.19144	5.84383	7.62728	RQL3_ARATH###S. ATP-dependent DNA helicase Q-like 3 EC=3.6.4.12 - Arabidopsis thaliana (Mouse-ear cress)###8.35804e-149	F6HGS2_VITVI###P. Putative uncharacterized protein {ECO:0000313|EMBL:CCB51386.1} - Vitis vinifera (Grape)###1.53398e-157	GO:0000070###mitotic sister chromatid segregation;GO:0000077###DNA damage checkpoint;GO:0000166###nucleotide binding;GO:0000278###mitotic cell cycle;GO:0000706###meiotic DNA double-strand break processing;GO:0000722###telomere maintenance via recombination;GO:0000723###telomere maintenance;GO:0000724###double-strand break repair via homologous recombination;GO:0000729###DNA double-strand break pr…
Bv_004940_jsny.t1	21.9906	26.6262	25.2083	22.8119	20.0018	25.3796	28.9797	31.0686	30.8608	25.3023	27.7741	25.3254	30.518	28.5437	24.7714	29.8903	26.9328	27.2195	23.2699	22.4932	21.7229	15.02	11.1033	13.6819	RQL3_ARATH###S. ATP-dependent DNA helicase Q-like 3 EC=3.6.4.12 - Arabidopsis thaliana (Mouse-ear cress)###2.49591e-83	A0A061DFK3_THECC###P. DEAD/DEAH box RNA helicase family protein {ECO:0000313|EMBL:EOX90722.1} - Theobroma cacao (Cacao) (Cocoa)###6.66357e-108	GO:0000166###nucleotide binding;GO:0000993###RNA polymerase II core binding;GO:0003678###DNA helicase activity;GO:0004386###helicase activity;GO:0005524###ATP binding;GO:0005634###nucleus;GO:0005654###nucleoplasm;GO:0005730###nucleolus;GO:0005737###cytoplasm;GO:0006259###DNA metabolic process;GO:0006260###DNA replication;GO:0006281###DNA repair;GO:0006310###DNA recombination;GO:0007067###mitotic …
Bv_004950_zxkt.t1	302.371	295.681	283.569	318.486	312.116	308.865	229.831	241.644	229.277	214.983	204.61	212.683	166.326	156.801	162.988	140.41	155.417	151.332	109.84	85.6065	88.2565	136.9	134.505	119.127	PSA6_TOBAC###S. Proteasome subunit alpha type-6 EC=3.4.25.1 - Nicotiana tabacum (Common tobacco)###2.35123e-131	A0A0B0MMG0_GOSAR###P. Proteasome subunit alpha type {ECO:0000256|RuleBase:RU000551} - Gossypium arboreum (Tree cotton) (Gossypium nanking)###5.54734e-130	GO:0000502###proteasome complex;GO:0000932###cytoplasmic mRNA processing body;GO:0003723###RNA binding;GO:0004175###endopeptidase activity;GO:0004298###threonine-type endopeptidase activity;GO:0005634###nucleus;GO:0005737###cytoplasm;GO:0005774###vacuolar membrane;GO:0005829###cytosol;GO:0005839###proteasome core complex;GO:0006508###proteolysis;GO:0006511###ubiquitin-dependent protein catabolic …
Bv_004960_nftt.t1	0.103729	0	0.0951256	0.176154	0.2198	0.383088	0.160552	0.420983	0.272301	0.346606	0.54459	0.88198	0.720025	0.454277	1.09162	0.106371	0.0922357	0	1.10809	0.926191	1.13733	0.229313	0.0973971	0.235895	SSL4_ARATH###S. Protein STRICTOSIDINE SYNTHASE-LIKE 4 {ECO:0000303|PubMed:10777701} Precursor - Arabidopsis thaliana (Mouse-ear cress)###2.75705e-44	D7TCD4_VITVI###P. Putative uncharacterized protein {ECO:0000313|EMBL:CBI27792.3} - Vitis vinifera (Grape)###6.36679e-135	GO:0005783###endoplasmic reticulum;GO:0009058###biosynthetic process;GO:0009611###response to wounding;GO:0009615###response to virus;GO:0009620###response to fungus;GO:0009723###response to ethylene;GO:0009751###response to salicylic acid;GO:0009753###response to jasmonic acid;GO:0009902###chloroplast relocation;GO:0009965###leaf morphogenesis;GO:0010155###regulation of proton transport;GO:00168…
Bv_004970_akho.t1	15.1445	17.037	14.2688	14.0923	13.5177	13.7912	18.4635	16.7551	17.6995	14.4708	15.0929	15.3717	19.8838	11.5084	17.9698	14.4665	15.1267	14.727	17.7295	16.6714	15.9226	23.5046	26.3946	24.8476	0	W9QS81_9ROSA###P. Uncharacterized protein {ECO:0000313|EMBL:EXB37353.1} - Morus notabilis###2.11569e-60	GO:0006508###proteolysis;GO:0008233###peptidase activity;GO:0008237###metallopeptidase activity;GO:0016787###hydrolase activity
Bv_004980_rjip.t1	7.98717	6.8893	6.56367	7.39846	5.05539	5.55478	5.0574	4.04144	3.90298	3.81267	4.82351	4.66189	5.04017	7.57129	5.96194	8.19058	9.77698	10.1565	3.46279	3.0432	3.07078	18.4597	16.5575	16.3554	CCX4_ARATH###S. Cation/calcium exchanger 4 - Arabidopsis thaliana (Mouse-ear cress)###0	W9R6E0_9ROSA###P. Cation/calcium exchanger 4 {ECO:0000313|EMBL:EXB38972.1} - Morus notabilis###0	GO:0005384###manganese ion transmembrane transporter activity;GO:0005773###vacuole;GO:0005774###vacuolar membrane;GO:0006812###cation transport;GO:0008324###cation transmembrane transporter activity;GO:0010260###organ senescence;GO:0012505###endomembrane system;GO:0015079###potassium ion transmembrane transporter activity;GO:0015081###sodium ion transmembrane transporter activity;GO:0015491###cat…
Bv_004990_mxdi.t1	7.0536	8.37887	9.22718	14.7088	16.8147	18.3882	4.81657	4.54662	4.71988	7.97194	6.84627	6.42585	8.58491	10.9027	8.56503	2.87202	2.85931	3.35166	22.7159	21.567	26.386	5.50351	4.38287	4.40338	COPT5_ARATH###S. Copper transporter 5 - Arabidopsis thaliana (Mouse-ear cress)###1.02507e-29	U5G792_POPTR###P. Uncharacterized protein {ECO:0000313|EMBL:ERP59408.1} - Populus trichocarpa (Western balsam poplar) (Populus balsamifer - subsp. trichocarpa)###1.54573e-38	GO:0005375###copper ion transmembrane transporter activity;GO:0005623###cell;GO:0005770###late endosome;GO:0005773###vacuole;GO:0005774###vacuolar membrane;GO:0005794###Golgi apparatus;GO:0009506###plasmodesma;GO:0009737###response to abscisic acid;GO:0015089###high-affinity copper ion transmembrane transporter activity;GO:0015680###intracellular copper ion transport;GO:0016021###integral compone…
Bv_005000_jwid.t1	0	0.186197	0	0.176154	0.1099	0	0.321105	0.25259	0.181534	0	0	0	0.276933	0.0757129	0.251913	0.319114	0.461178	0.710958	0.554046	0.529252	0.682395	1.03191	0.973971	0.629054	LOR6_ARATH###S. Protein LURP-one-related 6 - Arabidopsis thaliana (Mouse-ear cress)###1.57382e-60	A0A061GL50_THECC###P. LURP-one-related 6 {ECO:0000313|EMBL:EOY30241.1} - Theobroma cacao (Cacao) (Cocoa)###1.79673e-78	0
Bv_005010_ucey.t1	14.0035	12.9407	14.1737	10.6573	12.1989	11.4926	10.757	6.81993	8.07826	7.97194	6.61288	6.74085	5.98174	5.82989	5.03826	11.3817	8.30121	9.14089	6.0945	8.20341	7.50635	19.4916	21.0378	17.1417	GG3_ARATH###S. Guanine nucleotide-binding protein subunit gamma 3 Precursor - Arabidopsis thaliana (Mouse-ear cress)###6.20543e-19	A0A067KFZ1_JATCU###P. Uncharacterized protein {ECO:0000313|EMBL:KDP33923.1} - Jatropha curcas (Barbados nut)###8.3879e-30	GO:0005886###plasma membrane;GO:0009737###response to abscisic acid
Bv_005020_qsty.t1	399.047	389.431	386.686	262.821	278.926	290.86	181.826	164.436	182.169	149.301	147.506	124.296	108.004	134.996	135.277	422.4	461.086	438.153	138.096	285.267	302.301	319.547	298.619	332.219	SBT17_ARATH###S. Subtilisin-like protease SBT1.7 {ECO:0000303|PubMed:16193095} Precursor - Arabidopsis thaliana (Mouse-ear cress)###0	M5VVP9_PRUPE###P. Uncharacterized protein {ECO:0000313|EMBL:EMJ05462.1} - Prunus persica (Peach) (Amygdalus persica)###0	GO:0000394###RNA splicing, via endonucleolytic cleavage and ligation;GO:0004252###serine-type endopeptidase activity;GO:0005576###extracellular region;GO:0005618###cell wall;GO:0005773###vacuole;GO:0005774###vacuolar membrane;GO:0005794###Golgi apparatus;GO:0005829###cytosol;GO:0006508###proteolysis;GO:0008233###peptidase activity;GO:0008236###serine-type peptidase activity;GO:0008356###asymmetri…
Bv_005030_tfku.t1	50.8274	63.0277	57.3607	42.7173	46.4877	41.4693	68.3151	58.4325	59.4523	62.9957	65.662	65.8335	109.61	87.6755	94.6352	90.5219	78.4003	87.4478	112.61	100.029	102.359	112.937	110.448	122.194	P2C62_ARATH###S. Probable protein phosphatase 2C 62 EC=3.1.3.16 - Arabidopsis thaliana (Mouse-ear cress)###1.15371e-75	A0A067JX55_JATCU###P. Uncharacterized protein {ECO:0000313|EMBL:KDP27378.1} - Jatropha curcas (Barbados nut)###1.73174e-82	GO:0000023###maltose metabolic process;GO:0003824###catalytic activity;GO:0009507###chloroplast;GO:0009570###chloroplast stroma;GO:0009637###response to blue light;GO:0010155###regulation of proton transport;GO:0019252###starch biosynthetic process;GO:0043085###positive regulation of catalytic activity;GO:0046777###protein autophosphorylation
Bv_005040_cxok.t1	0	0.465493	0.0951256	0.176154	0	0.0957721	0.160552	0.336787	0.0907669	0.173303	0.233396	0.0629986	0.221546	0.227139	0	0.106371	0.0922357	0.101565	0.96958	0.264626	0.227465	0.114656	0	0.0786317	CB4_SPIOL###S. Chlorophyll a-b binding protein CP24, chloroplastic Precursor - Spinacia oleracea (Spinach)###4.55696e-123	CB4_SPIOL###S. Chlorophyll a-b binding protein CP24, chloroplastic Precursor - Spinacia oleracea (Spinach)###5.0721e-121	GO:0005623###cell;GO:0006098###pentose-phosphate shunt;GO:0006364###rRNA processing;GO:0006816###calcium ion transport;GO:0007030###Golgi organization;GO:0009507###chloroplast;GO:0009522###photosystem I;GO:0009523###photosystem II;GO:0009534###chloroplast thylakoid;GO:0009535###chloroplast thylakoid membrane;GO:0009536###plastid;GO:0009579###thylakoid;GO:0009637###response to blue light;GO:000964…
Bv_005050_frcw.t1	58.9183	52.88	49.1799	54.6076	53.4113	52.1	44.7941	53.5491	50.1941	42.8925	43.8006	45.485	45.3062	37.2507	39.7182	41.3784	40.4915	37.6808	39.0602	35.5922	34.006	40.9323	41.8807	38.3723	TTC27_DICDI###S. Tetratricopeptide repeat protein 27 homolog - Dictyostelium discoideum (Slime mold)###9.86595e-69	F6HGI8_VITVI###P. Putative uncharacterized protein {ECO:0000313|EMBL:CCB51334.1} - Vitis vinifera (Grape)###0	GO:0005515###protein binding;GO:0005623###cell;GO:0006406###mRNA export from nucleus;GO:0006606###protein import into nucleus;GO:0009560###embryo sac egg cell differentiation;GO:0009640###photomorphogenesis;GO:0009909###regulation of flower development;GO:0010074###maintenance of meristem identity;GO:0010388###cullin deneddylation;GO:0016567###protein ubiquitination;GO:0016571###histone methylati…
Bv_005060_xrpy.t1	45.7447	47.7596	47.753	53.903	48.5757	47.7903	48.8882	49.3392	51.9187	48.7848	48.0795	42.02	35.4474	35.8122	35.5197	36.9108	42.0595	36.6651	19.9456	15.7453	16.2638	19.3769	25.3232	21.1519	POT8_ARATH###S. Potassium transporter 8 - Arabidopsis thaliana (Mouse-ear cress)###0	W5QKA7_CELAR###P. Potassium transporter {ECO:0000256|RuleBase:RU321113} - Celosia argentea (Silver cock's comb)###0	GO:0000394###RNA splicing, via endonucleolytic cleavage and ligation;GO:0005886###plasma membrane;GO:0006810###transport;GO:0006811###ion transport;GO:0006813###potassium ion transport;GO:0009086###methionine biosynthetic process;GO:0010075###regulation of meristem growth;GO:0015079###potassium ion transmembrane transporter activity;GO:0016020###membrane;GO:0016021###integral to membrane;GO:00160…
Bv_005070_jjst.t1	0	0	0	0.440384	0.2198	0.287316	0.160552	0.420983	0.0907669	0	0	0	0	0.151426	0.0839709	0	0	0.101565	4.15534	0	1.36479	0	0	0.0786317	U90A1_ARATH###S. UDP-glycosyltransferase 90A1 EC=2.4.1.- - Arabidopsis thaliana (Mouse-ear cress)###6.19319e-137	V4U6K8_9ROSI###P. Glycosyltransferase {ECO:0000256|RuleBase:RU362057} - Citrus clementina###7.84517e-143	GO:0008152###metabolic process;GO:0016740###transferase activity;GO:0016757###transferase activity, transferring glycosyl groups;GO:0016758###transferase activity, transferring hexosyl groups
Bv_005080_gtsd.t1	0	0	0	0	0	0.287316	0.240829	0	0	0	0	0.0629986	0.221546	0.0757129	0.167942	0.106371	0.0922357	0.304696	0.138511	0	0	0.343969	0	0.157263	0	0	0
Bv_005090_dwxc.t1	18.4638	22.2506	21.213	16.8227	17.584	16.8559	36.606	38.7305	40.3005	39.4265	40.6109	44.099	46.7462	37.6293	39.2144	80.4166	68.5311	74.0412	32.4117	39.8262	36.3944	36.1168	41.199	47.8867	Y1439_ARATH###S. BTB/POZ domain-containing protein At1g04390 - Arabidopsis thaliana (Mouse-ear cress)###0	S5ZYZ0_SOLTU###P. BTB/POZ domain-containing protein 1 {ECO:0000313|EMBL:AGT37251.1} - Solanum tuberosum (Potato)###0	GO:0005488###binding;GO:0005515###protein binding;GO:0009954###proximal/distal pattern formation;GO:0010227###floral organ abscission;GO:0048439###flower morphogenesis
Bv_005100_jhci.t1	1.34848	1.21028	1.04638	0.968845	0.769299	1.05349	4.17436	3.19947	3.17684	0.866516	1.32258	0.88198	1.49544	1.81711	2.77104	2.12742	2.02919	2.03131	0.96958	1.19082	1.25106	7.45266	7.30478	7.62728	0	0	0
Bv_005110_zhcu.t1	55.599	60.2348	57.3607	45.2715	51.8727	48.9395	56.3539	53.5491	56.1847	49.8246	50.9581	48.9499	53.7249	44.4434	46.0161	97.0105	90.8522	92.5261	36.7055	38.9	39.2377	37.6073	31.1671	40.9671	MBD9_ARATH###S. Methyl-CpG-binding domain-containing protein 9 EC=2.3.1.48 - Arabidopsis thaliana (Mouse-ear cress)###0	A0A061ED66_THECC###P. Methyl-CpG-binding domain-containing protein 9, putative isoform 1 {ECO:0000313|EMBL:EOY02357.1} - Theobroma cacao (Cacao) (Cocoa)###0	GO:0003677###DNA binding;GO:0004402###histone acetyltransferase activity;GO:0005515###protein binding;GO:0005634###nucleus;GO:0006351###transcription, DNA-dependent;GO:0006355###regulation of transcription, DNA-dependent;GO:0006355###regulation of transcription, DNA-templated;GO:0007155###cell adhesion;GO:0008270###zinc ion binding;GO:0009506###plasmodesma;GO:0009793###embryo development ending i…
Bv_005120_yskc.t1	0.829836	1.39648	1.14151	0.176154	0.1099	0.383088	2.88994	2.35751	2.08764	1.47308	1.94496	1.82696	4.48631	3.17994	2.85501	2.34017	1.75248	2.13287	5.54046	7.93878	7.62008	14.2174	14.9018	14.1537	0	0	0
Bv_005130_njwm.t1	69.0838	65.169	62.6878	69.5807	65.1706	64.4546	51.8584	53.7175	48.3788	32.7543	29.2523	29.9243	20.8807	24.1524	23.5119	56.0576	62.2591	55.4547	17.4524	21.1701	20.2444	36.8047	31.1671	33.6544	RU1C_VITVI###S. U1 small nuclear ribonucleoprotein C {ECO:0000255|HAMAP-Rule:MF_03153} - Vitis vinifera (Grape)###8.70377e-41	A0A061FQX2_THECC###P. U1 small nuclear ribonucleoprotein C {ECO:0000256|HAMAP-Rule:MF_03153} - Theobroma cacao (Cacao) (Cocoa)###4.97293e-43	GO:0003676###nucleic acid binding;GO:0003723###RNA binding;GO:0005634###nucleus;GO:0008270###zinc ion binding;GO:0019012###virion;GO:0030529###ribonucleoprotein complex;GO:0046872###metal ion binding
Bv_005140_kxpq.t1	101.447	112.929	112.819	94.2422	88.5793	91.3666	157.823	157.279	155.938	186.474	172.557	173.624	269.234	233.953	226.47	194.872	192.865	188.912	202.919	203.101	193.573	229.427	229.175	223.157	CAAT2_ARATH###S. Cationic amino acid transporter 2, vacuolar - Arabidopsis thaliana (Mouse-ear cress)###0	A0A0D2TLF9_GOSRA###P. Uncharacterized protein {ECO:0000313|EMBL:KJB44490.1} - Gossypium raimondii (New World cotton)###0	GO:0003333###amino acid transmembrane transport;GO:0005623###cell;GO:0005635###nuclear envelope;GO:0005773###vacuole;GO:0005774###vacuolar membrane;GO:0005783###endoplasmic reticulum;GO:0006569###tryptophan catabolic process;GO:0006635###fatty acid beta-oxidation;GO:0006810###transport;GO:0006865###amino acid transport;GO:0009684###indoleacetic acid biosynthetic process;GO:0009705###plant-type va…
Bv_005150_cyhh.t1	0	0	0	0	0	0.0957721	0	0.168393	0.0907669	0	0.0777986	0	0.0553865	0	0.0839709	0	0	0.406262	0	0	0.113733	0	0	0.0786317	UBC22_ARATH###S. Ubiquitin-conjugating enzyme E2 22 EC=6.3.2.19 - Arabidopsis thaliana (Mouse-ear cress)###4.09748e-38	Q6L3N8_SOLDE###P. Putative gag-pol polyprotein, identical {ECO:0000313|EMBL:AAT38758.1} - Solanum demissum (Wild potato)###5.44619e-45	GO:0004842###ubiquitin-protein transferase activity;GO:0006511###ubiquitin-dependent protein catabolic process;GO:0016874###ligase activity
Bv_005160_kgnt.t1	221.67	235.353	226.875	236.927	229.141	224.969	203.902	214.112	200.323	207.011	196.208	199.39	238.827	202.229	210.851	212.849	194.156	202.318	213.585	195.029	185.612	119.816	123.5	147.828	RPA1_YEAST###S. DNA-directed RNA polymerase I subunit RPA190 EC=2.7.7.6 - Saccharomyces cerevisiae (strain ATCC 204508 / S288c) (Baker's yeast)###0	F6HL45_VITVI###P. DNA-directed RNA polymerase {ECO:0000256|RuleBase:RU004279} - Vitis vinifera (Grape)###0	GO:0001054###RNA polymerase I activity;GO:0003677###DNA binding;GO:0003899###DNA-directed RNA polymerase activity;GO:0005634###nucleus;GO:0005730###nucleolus;GO:0005736###DNA-directed RNA polymerase I complex;GO:0005829###cytosol;GO:0006351###transcription, DNA-dependent;GO:0006351###transcription, DNA-templated;GO:0006354###DNA-templated transcription, elongation;GO:0006360###transcription from …
Bv_005170_uypu.t1	36.9277	38.3566	36.8136	53.0223	41.3224	48.748	25.1265	27.9533	27.6839	16.6371	19.7608	18.5846	8.52952	11.0541	9.74063	24.8909	25.1803	23.2585	9.83431	9.65885	12.3968	18.345	19.9664	18.3998	IOJAC_ARATH###S. Protein Iojap, chloroplastic Precursor - Arabidopsis thaliana (Mouse-ear cress)###2.14328e-64	G5DWG0_SILLA###P. Putative uncharacterized protein {ECO:0000313|EMBL:AEL98857.1} Fragment - Silene latifolia (White campion) (Bladder campion)###8.09925e-67	GO:0005623###cell;GO:0006655###phosphatidylglycerol biosynthetic process;GO:0009073###aromatic amino acid family biosynthetic process;GO:0009507###chloroplast;GO:0009536###plastid;GO:0010103###stomatal complex morphogenesis;GO:0016226###iron-sulfur cluster assembly;GO:0019288###isopentenyl diphosphate biosynthetic process, methylerythritol 4-phosphate pathway;GO:0045036###protein targeting to chl…
Bv_005180_jijf.t1	0	0	0	0	0	0	0	0	0	0	0	0	0	0	0	0	0	0	0	0	0	0	0	0	0	0	0
Bv_005190_prei.t1	184.742	201.186	182.356	158.362	158.805	174.784	181.505	171.003	163.017	133.27	126.5	124.296	149.876	137.646	153.583	162.11	175.893	160.473	193.362	159.702	171.85	286.87	276.9	262.001	SR45_ARATH###S. Serine/arginine-rich splicing factor SR45 - Arabidopsis thaliana (Mouse-ear cress)###1.64749e-45	A0A067JMI8_JATCU###P. Uncharacterized protein {ECO:0000313|EMBL:KDP25117.1} - Jatropha curcas (Barbados nut)###3.387e-72	GO:0003676###nucleic acid binding
Bv_005210_rrwz.t1	7.0536	8.28578	6.56367	7.75076	5.38509	5.8421	15.8947	14.3134	14.6135	16.4638	17.1935	15.3717	26.4194	13.0983	23.7638	9.99889	9.13133	11.0706	25.7631	23.8163	30.7078	33.365	27.8556	29.8014	TRIP4_HUMAN###S. Activating signal cointegrator 1 {ECO:0000303|PubMed:10454579} - Homo sapiens (Human)###1.05617e-26	D7SIC5_VITVI###P. Putative uncharacterized protein {ECO:0000313|EMBL:CBI15235.3} - Vitis vinifera (Grape)###1.38211e-141	GO:0002020###protease binding;GO:0003713###transcription coactivator activity;GO:0005515###protein binding;GO:0005634###nucleus;GO:0005654###nucleoplasm;GO:0005737###cytoplasm;GO:0006355###regulation of transcription, DNA-templated;GO:0006366###transcription from RNA polymerase II promoter;GO:0008270###zinc ion binding;GO:0008284###positive regulation of cell proliferation;GO:0016922###ligand-dep…
Bv_005220_zfdp.t1	2.8007	3.25845	3.80502	3.25884	3.4069	2.3943	3.3716	3.11528	3.26761	3.29276	2.17836	2.70894	3.87706	2.72566	3.69472	2.55291	1.47577	2.53914	3.32427	2.51395	1.47852	2.29313	3.11671	1.88716	PP120_ARATH###S. Putative pentatricopeptide repeat-containing protein At1g74580 - Arabidopsis thaliana (Mouse-ear cress)###0	D7SIC2_VITVI###P. Putative uncharacterized protein {ECO:0000313|EMBL:CBI15232.3} - Vitis vinifera (Grape)###0	GO:0009507###chloroplast;GO:0009793###embryo development ending in seed dormancy;GO:0010027###thylakoid membrane organization;GO:0010228###vegetative to reproductive phase transition of meristem;GO:0016226###iron-sulfur cluster assembly;GO:0048481###ovule development
Bv_005240_zzjk.t1	18.9825	18.9921	17.5982	22.2834	22.7493	20.7825	28.4981	25.7642	24.4163	27.7285	27.6185	25.1994	33.5088	34.7522	31.657	22.7634	22.69	24.8835	33.2427	25.4041	25.2486	19.6062	23.4727	20.1297	VPS45_ARATH###S. Vacuolar protein sorting-associated protein 45 homolog - Arabidopsis thaliana (Mouse-ear cress)###0	A0A061FI98_THECC###P. Vacuolar protein sorting 45 {ECO:0000313|EMBL:EOY16628.1} - Theobroma cacao (Cacao) (Cocoa)###0	GO:0000139###Golgi membrane;GO:0005515###protein binding;GO:0005623###cell;GO:0005737###cytoplasm;GO:0005794###Golgi apparatus;GO:0005802###trans-Golgi network;GO:0006612###protein targeting to membrane;GO:0006623###protein targeting to vacuole;GO:0006816###calcium ion transport;GO:0006820###anion transport;GO:0006862###nucleotide transport;GO:0006882###cellular zinc ion homeostasis;GO:0006886###…
Bv_005250_atya.t1	2.17832	1.48958	2.37814	2.29	3.8465	1.81967	3.21105	3.95724	3.63068	3.98597	3.88993	4.09491	4.48631	5.45133	5.87797	5.10582	4.33508	4.57044	3.73981	5.95409	5.68663	4.70091	5.35684	3.14527	PCNA_BRANA###S. Proliferating cell nuclear antigen - Brassica napus (Rape)###1.01658e-12	A9P175_PICSI###P. Proliferating cell nuclear antigen {ECO:0000256|RuleBase:RU000641} - Picea sitchensis (Sitka spruce) (Pinus sitchensis)###2.24926e-11	GO:0003677###DNA binding;GO:0005515###protein binding;GO:0005634###nucleus;GO:0005730###nucleolus;GO:0005737###cytoplasm;GO:0005829###cytosol;GO:0006260###DNA replication;GO:0006261###DNA-dependent DNA replication;GO:0006275###regulation of DNA replication;GO:0006306###DNA methylation;GO:0008283###cell proliferation;GO:0009165###nucleotide biosynthetic process;GO:0030337###DNA polymerase processi…
Bv_005260_ynpx.t1	0	0	0	0	0	0	0	0	0	0	0	0.0629986	0	0	0.0839709	0	0.0922357	0	0	0	0	0	0	0	THCAS_CANSA###S. Tetrahydrocannabinolic acid synthase EC=1.21.3.7 Precursor - Cannabis sativa (Hemp) (Marijuana)###6.47714e-130	I1L0H6_SOYBN###P. Uncharacterized protein {ECO:0000313|EnsemblPlants:GLYMA09G03090.1} - Glycine max (Soybean) (Glycine hispida)###0	GO:0003824###catalytic activity;GO:0005618###cell wall;GO:0006865###amino acid transport;GO:0006979###response to oxidative stress;GO:0007155###cell adhesion;GO:0009506###plasmodesma;GO:0009793###embryo development ending in seed dormancy;GO:0010090###trichome morphogenesis;GO:0010167###response to nitrate;GO:0010197###polar nucleus fusion;GO:0015706###nitrate transport;GO:0016491###oxidoreductas…
Bv_005270_awxc.t1	0.414918	0.186197	0.380502	0.0880769	0.1099	0.287316	0.0802762	0.168393	0	0	0	0.0629986	0	0	0	0.425485	0.737886	0.507827	0	0	0	0.573282	0.68178	0.864949	GSTU9_ARATH###S. Glutathione S-transferase U9 EC=2.5.1.18 - Arabidopsis thaliana (Mouse-ear cress)###9.75751e-54	F6GT83_VITVI###P. Putative uncharacterized protein {ECO:0000313|EMBL:CCB43092.1} - Vitis vinifera (Grape)###1.86723e-61	GO:0004364###glutathione transferase activity;GO:0005515###protein binding;GO:0005737###cytoplasm;GO:0005829###cytosol;GO:0006749###glutathione metabolic process;GO:0006865###amino acid transport;GO:0009407###toxin catabolic process;GO:0009507###chloroplast;GO:0009651###response to salt stress;GO:0009704###de-etiolation;GO:0009751###response to salicylic acid;GO:0010583###response to cyclopenteno…
Bv_005280_xxuf.t1	0.207459	0.279296	0.285377	0.704615	0.2198	0.287316	0.0802762	0.0841966	0.0907669	0.0866516	0.0777986	0.251994	0	0	0	0	0.0922357	0	0.138511	0	0	0	0	0	GSTUA_ARATH###S. Glutathione S-transferase U10 EC=2.5.1.18 - Arabidopsis thaliana (Mouse-ear cress)###4.58113e-43	F6GT83_VITVI###P. Putative uncharacterized protein {ECO:0000313|EMBL:CCB43092.1} - Vitis vinifera (Grape)###3.47222e-51	GO:0004364###glutathione transferase activity;GO:0005515###protein binding;GO:0005737###cytoplasm;GO:0005829###cytosol;GO:0006635###fatty acid beta-oxidation;GO:0006749###glutathione metabolic process;GO:0006865###amino acid transport;GO:0009407###toxin catabolic process;GO:0009507###chloroplast;GO:0009651###response to salt stress;GO:0009704###de-etiolation;GO:0009751###response to salicylic aci…
Bv_005290_cyxt.t1	40.9731	39.66	37.5746	33.9977	32.2007	34.9568	55.9525	55.7382	44.8389	49.478	47.9239	51.4698	64.3591	52.1662	50.9704	63.0781	56.1715	63.6815	50.9722	49.2205	52.2032	65.9274	54.3476	75.2505	MHCKB_DICDI###S. Myosin heavy chain kinase B EC=2.7.11.7 - Dictyostelium discoideum (Slime mold)###1.86458e-14	F6H0I6_VITVI###P. Putative uncharacterized protein {ECO:0000313|EMBL:CCB45458.1} - Vitis vinifera (Grape)###0	GO:0000166###nucleotide binding;GO:0004672###protein kinase activity;GO:0005515###protein binding;GO:0005524###ATP binding;GO:0005886###plasma membrane;GO:0006468###protein phosphorylation;GO:0006810###transport;GO:0006857###oligopeptide transport;GO:0008270###zinc ion binding;GO:0009741###response to brassinosteroid;GO:0015031###protein transport;GO:0016301###kinase activity;GO:0016310###phospho…
Bv_005290_cyxt.t2	40.9731	39.66	37.6697	34.0857	32.2007	34.9568	55.9525	55.7382	44.9296	49.478	47.9239	51.5328	64.3591	52.2419	51.0543	63.2909	56.1715	63.6815	50.9722	49.3528	52.2032	65.9274	54.3476	75.3292	MHCKB_DICDI###S. Myosin heavy chain kinase B EC=2.7.11.7 - Dictyostelium discoideum (Slime mold)###1.70816e-14	F6H0I6_VITVI###P. Putative uncharacterized protein {ECO:0000313|EMBL:CCB45458.1} - Vitis vinifera (Grape)###0	GO:0000166###nucleotide binding;GO:0004672###protein kinase activity;GO:0005515###protein binding;GO:0005524###ATP binding;GO:0005886###plasma membrane;GO:0006468###protein phosphorylation;GO:0006810###transport;GO:0006857###oligopeptide transport;GO:0008270###zinc ion binding;GO:0009741###response to brassinosteroid;GO:0015031###protein transport;GO:0016301###kinase activity;GO:0016310###phospho…
Bv_005300_wjkn.t1	201.858	208.262	195.673	206.188	190.566	210.794	50.3332	47.2343	57.0016	42.1993	40.8442	44.855	15.1759	23.2438	21.6645	100.414	111.513	98.4169	25.0706	19.3177	19.4483	41.8496	48.5038	46.7072	KAD1_ARATH###S. Adenylate kinase 1, chloroplastic EC=2.7.4.3 Precursor - Arabidopsis thaliana (Mouse-ear cress)###1.35395e-111	A0A022RET8_ERYGU###P. Uncharacterized protein {ECO:0000313|EMBL:EYU38504.1} - Erythranthe guttata (Yellow monkey flower) (Mimulus guttatus)###1.40282e-113	GO:0004017###adenylate kinase activity;GO:0005524###ATP binding;GO:0005634###nucleus;GO:0005737###cytoplasm;GO:0005739###mitochondrion;GO:0005759###mitochondrial matrix;GO:0006139###nucleobase-containing compound metabolic process;GO:0006354###DNA-templated transcription, elongation;GO:0008652###cellular amino acid biosynthetic process;GO:0009507###chloroplast;GO:0009570###chloroplast stroma;GO:0…
Bv_005310_dhrx.t1	20.9534	26.3469	18.2641	22.3715	26.1562	26.1458	36.606	35.2784	31.3146	35.2672	35.3983	38.6181	44.3092	41.4149	40.9778	24.1463	19.554	20.11	29.5029	37.8415	38.3279	14.1027	12.3694	15.6477	APRR7_ARATH###S. Two-component response regulator-like APRR7 - Arabidopsis thaliana (Mouse-ear cress)###2.88701e-68	I3NN22_BETVU###P. Pseudo-response regulator 7-like protein {ECO:0000313|EMBL:ADV58932.1} - Beta vulgaris subsp. vulgaris###0	GO:0000160###phosphorelay signal transduction system;GO:0003677###DNA binding;GO:0005515###protein binding;GO:0005634###nucleus;GO:0005739###mitochondrion;GO:0006355###regulation of transcription, DNA-templated;GO:0007623###circadian rhythm;GO:0009266###response to temperature stimulus;GO:0009639###response to red or far red light;GO:0010017###red or far-red light signaling pathway;GO:0016301###k…
Bv_005310_dhrx.t2	20.9534	26.3469	18.2641	22.3715	26.1562	26.1458	36.606	35.2784	31.3146	35.2672	35.3983	38.6181	44.3092	41.4149	40.9778	24.1463	19.554	20.11	29.5029	37.8415	38.3279	14.1027	12.3694	15.6477	APRR7_ARATH###S. Two-component response regulator-like APRR7 - Arabidopsis thaliana (Mouse-ear cress)###6.39299e-68	I3NN22_BETVU###P. Pseudo-response regulator 7-like protein {ECO:0000313|EMBL:ADV58932.1} - Beta vulgaris subsp. vulgaris###0	GO:0000160###phosphorelay signal transduction system;GO:0003677###DNA binding;GO:0005515###protein binding;GO:0005634###nucleus;GO:0005739###mitochondrion;GO:0006355###regulation of transcription, DNA-templated;GO:0007623###circadian rhythm;GO:0009266###response to temperature stimulus;GO:0009639###response to red or far red light;GO:0010017###red or far-red light signaling pathway;GO:0016301###k…
Bv_005310_dhrx.t3	26.1398	31.5604	24.8278	25.9827	30.2225	29.1147	41.1014	40.7512	35.7622	37.7801	41.0776	43.469	49.9032	45.882	45.3443	31.1668	24.5347	24.1726	33.7968	41.017	45.2656	19.1476	15.8757	21.0733	APRR7_ARATH###S. Two-component response regulator-like APRR7 - Arabidopsis thaliana (Mouse-ear cress)###7.03529e-118	I3NN22_BETVU###P. Pseudo-response regulator 7-like protein {ECO:0000313|EMBL:ADV58932.1} - Beta vulgaris subsp. vulgaris###0	GO:0000160###phosphorelay signal transduction system;GO:0003677###DNA binding;GO:0003700###transcription factor activity, sequence-specific DNA binding;GO:0005515###protein binding;GO:0005622###intracellular;GO:0005623###cell;GO:0005634###nucleus;GO:0005739###mitochondrion;GO:0006351###transcription, DNA-templated;GO:0006355###regulation of transcription, DNA-templated;GO:0006487###protein N-link…
Bv_005310_dhrx.t4	9.64684	9.68225	9.98819	9.5123	9.12169	9.28989	11.8809	14.3134	11.7089	11.8713	13.3036	14.6157	17.2252	14.6126	15.8705	10.2116	7.65556	7.41428	10.2498	9.92348	12.738	4.70091	2.53232	4.08885	APRR7_ARATH###S. Two-component response regulator-like APRR7 - Arabidopsis thaliana (Mouse-ear cress)###2.20067e-39	I3NN22_BETVU###P. Pseudo-response regulator 7-like protein {ECO:0000313|EMBL:ADV58932.1} - Beta vulgaris subsp. vulgaris###9.23901e-92	GO:0000160###phosphorelay signal transduction system;GO:0003677###DNA binding;GO:0005515###protein binding;GO:0005634###nucleus;GO:0005739###mitochondrion;GO:0006355###regulation of transcription, DNA-templated;GO:0007623###circadian rhythm;GO:0009266###response to temperature stimulus;GO:0009639###response to red or far red light;GO:0010017###red or far-red light signaling pathway;GO:0016301###k…
Bv_005310_dhrx.t5	21.2645	26.6262	18.93	22.9	26.376	26.4331	37.3285	35.6152	31.8592	35.5271	35.7095	38.9331	44.9185	41.6421	41.2297	24.6781	20.0151	20.4146	29.6414	39.0323	39.2377	14.332	12.3694	15.9622	APRR7_ARATH###S. Two-component response regulator-like APRR7 - Arabidopsis thaliana (Mouse-ear cress)###6.01809e-63	I3NN22_BETVU###P. Pseudo-response regulator 7-like protein {ECO:0000313|EMBL:ADV58932.1} - Beta vulgaris subsp. vulgaris###0	GO:0000160###phosphorelay signal transduction system;GO:0003677###DNA binding;GO:0005515###protein binding;GO:0005634###nucleus;GO:0005739###mitochondrion;GO:0006355###regulation of transcription, DNA-templated;GO:0007623###circadian rhythm;GO:0009266###response to temperature stimulus;GO:0009639###response to red or far red light;GO:0010017###red or far-red light signaling pathway;GO:0016301###k…
Bv_005320_amap.t1	17.8415	18.5266	19.5007	18.5842	16.3751	17.4305	22.5576	21.8069	18.8795	22.9627	20.1498	22.3645	28.2471	23.1681	21.2446	21.0615	21.122	22.6491	20.9152	19.1854	25.4761	33.5943	34.576	33.2612	Y319_MYXXA###S. Uncharacterized membrane protein STKORF319 - Myxococcus xanthus###2.23652e-53	M5VYP0_PRUPE###P. Uncharacterized protein {ECO:0000313|EMBL:EMJ06567.1} - Prunus persica (Peach) (Amygdalus persica)###1.45779e-139	GO:0005515###protein binding;GO:0009534###chloroplast thylakoid;GO:0009535###chloroplast thylakoid membrane;GO:0009902###chloroplast relocation;GO:0010027###thylakoid membrane organization;GO:0016021###integral component of membrane;GO:0034660###ncRNA metabolic process;GO:0042793###transcription from plastid promoter;GO:0090351###seedling development
Bv_005330_mhmq.t1	29.148	28.0227	35.0062	29.5938	30.2225	30.3597	29.4614	29.8056	32.0407	31.4545	25.1289	27.8454	32.2903	30.8151	30.4814	31.9114	35.0496	31.2822	34.6279	34.0045	36.0532	70.5137	72.1712	66.4438	XYLT2_PANTR###S. Xylosyltransferase 2 EC=2.4.2.26 - Pan troglodytes (Chimpanzee)###1.03829e-19	A0A061ER80_THECC###P. Core-2/I-branching beta-1,6-N-acetylglucosaminyltransferase family protein {ECO:0000313|EMBL:EOY07550.1} - Theobroma cacao (Cacao) (Cocoa)###1.87042e-169	GO:0005794###Golgi apparatus;GO:0006857###oligopeptide transport;GO:0007020###microtubule nucleation;GO:0008375###acetylglucosaminyltransferase activity;GO:0015020###glucuronosyltransferase activity;GO:0016020###membrane;GO:0016049###cell growth;GO:0016740###transferase activity;GO:0016757###transferase activity, transferring glycosyl groups
Bv_005340_fsgj.t1	19.19	18.3404	18.2641	19.465	17.9137	18.1967	19.2663	18.86	16.4288	20.883	20.9278	19.5926	24.2593	23.3196	25.1073	13.6155	12.7285	11.7816	26.4557	24.3456	25.0212	18.689	14.1226	17.8494	ATXR2_ARATH###S. Histone-lysine N-methyltransferase ATXR2 EC=2.1.1.43 - Arabidopsis thaliana (Mouse-ear cress)###1.34332e-171	F6HIK6_VITVI###P. Putative uncharacterized protein {ECO:0000313|EMBL:CCB52052.1} - Vitis vinifera (Grape)###0	GO:0005515###protein binding;GO:0005634###nucleus;GO:0008168###methyltransferase activity;GO:0016568###chromatin modification;GO:0016740###transferase activity;GO:0018024###histone-lysine N-methyltransferase activity;GO:0032259###methylation;GO:0046872###metal ion binding
Bv_005350_rfnt.t1	21.1608	18.6197	18.8349	28.3607	31.9809	27.0077	10.1148	10.272	9.80283	12.8244	8.86904	10.9618	5.48326	7.19272	6.6337	5.63767	6.4565	6.39862	8.03366	4.1017	5.34543	0.343969	0.292191	0.157263	AB10C_ARATH###S. ABC transporter C family member 10 EC=3.6.3.44 - Arabidopsis thaliana (Mouse-ear cress)###0	V4S922_9ROSI###P. Uncharacterized protein {ECO:0000313|EMBL:ESR35335.1} - Citrus clementina###0	GO:0000166###nucleotide binding;GO:0000226###microtubule cytoskeleton organization;GO:0000325###plant-type vacuole;GO:0000911###cytokinesis by cell plate formation;GO:0005524###ATP binding;GO:0005623###cell;GO:0005737###cytoplasm;GO:0005773###vacuole;GO:0005774###vacuolar membrane;GO:0006810###transport;GO:0006888###ER to Golgi vesicle-mediated transport;GO:0008281###sulfonylurea receptor activit…
Bv_005360_xxys.t1	0	0.0930986	0.0951256	0.176154	0.3297	0.0957721	0	0	0	0.346606	0.155597	0.125997	0.221546	0.454277	0.587797	0	0	0	0.554046	0.396939	0.341198	0.343969	0.0973971	0.314527	FD_ARATH###S. Protein FD - Arabidopsis thaliana (Mouse-ear cress)###3.23387e-18	Q9FQ01_9ROSI###P. Basic leucine zipper transcription factor {ECO:0000313|EMBL:AAG01025.2} - Populus trichocarpa x Populus deltoides###4.3916e-19	GO:0003677###DNA binding;GO:0003700###transcription factor activity, sequence-specific DNA binding;GO:0005634###nucleus;GO:0006355###regulation of transcription, DNA-templated;GO:0009737###response to abscisic acid;GO:0009738###abscisic acid-activated signaling pathway;GO:0043565###sequence-specific DNA binding;GO:0045893###positive regulation of transcription, DNA-templated
Bv_005370_kknz.t1	103.107	101.012	97.3135	120.665	107.262	116.555	91.4346	90.4272	89.2239	83.1855	91.5689	87.064	92.9386	85.0255	88.2534	63.5036	60.1377	68.7598	73.5496	64.7011	61.5293	67.8766	62.3341	67.0729	LRP1C_ARATH###S. La-related protein 1C - Arabidopsis thaliana (Mouse-ear cress)###6.4705e-34	F6GZT4_VITVI###P. Putative uncharacterized protein {ECO:0000313|EMBL:CCB46071.1} - Vitis vinifera (Grape)###7.10627e-71	GO:0003677###DNA binding;GO:0005737###cytoplasm;GO:0009737###response to abscisic acid;GO:0009751###response to salicylic acid;GO:0009753###response to jasmonic acid;GO:0010150###leaf senescence;GO:0048523###negative regulation of cellular process
Bv_005380_yisi.t1	12.655	12.5683	11.8907	16.8227	17.0345	17.9094	9.63315	10.4404	8.25979	12.6511	9.10243	9.70178	8.36336	9.53982	7.8093	5.63767	7.10215	6.90645	6.92557	7.80647	8.98487	12.7269	10.2267	12.1093	RUBB_PEA###S. RuBisCO large subunit-binding protein subunit beta, chloroplastic Precursor - Pisum sativum (Garden pea)###1.01201e-134	I1KU96_SOYBN###P. Uncharacterized protein {ECO:0000313|EnsemblPlants:GLYMA08G18760.2} - Glycine max (Soybean) (Glycine hispida)###1.62169e-134	GO:0000023###maltose metabolic process;GO:0000166###nucleotide binding;GO:0005515###protein binding;GO:0005524###ATP binding;GO:0005634###nucleus;GO:0005730###nucleolus;GO:0005737###cytoplasm;GO:0005739###mitochondrion;GO:0005794###Golgi apparatus;GO:0005829###cytosol;GO:0005886###plasma membrane;GO:0006457###protein folding;GO:0006655###phosphatidylglycerol biosynthetic process;GO:0008219###cell…
Bv_005390_dgkc.t1	0.311188	0.837887	0.190251	0.440384	0.2198	1.05349	0.481657	1.43134	1.45227	0.779864	1.01138	1.44897	1.88314	1.05998	2.51913	0.957341	1.01459	0.507827	3.46279	2.11701	1.70599	0.917251	0.0973971	0.393159	HARB1_RAT###S. Putative nuclease HARBI1 EC=3.1.-.- - Rattus norvegicus (Rat)###0.00863383	M5WR70_PRUPE###P. Uncharacterized protein {ECO:0000313|EMBL:EMJ15716.1} - Prunus persica (Peach) (Amygdalus persica)###8.37897e-67	GO:0016020###membrane;GO:0016021###integral to membrane
Bv_005400_spzc.t1	2.28205	2.97916	1.52201	1.145	1.4287	2.29853	6.98403	7.5777	6.71675	8.5785	7.77986	9.51278	10.745	11.2055	10.7483	4.46759	9.77698	7.41428	15.5133	9.92348	10.4634	3.55435	4.09068	2.98801	CADH6_ORYSJ###S. Probable cinnamyl alcohol dehydrogenase 6 EC=1.1.1.195 - Oryza sativa subsp. japonica (Rice)###9.92937e-156	E0CQB7_VITVI###P. Putative uncharacterized protein {ECO:0000313|EMBL:CBI19922.3} - Vitis vinifera (Grape)###4.65778e-175	GO:0006865###amino acid transport;GO:0008270###zinc ion binding;GO:0009407###toxin catabolic process;GO:0009617###response to bacterium;GO:0009735###response to cytokinin;GO:0009809###lignin biosynthetic process;GO:0010583###response to cyclopentenone;GO:0016491###oxidoreductase activity;GO:0045551###cinnamyl-alcohol dehydrogenase activity;GO:0046029###mannitol dehydrogenase activity;GO:0046872##…
Bv_005410_fxpm.t1	0.103729	0.186197	0.285377	0	0	0	0.321105	0.168393	0	0.0866516	0	0	0	0.227139	0.0839709	0.212742	0	0	0	0	0	0.114656	0.0973971	0.157263	0	0	0
Bv_005420_cekd.t1	55.1841	54.742	59.073	51.1727	53.1915	52.5789	20.1493	28.2059	21.6025	14.8174	18.6717	19.0886	10.5234	13.8555	12.3437	22.1252	21.2142	18.1802	16.7599	14.1575	13.193	36.3461	35.6473	36.9569	F206A_MOUSE###S. Protein Simiate - Mus musculus (Mouse)###1.16286e-21	B9R8E3_RICCO###P. Putative uncharacterized protein {ECO:0000313|EMBL:EEF52773.1} - Ricinus communis (Castor bean)###1.56119e-78	GO:0005634###nucleus;GO:0016607###nuclear speck;GO:0030425###dendrite
Bv_005430_wrta.t1	2.07459	1.21028	1.99764	1.40923	1.7584	1.34081	2.08718	1.59974	1.27074	1.81968	1.40037	1.38597	1.6616	0.984267	1.76339	0.319114	0.461178	0.609393	0.415534	1.58776	1.59226	0.229313	0.486985	0.707685	0	0	0
Bv_005440_mdgf.t1	207.563	197.462	204.044	189.718	182.544	187.713	192.502	200.135	180.717	174.17	166.411	167.198	113.708	91.9911	95.307	184.767	190.19	200.693	91.279	69.4643	91.0998	81.5207	78.8916	66.3652	EXP29_ORYSJ###S. Expansin-A29 Precursor - Oryza sativa subsp. japonica (Rice)###5.70825e-108	A0A0D2TSI1_GOSRA###P. Uncharacterized protein {ECO:0000313|EMBL:KJB58026.1} - Gossypium raimondii (New World cotton)###1.17477e-126	GO:0005576###extracellular region;GO:0005618###cell wall;GO:0006949###syncytium formation;GO:0009505###plant-type cell wall;GO:0009664###plant-type cell wall organization;GO:0009739###response to gibberellin;GO:0009826###unidimensional cell growth;GO:0009828###plant-type cell wall loosening;GO:0009831###plant-type cell wall modification involved in multidimensional cell growth;GO:0010114###respon…
Bv_005450_zxnk.t1	53.9393	54.742	56.6949	56.3692	55.8291	57.0802	54.4273	49.3392	50.6479	51.9909	49.7133	48.1939	59.4851	57.996	55.2529	49.569	51.652	42.9622	70.6408	84.6803	77.5656	59.048	59.9966	59.3669	PAI1_ARATH###S. N-(5'-phosphoribosyl)anthranilate isomerase 1, chloroplastic EC=5.3.1.24 Precursor - Arabidopsis thaliana (Mouse-ear cress)###9.39294e-91	D7T4N6_VITVI###P. Putative uncharacterized protein {ECO:0000313|EMBL:CBI25468.3} - Vitis vinifera (Grape)###7.51752e-92	GO:0000162###tryptophan biosynthetic process;GO:0003824###catalytic activity;GO:0004640###phosphoribosylanthranilate isomerase activity;GO:0006568###tryptophan metabolic process;GO:0007275###multicellular organismal development;GO:0008152###metabolic process;GO:0008652###cellular amino acid biosynthetic process;GO:0009073###aromatic amino acid family biosynthetic process;GO:0009411###response to …
Bv_005460_mhhm.t1	275.817	293.726	275.484	253.749	263.65	264.427	244.923	243.749	246.251	169.837	177.147	174.443	169.593	157.937	167.438	225.826	242.764	232.077	126.045	104.66	122.149	207.757	213.397	216.866	PSMD3_TOBAC###S. Probable 26S proteasome non-ATPase regulatory subunit 3 - Nicotiana tabacum (Common tobacco)###0	A0A0B2PNC3_GLYSO###P. Putative 26S proteasome non-ATPase regulatory subunit 3 {ECO:0000313|EMBL:KHN09062.1} - Glycine soja (Wild soybean)###0	GO:0000502###proteasome complex;GO:0005515###protein binding;GO:0005634###nucleus;GO:0005829###cytosol;GO:0005886###plasma membrane;GO:0006511###ubiquitin-dependent protein catabolic process;GO:0006635###fatty acid beta-oxidation;GO:0009407###toxin catabolic process;GO:0009506###plasmodesma;GO:0009793###embryo development ending in seed dormancy;GO:0016020###membrane;GO:0030163###protein cataboli…
Bv_005470_eskm.t1	31.43	34.7258	31.8671	38.5777	35.2779	36.7765	26.0898	29.0478	25.5055	22.7027	23.7286	21.3565	18.4991	18.6254	19.3973	17.4449	19.2773	17.9771	15.3748	12.3051	12.5106	14.9053	15.7783	17.3776	MTEF4_HUMAN###S. Transcription termination factor 4, mitochondrial Precursor - Homo sapiens (Human)###5.2509e-05	A0A068U915_COFCA###P. Coffea canephora DH200=94 genomic scaffold, scaffold_15 {ECO:0000313|EMBL:CDP04996.1} - Coffea canephora (Robusta coffee)###0	GO:0003690###double-stranded DNA binding;GO:0005739###mitochondrion;GO:0006355###regulation of transcription, DNA-templated;GO:0006970###response to osmotic stress;GO:0009506###plasmodesma;GO:0009507###chloroplast;GO:0009651###response to salt stress;GO:0009658###chloroplast organization;GO:0009737###response to abscisic acid;GO:0009793###embryo development ending in seed dormancy;GO:0071452###ce…
Bv_005480_qfeo.t1	0	0	0	0	0	0	0	0	0	0	0	0	0	0	0	0	0	0	0.138511	0	0	0	0	0	0	0	0
Bv_005490_qmph.t1	1.34848	0.465493	0.665879	0.440384	0.549499	0.861949	7.94735	10.1036	10.529	10.9181	10.5028	10.1428	26.087	19.9882	23.2599	4.7867	5.34967	3.55479	28.8104	48.6912	49.2462	42.5375	52.7892	37.6646	YAI5_SCHPO###S. Uncharacterized protein C24B11.05 - Schizosaccharomyces pombe (strain 972 / ATCC 24843) (Fission yeast)###2.1348e-16	A0A067L7V3_JATCU###P. Uncharacterized protein {ECO:0000313|EMBL:KDP40159.1} - Jatropha curcas (Barbados nut)###4.65764e-99	GO:0010167###response to nitrate;GO:0015706###nitrate transport;GO:0015824###proline transport;GO:0016787###hydrolase activity
Bv_005500_wdcq.t1	30.4965	28.7675	31.5817	41.4842	35.9373	39.2666	103.476	124.527	94.4884	131.45	132.335	127.509	185.379	141.432	156.27	55.9512	60.5988	62.2596	103.191	108.497	119.647	56.4109	59.9966	51.1892	ACL5_ARATH###S. Thermospermine synthase ACAULIS5 EC=2.5.1.79 - Arabidopsis thaliana (Mouse-ear cress)###1.49524e-125	L7Z758_EUCCD###P. SPDSY-like protein {ECO:0000313|EMBL:AGE09592.1} - Eucalyptus cladocalyx (Sugar gum)###1.88319e-156	GO:0000271###polysaccharide biosynthetic process;GO:0003824###catalytic activity;GO:0004766###spermidine synthase activity;GO:0005737###cytoplasm;GO:0006596###polyamine biosynthetic process;GO:0007389###pattern specification process;GO:0008168###methyltransferase activity;GO:0008361###regulation of cell size;GO:0009825###multidimensional cell growth;GO:0009826###unidimensional cell growth;GO:0009…
Bv_005510_pcnt.t1	0.311188	0.372394	0.0951256	0.176154	0.2198	0.191544	4.65602	5.55698	5.17371	6.41222	4.82351	6.29986	9.69264	8.55555	9.90857	1.91468	0.830121	1.42192	8.03366	10.8497	10.9183	8.48457	9.15533	6.36917	AMO_LENCU###S. Primary amine oxidase EC=1.4.3.21 Precursor; Fragment - Lens culinaris (Lentil) (Cicer lens)###0	M5XJS2_PRUPE###P. Amine oxidase {ECO:0000256|RuleBase:RU000672} - Prunus persica (Peach) (Amygdalus persica)###0	GO:0005507###copper ion binding;GO:0005618###cell wall;GO:0006569###tryptophan catabolic process;GO:0008131###primary amine oxidase activity;GO:0009308###amine metabolic process;GO:0009611###response to wounding;GO:0009684###indoleacetic acid biosynthetic process;GO:0009805###coumarin biosynthetic process;GO:0009834###plant-type secondary cell wall biogenesis;GO:0016491###oxidoreductase activity;…
Bv_005520_ekpg.t1	521.448	522.562	510.444	713.158	727.757	708.139	406.117	410.711	382.946	396.344	394.128	378.117	293.881	273.853	290.791	266.885	296.999	294.235	293.229	246.367	265.793	526.158	515.133	444.741	RS18_ARATH###S. 40S ribosomal protein S18 - Arabidopsis thaliana (Mouse-ear cress)###7.59814e-81	B7FMJ8_MEDTR###P. Ribosomal protein S13P/S18e {ECO:0000313|EMBL:AES62300.1} - Medicago truncatula (Barrel medic) (Medicago tribuloides)###3.85275e-80	GO:0001510###RNA methylation;GO:0003676###nucleic acid binding;GO:0003723###RNA binding;GO:0003735###structural constituent of ribosome;GO:0005515###protein binding;GO:0005618###cell wall;GO:0005622###intracellular;GO:0005730###nucleolus;GO:0005737###cytoplasm;GO:0005773###vacuole;GO:0005774###vacuolar membrane;GO:0005794###Golgi apparatus;GO:0005829###cytosol;GO:0005840###ribosome;GO:0005886###p…
Bv_005530_uwua.t1	28.007	31.188	27.6815	20.1696	23.5186	26.1458	119.772	121.917	113.186	144.795	140.193	135.447	203.767	173.155	176.087	93.0748	103.857	88.565	210.676	215.538	221.096	575.69	559.157	564.025	HSP7H_ARATH###S. Heat shock 70 kDa protein 8 - Arabidopsis thaliana (Mouse-ear cress)###0	A0A067GGS2_CITSI###P. Uncharacterized protein {ECO:0000313|EMBL:KDO74627.1} - Citrus sinensis (Sweet orange) (Citrus aurantium var. sinensis)###0	GO:0000166###nucleotide binding;GO:0005524###ATP binding;GO:0005618###cell wall;GO:0005739###mitochondrion;GO:0005774###vacuolar membrane;GO:0005794###Golgi apparatus;GO:0005829###cytosol;GO:0005886###plasma membrane;GO:0006457###protein folding;GO:0006950###response to stress;GO:0009266###response to temperature stimulus;GO:0009408###response to heat;GO:0009507###chloroplast;GO:0009615###respons…
Bv_005540_ehxz.t1	0.414918	0.837887	0.475628	1.93769	1.5386	1.05349	0.0802762	0.0841966	0.0907669	0.173303	0.155597	0.566987	0.221546	0.378564	0	0.212742	0.368943	0.304696	0.415534	0.132313	0.113733	0	0	0.157263	RSC5_DICDI###S. Random slug protein 5 - Dictyostelium discoideum (Slime mold)###8.49153e-15	B9HV57_POPTR###P. Uncharacterized protein {ECO:0000313|EMBL:EEF00872.2} - Populus trichocarpa (Western balsam poplar) (Populus balsamifer - subsp. trichocarpa)###4.18957e-171	GO:0031348###negative regulation of defense response;GO:0042546###cell wall biogenesis
Bv_005550_xpwy.t1	4.35664	4.93423	4.66115	2.64231	3.0772	2.3943	5.53906	5.30439	5.53678	4.24593	3.96773	3.84291	5.3171	5.75418	4.28252	6.59501	6.17979	7.10958	6.23301	4.63096	3.41198	4.12763	5.74643	5.81875	0	0	0
Bv_005560_adqy.t1	24.8951	23.4608	23.9716	16.9988	15.0563	17.3347	30.4247	27.6165	29.0454	25.9955	26.5293	26.7744	40.7645	38.9164	37.7869	33.6133	30.0688	31.4853	47.0939	43.7956	43.4458	59.392	68.5676	66.3652	CHIP_ARATH###S. E3 ubiquitin-protein ligase CHIP {ECO:0000305} - Arabidopsis thaliana (Mouse-ear cress)###2.79726e-112	A0A0D2VLB3_GOSRA###P. Uncharacterized protein {ECO:0000313|EMBL:KJB84089.1} - Gossypium raimondii (New World cotton)###2.56306e-135	GO:0004842###ubiquitin-protein transferase activity;GO:0005515###protein binding;GO:0006950###response to stress;GO:0007165###signal transduction;GO:0009266###response to temperature stimulus;GO:0009408###response to heat;GO:0009414###response to water deprivation;GO:0009610###response to symbiotic fungus;GO:0009611###response to wounding;GO:0009651###response to salt stress;GO:0009723###response…
Bv_005560_adqy.t2	8.92073	7.82028	7.8003	4.75615	6.92369	4.59706	9.31204	10.1036	9.53053	7.45203	9.41363	8.50481	14.8436	10.8269	13.3514	9.46703	7.84003	9.75028	16.4829	15.6129	16.9462	18.345	12.9538	20.4442	CHIP_ARATH###S. E3 ubiquitin-protein ligase CHIP {ECO:0000305} - Arabidopsis thaliana (Mouse-ear cress)###4.46556e-28	A0A061DLW6_THECC###P. Carboxyl terminus of HSC70-interacting protein {ECO:0000313|EMBL:EOX93794.1} - Theobroma cacao (Cacao) (Cocoa)###1.35584e-34	GO:0004842###ubiquitin-protein transferase activity;GO:0005515###protein binding;GO:0006457###protein folding;GO:0007165###signal transduction;GO:0008022###protein C-terminus binding;GO:0009266###response to temperature stimulus;GO:0009408###response to heat;GO:0009414###response to water deprivation;GO:0009610###response to symbiotic fungus;GO:0009611###response to wounding;GO:0009651###response…
Bv_005570_arxw.t1	11.7214	10.427	8.94181	10.305	9.12169	9.67298	9.63315	9.51422	9.34899	6.75882	6.30168	7.18184	6.59099	7.34415	8.64901	9.46703	10.1459	9.34402	10.5269	6.48334	8.87114	14.4467	14.9018	13.6033	YHI2_MYCTU###S. Uncharacterized HIT-like protein Rv1262c - Mycobacterium tuberculosis (strain ATCC 25618 / H37Rv)###3.46525e-22	A0A061DUX2_THECC###P. Histidine triad (Hit) protein, putative {ECO:0000313|EMBL:EOX93793.1} - Theobroma cacao (Cacao) (Cocoa)###8.20512e-65	GO:0003824###catalytic activity;GO:0005777###peroxisome;GO:0006790###sulfur compound metabolic process;GO:0009150###purine ribonucleotide metabolic process;GO:0016787###hydrolase activity;GO:0047627###adenylylsulfatase activity
Bv_005580_xtwf.t1	1.55594	1.21028	0.665879	0.880769	0.3297	0.287316	0.401381	0.336787	0.907669	0.433258	0.777986	0.88198	0.276933	0.0757129	0.755738	0.638227	0.553414	1.01565	0.277023	0.793878	0.796128	2.06381	2.53232	3.4598	OXI1_ARATH###S. Serine/threonine-protein kinase OXI1 EC=2.7.11.1 - Arabidopsis thaliana (Mouse-ear cress)###3.9641e-120	A0A0D2ND11_GOSRA###P. Uncharacterized protein {ECO:0000313|EMBL:KJB10868.1} Fragment - Gossypium raimondii (New World cotton)###5.14508e-128	GO:0000166###nucleotide binding;GO:0004672###protein kinase activity;GO:0004674###protein serine/threonine kinase activity;GO:0004713###protein tyrosine kinase activity;GO:0005515###protein binding;GO:0005524###ATP binding;GO:0005634###nucleus;GO:0005737###cytoplasm;GO:0005886###plasma membrane;GO:0006468###protein phosphorylation;GO:0006952###defense response;GO:0006979###response to oxidative s…
Bv_005590_ttnc.t1	0	0	0	0	0	0	0	0	0	0	0	0	0	0	0	0	0	0	0	0	0	0	0	0	C96AF_ARATH###S. Alkane hydroxylase MAH1 {ECO:0000303|PubMed:17905869} - Arabidopsis thaliana (Mouse-ear cress)###5.00155e-93	A5AXG7_VITVI###P. Putative uncharacterized protein {ECO:0000313|EMBL:CAN80536.1} - Vitis vinifera (Grape)###5.56156e-109	GO:0004497###monooxygenase activity;GO:0005506###iron ion binding;GO:0009686###gibberellin biosynthetic process;GO:0009740###gibberellic acid mediated signaling pathway;GO:0016491###oxidoreductase activity;GO:0016705###oxidoreductase activity, acting on paired donors, with incorporation or reduction of molecular oxygen;GO:0020037###heme binding;GO:0046872###metal ion binding;GO:0055114###oxidatio…
Bv_005600_qmqu.t1	0	0	0	0	0	0.0957721	0	0	0	0	0	0	0	0	0	0	0	0	0	0	0	0	0	0	C96AF_ARATH###S. Alkane hydroxylase MAH1 {ECO:0000303|PubMed:17905869} - Arabidopsis thaliana (Mouse-ear cress)###4.31415e-80	A0A067KSM7_JATCU###P. Uncharacterized protein {ECO:0000313|EMBL:KDP35260.1} - Jatropha curcas (Barbados nut)###3.3184e-100	GO:0004497###monooxygenase activity;GO:0005506###iron ion binding;GO:0009686###gibberellin biosynthetic process;GO:0009740###gibberellic acid mediated signaling pathway;GO:0016491###oxidoreductase activity;GO:0016705###oxidoreductase activity, acting on paired donors, with incorporation or reduction of molecular oxygen;GO:0020037###heme binding;GO:0046872###metal ion binding;GO:0055114###oxidatio…
Bv_005610_wgew.t1	73.8554	64.0518	67.7294	76.3626	72.424	65.4123	40.7803	39.825	40.0282	23.3959	20.2276	21.9235	14.9544	14.5369	11.9239	42.0166	43.9964	44.6888	15.5133	16.2745	18.9933	33.1357	33.115	36.6424	TIM21_ARATH###S. Probable mitochondrial import inner membrane translocase subunit TIM21 Precursor - Arabidopsis thaliana (Mouse-ear cress)###1.2531e-76	D7U401_VITVI###P. Putative uncharacterized protein {ECO:0000313|EMBL:CBI37470.3} - Vitis vinifera (Grape)###3.48302e-80	GO:0005739###mitochondrion;GO:0005743###mitochondrial inner membrane;GO:0005744###mitochondrial inner membrane presequence translocase complex;GO:0016020###membrane;GO:0016021###integral to membrane;GO:0030150###protein import into mitochondrial matrix;GO:0090351###seedling development
Bv_005610_wgew.t2	73.8554	64.0518	67.7294	76.3626	72.424	65.4123	40.7803	39.825	40.0282	23.3959	20.2276	21.9235	14.9544	14.5369	11.9239	42.0166	43.9964	44.6888	15.5133	16.2745	18.9933	33.1357	33.115	36.6424	TIM21_ARATH###S. Probable mitochondrial import inner membrane translocase subunit TIM21 Precursor - Arabidopsis thaliana (Mouse-ear cress)###8.87513e-77	D7U401_VITVI###P. Putative uncharacterized protein {ECO:0000313|EMBL:CBI37470.3} - Vitis vinifera (Grape)###2.60335e-80	GO:0005739###mitochondrion;GO:0005743###mitochondrial inner membrane;GO:0005744###mitochondrial inner membrane presequence translocase complex;GO:0016020###membrane;GO:0016021###integral to membrane;GO:0030150###protein import into mitochondrial matrix;GO:0090351###seedling development
Bv_005620_cgzh.t1	4.35664	5.77211	3.7099	2.55423	3.5168	4.7886	2.48856	3.45206	2.81377	2.33959	3.88993	3.21293	2.93548	2.57424	2.26722	9.57341	11.345	11.8832	1.93916	3.83708	3.07078	3.43969	2.62972	2.51621	AIR12_ARATH###S. Auxin-induced in root cultures protein 12 Precursor - Arabidopsis thaliana (Mouse-ear cress)###2.75241e-40	M5W7R0_PRUPE###P. Uncharacterized protein {ECO:0000313|EMBL:EMJ02845.1} - Prunus persica (Peach) (Amygdalus persica)###4.66781e-42	GO:0005623###cell;GO:0005886###plasma membrane;GO:0006612###protein targeting to membrane;GO:0006810###transport;GO:0009506###plasmodesma;GO:0009625###response to insect;GO:0009734###auxin mediated signaling pathway;GO:0009862###systemic acquired resistance, salicylic acid mediated signaling pathway;GO:0009963###positive regulation of flavonoid biosynthetic process;GO:0010363###regulation of plan…
Bv_005630_drhc.t1	39.9358	39.5669	45.9457	50.0277	48.4658	46.9283	31.6288	34.0154	32.313	26.0821	28.7855	22.8685	11.7419	16.9597	15.6186	22.1252	21.6754	23.2585	10.5269	11.2466	16.2638	9.28717	9.9345	10.8512	B561C_ARATH###S. Cytochrome b561 and DOMON domain-containing protein At3g25290 Precursor - Arabidopsis thaliana (Mouse-ear cress)###2.03011e-119	A0A0B0NZ59_GOSAR###P. Auxin-induced in root cultures 12-like protein {ECO:0000313|EMBL:KHG16356.1} - Gossypium arboreum (Tree cotton) (Gossypium nanking)###1.7892e-128	GO:0004497###monooxygenase activity;GO:0005623###cell;GO:0005886###plasma membrane;GO:0006612###protein targeting to membrane;GO:0006810###transport;GO:0009506###plasmodesma;GO:0009625###response to insect;GO:0009862###systemic acquired resistance, salicylic acid mediated signaling pathway;GO:0009963###positive regulation of flavonoid biosynthetic process;GO:0010363###regulation of plant-type hyp…
Bv_005630_drhc.t2	36.9277	33.8879	44.6139	44.3907	40.663	40.7031	30.4247	32.4999	29.59	21.5762	23.3396	19.0256	9.19416	13.6283	12.6796	19.2532	20.0151	21.3287	6.23301	8.33572	10.8046	5.50351	6.8178	7.70591	B561O_ARATH###S. Cytochrome b561 and DOMON domain-containing protein At4g12980 Precursor - Arabidopsis thaliana (Mouse-ear cress)###1.55074e-39	A0A061DLV9_THECC###P. Auxin-induced in root cultures protein 12, putative {ECO:0000313|EMBL:EOX93784.1} - Theobroma cacao (Cacao) (Cocoa)###2.28112e-43	GO:0005623###cell;GO:0005886###plasma membrane;GO:0006612###protein targeting to membrane;GO:0006810###transport;GO:0009506###plasmodesma;GO:0009625###response to insect;GO:0009862###systemic acquired resistance, salicylic acid mediated signaling pathway;GO:0009963###positive regulation of flavonoid biosynthetic process;GO:0010363###regulation of plant-type hypersensitive response;GO:0010413###gl…
Bv_005630_drhc.t3	8.0909	7.26169	7.03929	8.98384	10.1108	10.0561	5.53906	5.0518	5.99062	6.32556	6.76848	5.85887	3.04626	4.54277	4.0306	4.25485	3.04378	4.26575	3.87832	3.17551	5.68663	3.669	2.72712	3.61706	B561C_ARATH###S. Cytochrome b561 and DOMON domain-containing protein At3g25290 Precursor - Arabidopsis thaliana (Mouse-ear cress)###2.51661e-72	A0A0B0NZ59_GOSAR###P. Auxin-induced in root cultures 12-like protein {ECO:0000313|EMBL:KHG16356.1} - Gossypium arboreum (Tree cotton) (Gossypium nanking)###5.23513e-75	GO:0004497###monooxygenase activity;GO:0005623###cell;GO:0005886###plasma membrane;GO:0006612###protein targeting to membrane;GO:0006810###transport;GO:0009506###plasmodesma;GO:0009625###response to insect;GO:0009862###systemic acquired resistance, salicylic acid mediated signaling pathway;GO:0009963###positive regulation of flavonoid biosynthetic process;GO:0010363###regulation of plant-type hyp…
Bv_005640_nwyj.t1	28.2144	30.8156	27.5864	29.0654	32.4205	27.0077	30.9866	31.5737	30.4977	31.1079	30.4192	35.8462	29.9087	28.998	30.0616	36.6981	35.1418	35.9542	22.9929	24.8749	30.3666	22.702	21.8169	22.7246	EDS1C_ARATH###S. Protein EDS1 {ECO:0000305} - Arabidopsis thaliana (Mouse-ear cress)###7.07744e-08	A0A061DM65_THECC###P. Lipase class 3 family protein {ECO:0000313|EMBL:EOX93780.1} - Theobroma cacao (Cacao) (Cocoa)###0	GO:0006629###lipid metabolic process;GO:0016787###hydrolase activity
Bv_005650_tayg.t1	69.1876	60.7003	64.2098	73.1038	69.7864	67.1362	47.6841	51.7809	47.8342	42.3726	51.2693	45.8	54.0572	46.1091	44.7565	38.1873	39.2924	37.6808	52.4958	43.1341	50.611	36.8047	49.9647	39.2372	RAA5E_ARATH###S. Ras-related protein RABA5e Precursor - Arabidopsis thaliana (Mouse-ear cress)###1.23147e-93	A0A059AVL5_EUCGR###P. Uncharacterized protein {ECO:0000313|EMBL:KCW58002.1} - Eucalyptus grandis (Flooded gum)###1.78148e-95	GO:0000166###nucleotide binding;GO:0003924###GTPase activity;GO:0005515###protein binding;GO:0005525###GTP binding;GO:0005622###intracellular;GO:0005623###cell;GO:0005774###vacuolar membrane;GO:0005795###Golgi stack;GO:0005798###Golgi-associated vesicle;GO:0005802###trans-Golgi network;GO:0005829###cytosol;GO:0005886###plasma membrane;GO:0006886###intracellular protein transport;GO:0006913###nucl…
Bv_005660_puqw.t1	0.726106	0.279296	0.570754	0.880769	0.4396	1.14926	0.561934	0.420983	0.816902	2.25294	2.56735	2.58294	1.49544	4.39135	4.11458	1.17008	2.95154	2.23444	1.66214	2.64626	4.43557	0.573282	2.24013	0.47179	CRR55_ARATH###S. Cysteine-rich repeat secretory protein 55 Precursor - Arabidopsis thaliana (Mouse-ear cress)###1.26453e-61	A0A0D2M1V8_GOSRA###P. Uncharacterized protein {ECO:0000313|EMBL:KJB10857.1} - Gossypium raimondii (New World cotton)###1.71134e-70	GO:0000041###transition metal ion transport;GO:0002237###response to molecule of bacterial origin;GO:0004872###receptor activity;GO:0005618###cell wall;GO:0005773###vacuole;GO:0005886###plasma membrane;GO:0006826###iron ion transport;GO:0006995###cellular response to nitrogen starvation;GO:0009737###response to abscisic acid;GO:0010106###cellular response to iron ion starvation;GO:0010167###respo…
Bv_005670_dspm.t1	0.518647	0.0930986	0.285377	0.0880769	0.3297	0.957721	0.64221	0.0841966	0.544602	1.29977	2.02276	1.88996	0.664638	2.64995	2.18324	0	0.461178	0.203131	1.66214	1.45544	1.81972	0.114656	0.0973971	0.0786317	CRR55_ARATH###S. Cysteine-rich repeat secretory protein 55 Precursor - Arabidopsis thaliana (Mouse-ear cress)###1.05156e-64	A0A061DM60_THECC###P. Receptor-like protein kinase-related family protein, putative {ECO:0000313|EMBL:EOX93775.1} - Theobroma cacao (Cacao) (Cocoa)###3.65458e-72	GO:0002237###response to molecule of bacterial origin;GO:0004872###receptor activity;GO:0005576###extracellular region;GO:0005618###cell wall;GO:0005773###vacuole;GO:0005886###plasma membrane;GO:0006826###iron ion transport;GO:0006995###cellular response to nitrogen starvation;GO:0009737###response to abscisic acid;GO:0010106###cellular response to iron ion starvation;GO:0010167###response to nit…
Bv_005680_ikut.t1	15.352	14.8027	14.0786	14.0042	14.7266	13.7912	7.94735	5.64118	6.62599	4.67918	4.27892	5.48088	4.65247	3.70993	3.69472	9.04155	12.7285	11.7816	4.43237	4.1017	2.72958	4.24229	4.28547	3.2239	0	0	0
Bv_005690_qgtn.t1	0.933565	0.930986	1.14151	3.25884	2.7475	2.01121	0.64221	0.589377	0.998436	1.21312	0.700187	1.32297	0.110773	0.302851	0.335884	7.12687	5.81085	8.42993	0.415534	0	0.113733	0.229313	0.779177	0.707685	SYNC2_ARATH###S. Asparagine--tRNA ligase, cytoplasmic 2 {ECO:0000305} - Arabidopsis thaliana (Mouse-ear cress)###0	V4TFR2_9ROSI###P. Uncharacterized protein {ECO:0000313|EMBL:ESR50460.1} - Citrus clementina###0	GO:0000166###nucleotide binding;GO:0004812###aminoacyl-tRNA ligase activity;GO:0004816###asparagine-tRNA ligase activity;GO:0005524###ATP binding;GO:0005739###mitochondrion;GO:0005829###cytosol;GO:0006412###translation;GO:0006418###tRNA aminoacylation for protein translation;GO:0006421###asparaginyl-tRNA aminoacylation;GO:0009507###chloroplast;GO:0009570###chloroplast stroma;GO:0009793###embryo d…
Bv_005700_mhjr.t1	3.63053	5.02732	4.56603	2.90654	4.1762	4.1182	7.7868	6.39894	6.80752	8.2319	7.39086	7.81182	11.1881	10.5998	11.9239	6.06316	4.70402	6.80488	17.3139	23.0225	18.9933	3.669	5.06465	4.7179	PP151_ARATH###S. Pentatricopeptide repeat-containing protein At2g13600 - Arabidopsis thaliana (Mouse-ear cress)###0	I1LQH6_SOYBN###P. Uncharacterized protein {ECO:0000313|EnsemblPlants:GLYMA12G05960.1} - Glycine max (Soybean) (Glycine hispida)###0	GO:0005739###mitochondrion;GO:0010182###sugar mediated signaling pathway;GO:0016787###hydrolase activity;GO:0080156###mitochondrial mRNA modification
Bv_005710_jack.t1	24.3764	28.5813	27.0157	22.1073	24.2879	23.6557	38.0509	40.7512	38.2129	45.2321	47.2237	49.4539	80.4766	69.883	71.4593	43.8249	31.4524	39.3058	111.917	123.448	103.497	35.4288	29.5113	37.0355	LONM_ORYSI###S. Lon protease homolog, mitochondrial {ECO:0000255|HAMAP-Rule:MF_03120} Precursor - Oryza sativa subsp. indica (Rice)###3.85618e-11	W9S7M7_9ROSA###P. Ubiquitin-conjugating enzyme E2 22 {ECO:0000313|EMBL:EXC30790.1} - Morus notabilis###3.82195e-13	GO:0004842###ubiquitin-protein transferase activity;GO:0006511###ubiquitin-dependent protein catabolic process;GO:0016874###ligase activity
Bv_005720_neoc.t1	41.1806	37.7049	35.9575	28.8011	27.2552	30.9344	37.5693	34.0154	35.4899	26.4287	26.9961	29.1683	39.1583	31.4208	29.9776	45.5269	47.7781	40.3215	46.2628	41.017	38.1004	44.9453	45.7766	44.9773	ALG2_HUMAN###S. Alpha-1,3/1,6-mannosyltransferase ALG2 EC=2.4.1.132 EC=2.4.1.257 - Homo sapiens (Human)###2.46169e-103	M1CZS7_SOLTU###P. Uncharacterized protein {ECO:0000313|EnsemblPlants:PGSC0003DMT400078274} - Solanum tuberosum (Potato)###0	GO:0000033###alpha-1,3-mannosyltransferase activity;GO:0005515###protein binding;GO:0005634###nucleus;GO:0005737###cytoplasm;GO:0005789###endoplasmic reticulum membrane;GO:0006488###dolichol-linked oligosaccharide biosynthetic process;GO:0016020###membrane;GO:0016740###transferase activity;GO:0016757###transferase activity, transferring glycosyl groups;GO:0018279###protein N-linked glycosylation …
Bv_005730_gawt.t1	167.627	181.635	177.599	151.668	139.243	150.458	85.8153	89.922	92.673	58.2298	50.8803	57.4547	43.1461	42.2478	45.6802	146.579	149.237	143.41	45.0162	36.2538	41.6261	86.1069	86.6834	95.1444	UTP6_MOUSE###S. U3 small nucleolar RNA-associated protein 6 homolog - Mus musculus (Mouse)###3.2973e-44	E0CVR6_VITVI###P. Putative uncharacterized protein {ECO:0000313|EMBL:CBI23227.3} - Vitis vinifera (Grape)###0	GO:0000278###mitotic cell cycle;GO:0000398###mRNA splicing, via spliceosome;GO:0000741###karyogamy;GO:0001510###RNA methylation;GO:0005622###intracellular;GO:0005623###cell;GO:0005634###nucleus;GO:0006396###RNA processing;GO:0006406###mRNA export from nucleus;GO:0006606###protein import into nucleus;GO:0006626###protein targeting to mitochondrion;GO:0009560###embryo sac egg cell differentiation;G…
Bv_005740_sqai.t1	301.956	310.856	296.411	254.366	264.309	257.34	295.738	306.644	285.553	202.158	198.775	194.666	177.68	163.843	157.529	221.678	206.055	216.131	137.819	127.153	120.329	86.1069	94.3778	106.939	CCAR1_HUMAN###S. Cell division cycle and apoptosis regulator protein 1 - Homo sapiens (Human)###1.79818e-17	M5Y4C0_PRUPE###P. Uncharacterized protein {ECO:0000313|EMBL:EMJ26660.1} - Prunus persica (Peach) (Amygdalus persica)###0	GO:0005509###calcium ion binding;GO:0005515###protein binding;GO:0005623###cell;GO:0005634###nucleus;GO:0005829###cytosol;GO:0006355###regulation of transcription, DNA-templated;GO:0007049###cell cycle;GO:0009630###gravitropism;GO:0009793###embryo development ending in seed dormancy;GO:0030244###cellulose biosynthetic process;GO:0030587###sorocarp development;GO:0048193###Golgi vesicle transport;…
Bv_005750_exaq.t1	0.311188	0.279296	0.190251	0.792692	0.4396	0.287316	2.80967	3.36787	1.81534	2.5129	3.11194	2.39395	3.2678	2.57424	2.18324	0.212742	0.184471	0.507827	1.66214	1.45544	1.13733	0.802595	0.194794	0.629054	0	M5XMF9_PRUPE###P. Uncharacterized protein {ECO:0000313|EMBL:EMJ27287.1} - Prunus persica (Peach) (Amygdalus persica)###1.81021e-49	0
Bv_005760_oagu.t1	13.1736	12.5683	13.9835	13.74	11.7593	13.7912	25.7687	24.5012	22.6917	25.5622	22.017	25.5774	38.2167	29.7552	33.5884	21.2742	18.6316	21.5319	29.5029	27.6534	26.8409	13.1855	15.2913	18.8716	FAEA_ASPTN###S. Probable feruloyl esterase A EC=3.1.1.73 Precursor - Aspergillus terreus (strain NIH 2624 / FGSC A1156)###1.30377e-15	A0A061ET47_THECC###P. Triglyceride lipases,triglyceride lipases isoform 1 {ECO:0000313|EMBL:EOY05484.1} - Theobroma cacao (Cacao) (Cocoa)###0	GO:0000166###nucleotide binding;GO:0004674###protein serine/threonine kinase activity;GO:0005515###protein binding;GO:0005524###ATP binding;GO:0006629###lipid metabolic process;GO:0009507###chloroplast;GO:0016301###kinase activity;GO:0016310###phosphorylation;GO:0016740###transferase activity;GO:0016787###hydrolase activity
Bv_005770_atmm.t1	176.962	167.95	170.18	111.505	113.417	115.118	301.116	280.712	250.698	214.896	206.244	208.462	243.147	270.901	281.974	360.492	388.589	358.018	146.268	251.792	228.034	511.826	561.397	500.412	BAM1_ARATH###S. Beta-amylase 1, chloroplastic EC=3.2.1.2 Precursor - Arabidopsis thaliana (Mouse-ear cress)###0	A0A0A0L480_CUCSA###P. Beta-amylase {ECO:0000256|RuleBase:RU000509} - Cucumis sativus (Cucumber)###0	GO:0000023###maltose metabolic process;GO:0000024###maltose biosynthetic process;GO:0000272###polysaccharide catabolic process;GO:0005634###nucleus;GO:0005829###cytosol;GO:0005975###carbohydrate metabolic process;GO:0005983###starch catabolic process;GO:0008152###metabolic process;GO:0009409###response to cold;GO:0009414###response to water deprivation;GO:0009507###chloroplast;GO:0009570###chloro…
Bv_005780_wsmc.t1	77.7971	83.0439	77.0517	85.6988	83.6338	79.9697	76.2624	79.0606	82.5071	85.2651	83.9446	80.3232	108.391	89.1897	98.9178	130.624	123.873	128.379	105.546	107.041	107.25	117.408	109.085	131.315	AMRA1_MOUSE###S. Activating molecule in BECN1-regulated autophagy protein 1 - Mus musculus (Mouse)###1.53814e-27	D7TZ55_VITVI###P. Putative uncharacterized protein {ECO:0000313|EMBL:CBI35771.3} - Vitis vinifera (Grape)###0	GO:0005515###protein binding;GO:0006486###protein glycosylation;GO:0006487###protein N-linked glycosylation
Bv_005780_wsmc.t2	77.7971	83.0439	77.0517	85.6988	83.6338	79.9697	76.3427	79.0606	82.5071	85.2651	83.9446	80.3232	108.502	89.1897	99.0017	130.837	123.873	128.379	105.546	107.041	107.25	117.408	109.085	131.315	AMRA1_MOUSE###S. Activating molecule in BECN1-regulated autophagy protein 1 - Mus musculus (Mouse)###1.50012e-27	D7TZ55_VITVI###P. Putative uncharacterized protein {ECO:0000313|EMBL:CBI35771.3} - Vitis vinifera (Grape)###0	GO:0005515###protein binding;GO:0006486###protein glycosylation;GO:0006487###protein N-linked glycosylation
Bv_005790_fyui.t1	0.518647	0.372394	0.285377	0.264231	0.549499	0.191544	1.28442	0.926163	1.45227	1.03982	1.71157	1.57496	2.76933	2.04425	3.61075	0.638227	0.276707	0.507827	2.77023	3.30783	3.63944	0.573282	0.876574	0.786317	0	0	0
Bv_005800_ppiw.t1	42.0104	34.8189	41.7601	50.9084	46.9273	50.855	34.5991	30.816	34.8545	33.8808	32.5976	33.6412	22.8192	27.4081	24.4355	23.1889	23.6123	27.3211	22.5774	18.9208	19.6757	35.5435	44.4131	36.2492	PDCL3_DANRE###S. Phosducin-like protein 3 - Danio rerio (Zebrafish) (Brachydanio rerio)###8.66853e-12	M5VZT3_PRUPE###P. Uncharacterized protein {ECO:0000313|EMBL:EMJ06964.1} - Prunus persica (Peach) (Amygdalus persica)###6.94727e-45	0
Bv_005810_knjd.t1	34.2307	33.7017	32.9135	40.075	37.8056	42.8101	22.6379	22.2279	18.0626	16.8971	18.5161	18.0176	24.8685	24.531	21.1607	6.2759	8.67015	5.07827	27.8408	21.6993	24.1113	10.4337	11.0059	9.75033	BH025_ARATH###S. Transcription factor bHLH25 - Arabidopsis thaliana (Mouse-ear cress)###9.15905e-42	M5WBF9_PRUPE###P. Uncharacterized protein {ECO:0000313|EMBL:EMJ06603.1} - Prunus persica (Peach) (Amygdalus persica)###9.63975e-51	GO:0003677###DNA binding;GO:0005634###nucleus;GO:0006355###regulation of transcription, DNA-templated;GO:0016491###oxidoreductase activity;GO:0046983###protein dimerization activity;GO:0055114###oxidation-reduction process
Bv_005820_drdw.t1	0	0	0	0	0.2198	0	0	0	0	0	0	0.125997	0.0553865	0.0757129	0	0	0	0	0	0	0.227465	0.573282	0	0	0	0	0
Bv_005830_kqnt.t1	6.94987	5.77211	5.23191	26.9515	24.178	23.1768	2.80967	1.93652	2.17841	3.72602	4.12332	5.29188	1.77237	3.48279	2.6031	1.06371	1.84471	1.72661	6.0945	0.661565	3.75317	0.343969	0	0.47179	BH019_ARATH###S. Transcription factor bHLH19 - Arabidopsis thaliana (Mouse-ear cress)###4.20984e-09	A0A068VEC0_COFCA###P. Coffea canephora DH200=94 genomic scaffold, scaffold_198 {ECO:0000313|EMBL:CDP18043.1} - Coffea canephora (Robusta coffee)###7.99276e-15	GO:0005634###nucleus;GO:0016491###oxidoreductase activity;GO:0055114###oxidation-reduction process
Bv_005840_cfsq.t1	6.94987	5.77211	5.23191	26.9515	24.178	23.1768	2.80967	1.93652	2.17841	3.72602	4.12332	5.29188	1.77237	3.48279	2.6031	1.06371	1.84471	1.72661	6.0945	0.661565	3.75317	0.343969	0	0.47179	BH019_ARATH###S. Transcription factor bHLH19 - Arabidopsis thaliana (Mouse-ear cress)###4.20984e-09	A0A068VEC0_COFCA###P. Coffea canephora DH200=94 genomic scaffold, scaffold_198 {ECO:0000313|EMBL:CDP18043.1} - Coffea canephora (Robusta coffee)###7.99276e-15	GO:0005634###nucleus;GO:0016491###oxidoreductase activity;GO:0055114###oxidation-reduction process
Bv_005850_mrzk.t1	1.03729	1.58268	1.61714	2.02577	2.7475	2.77739	1.52525	1.76813	1.81534	2.42624	2.56735	3.14993	1.77237	2.49852	1.76339	0.638227	1.56801	1.01565	1.93916	1.0585	1.25106	0.343969	0	0.314527	PIRL6_ARATH###S. Plant intracellular Ras-group-related LRR protein 6 - Arabidopsis thaliana (Mouse-ear cress)###9.89683e-128	M5XLL8_PRUPE###P. Uncharacterized protein {ECO:0000313|EMBL:EMJ26834.1} - Prunus persica (Peach) (Amygdalus persica)###6.77749e-137	GO:0005515###protein binding;GO:0009555###pollen development;GO:0009693###ethylene biosynthetic process;GO:0016132###brassinosteroid biosynthetic process;GO:0016787###hydrolase activity;GO:0016829###lyase activity;GO:0042023###DNA endoreduplication;GO:0055046###microgametogenesis
Bv_005860_ojsx.t1	15.2482	17.1301	15.6957	12.6831	12.7484	13.5039	14.6906	15.408	17.6995	11.698	12.0588	11.2137	10.4127	9.16126	9.8246	16.8066	18.2627	17.2661	7.34111	5.16021	5.68663	7.33801	8.66834	7.70591	Y1689_ARATH###S. Uncharacterized membrane protein At1g06890 - Arabidopsis thaliana (Mouse-ear cress)###4.81462e-34	D7SQE7_VITVI###P. Putative uncharacterized protein {ECO:0000313|EMBL:CBI17878.3} - Vitis vinifera (Grape)###5.84369e-175	GO:0006810###transport;GO:0008643###carbohydrate transport;GO:0016020###membrane;GO:0016021###integral to membrane
Bv_005870_zhpm.t1	37.8613	40.3117	45.8505	45.5357	47.5866	43.9594	39.1748	41.1722	35.8529	33.6208	34.1536	31.1843	34.395	30.2094	34.68	35.8471	44.7343	36.6651	33.7968	34.0045	37.6455	84.3871	74.8984	70.2181	OSTCB_XENLA###S. Oligosaccharyltransferase complex subunit ostc-B - Xenopus laevis (African clawed frog)###6.03318e-31	K4BWD5_SOLLC###P. Uncharacterized protein {ECO:0000313|EnsemblPlants:Solyc05g006080.1.1} - Solanum lycopersicum (Tomato) (Lycopersicon esculentum)###2.58906e-70	GO:0005886###plasma membrane;GO:0009407###toxin catabolic process;GO:0016740###transferase activity;GO:0044351###macropinocytosis
Bv_005880_kwqc.t1	1.45221	1.11718	1.23663	1.84961	1.3188	0.861949	1.28442	0.841966	0.453835	0.779864	1.32258	0.944979	0.609252	0.908554	1.17559	0.425485	0.276707	0.101565	0.831069	2.11701	2.27465	3.43969	0.876574	1.88716	0	0	0
Bv_005890_tddx.t1	118.148	116.839	114.721	118.023	115.944	115.022	72.5697	79.8184	83.4148	79.8061	77.254	79.5672	76.3226	72.3058	71.5432	79.7784	86.7938	85.315	69.3942	71.0521	67.4434	64.8955	65.6456	68.0951	FRAY2_DICDI###S. Serine/threonine-protein kinase fray2 {ECO:0000250|UniProtKB:O61125, ECO:0000312|EMBL:EAL69242.1} EC=2.7.11.1 - Dictyostelium discoideum (Slime mold)###3.19243e-101	B9GHQ7_POPTR###P. Uncharacterized protein {ECO:0000313|EMBL:EEE84839.1} - Populus trichocarpa (Western balsam poplar) (Populus balsamifer - subsp. trichocarpa)###0	GO:0000166###nucleotide binding;GO:0004672###protein kinase activity;GO:0004713###protein tyrosine kinase activity;GO:0005524###ATP binding;GO:0005886###plasma membrane;GO:0006468###protein phosphorylation;GO:0016301###kinase activity;GO:0016310###phosphorylation;GO:0016740###transferase activity
Bv_005900_yzxi.t1	1.65967	2.42056	1.33176	2.90654	1.9782	1.91544	4.7363	5.0518	4.62911	6.67217	5.13471	5.54387	6.48022	7.79842	7.38944	4.14848	2.49036	2.74227	5.81748	5.95409	6.36902	3.32503	1.85054	2.67348	POL3_DROME###S. Retrovirus-related Pol polyprotein from transposon 17.6 EC=3.4.23.- EC=2.7.7.49 - Drosophila melanogaster (Fruit fly)###1.10343e-56	E7BQD5_SILLA###P. Gag-pol polyprotein {ECO:0000313|EMBL:ADP20179.1} - Silene latifolia (White campion) (Bladder campion)###1.12484e-147	GO:0003964###RNA-directed DNA polymerase activity;GO:0016740###transferase activity;GO:0016779###nucleotidyltransferase activity;GO:0046872###metal ion binding
Bv_005910_orfo.t1	0	0.279296	0.0951256	0.0880769	0.1099	0	0.481657	0.420983	0.272301	0.259955	0.233396	0.566987	0.0553865	0.227139	0.167942	0.106371	0.368943	0.304696	0.138511	0.132313	0.227465	0.229313	0.194794	0.235895	0	0	0
Bv_005920_apoc.t1	116.488	113.115	115.292	114.852	108.032	111.287	106.928	110.045	104.291	80.7593	79.8213	79.8192	74.4948	65.3402	72.4669	104.882	101.367	100.55	53.4654	42.8694	48.2226	82.2086	89.8001	86.6521	CSN3_ARATH###S. COP9 signalosome complex subunit 3 - Arabidopsis thaliana (Mouse-ear cress)###9.44491e-152	A0A0D2SRU3_GOSRA###P. Uncharacterized protein {ECO:0000313|EMBL:KJB33950.1} - Gossypium raimondii (New World cotton)###0	GO:0000278###mitotic cell cycle;GO:0000502###proteasome complex;GO:0005515###protein binding;GO:0005829###cytosol;GO:0006312###mitotic recombination;GO:0006396###RNA processing;GO:0008180###COP9 signalosome;GO:0009560###embryo sac egg cell differentiation;GO:0009640###photomorphogenesis;GO:0009793###embryo development ending in seed dormancy;GO:0009845###seed germination;GO:0009909###regulation o…
Bv_005930_zwis.t1	2.17832	1.76887	2.66352	1.58538	1.7584	0.861949	2.32801	3.03108	2.63224	2.6862	1.78937	2.20495	2.76933	1.81711	2.35119	4.25485	4.33508	7.00801	1.38511	2.51395	1.81972	3.669	5.74643	6.36917	0	0	0
Bv_005940_ezms.t1	20.6422	18.1542	22.4496	21.4908	21.4305	21.9318	56.4342	59.106	54.0971	64.8154	61.4609	61.2346	98.1449	88.1298	88.4214	52.441	52.2976	52.4078	100.282	122.39	116.462	77.0491	93.209	84.4505	P2C70_ARATH###S. Protein phosphatase 2C 70 EC=3.1.3.16 - Arabidopsis thaliana (Mouse-ear cress)###2.60091e-170	D7T6U0_VITVI###P. Putative uncharacterized protein {ECO:0000313|EMBL:CBI26211.3} - Vitis vinifera (Grape)###0	GO:0000278###mitotic cell cycle;GO:0003824###catalytic activity;GO:0004721###phosphoprotein phosphatase activity;GO:0004722###protein serine/threonine phosphatase activity;GO:0005515###protein binding;GO:0005886###plasma membrane;GO:0006396###RNA processing;GO:0006470###protein dephosphorylation;GO:0007165###signal transduction;GO:0009934###regulation of meristem structural organization;GO:001630…
Bv_005950_fzfq.t1	8.40209	10.2408	9.41743	14.3565	9.12169	9.86452	8.66983	9.51422	8.62286	12.1312	9.10243	11.0248	9.96957	10.9027	10.4124	7.44598	8.0245	7.31271	10.3884	8.33572	8.98487	6.99404	6.33081	7.78454	CLPB1_ARATH###S. Chaperone protein ClpB1 - Arabidopsis thaliana (Mouse-ear cress)###1.60308e-54	A0A072UQA8_MEDTR###P. ATP-dependent chaperone ClpB {ECO:0000313|EMBL:KEH32009.1} - Medicago truncatula (Barrel medic) (Medicago tribuloides)###4.56613e-54	GO:0000166###nucleotide binding;GO:0005515###protein binding;GO:0005524###ATP binding;GO:0005634###nucleus;GO:0005737###cytoplasm;GO:0006457###protein folding;GO:0006950###response to stress;GO:0009408###response to heat;GO:0009570###chloroplast stroma;GO:0009644###response to high light intensity;GO:0009941###chloroplast envelope;GO:0010286###heat acclimation;GO:0034605###cellular response to he…
Bv_005960_stuc.t1	0.103729	0	0	0	0	0.191544	0	0	0	0	0	0	0	0	0	0	0	0	0	0	0	0	0	0	FAF1_ARATH###S. Protein FANTASTIC FOUR 1 - Arabidopsis thaliana (Mouse-ear cress)###3.93356e-16	A5ASD0_VITVI###P. Putative uncharacterized protein {ECO:0000313|EMBL:CAN75990.1} - Vitis vinifera (Grape)###3.20782e-37	GO:0010075###regulation of meristem growth
Bv_005970_srsh.t1	1.14102	1.02408	1.42688	0.968845	0.659399	0.574632	1.6858	1.34715	1.17997	0.953167	0.700187	1.00798	1.16312	0.605703	1.00765	1.4892	1.66024	1.42192	0.96958	0.793878	0.796128	1.03191	0.389588	0.707685	0	0	0
Bv_005980_ohuk.t1	0	0	0	0	0	0	0	0	0.0907669	0	0	0	0	0	0	0	0	0	0	0	0	0	0	0	0	B9G307_ORYSJ###P. Putative uncharacterized protein {ECO:0000313|EMBL:EEE69504.1} - Oryza sativa subsp. japonica (Rice)###6.25981e-34	GO:0005634###nucleus
Bv_005990_pnyo.t1	0	0	0	0.0880769	0	0	0	0	0	0	0	0	0	0	0	0	0	0	0	0.264626	0	0	0	0.235895	YH19_RHOCA###S. Uncharacterized 104.1 kDa protein in hypE 3'region - Rhodobacter capsulatus (Rhodopseudomonas capsulata)###6.31532e-07	0	0
Bv_006000_cwid.t1	26.451	20.4817	23.3058	25.8946	24.8374	25.6669	29.06	29.8898	34.0376	34.314	34.0758	32.5703	44.42	44.0649	44.1687	27.8692	26.0105	32.6025	48.0635	43.2664	42.8772	30.1546	29.5113	32.239	BON2_ARATH###S. Protein BONZAI 2 - Arabidopsis thaliana (Mouse-ear cress)###0	D7SH78_VITVI###P. Putative uncharacterized protein {ECO:0000313|EMBL:CBI15758.3} - Vitis vinifera (Grape)###0	GO:0004674###protein serine/threonine kinase activity;GO:0005215###transporter activity;GO:0005515###protein binding;GO:0005544###calcium-dependent phospholipid binding;GO:0005623###cell;GO:0005634###nucleus;GO:0005737###cytoplasm;GO:0005829###cytosol;GO:0005886###plasma membrane;GO:0005925###focal adhesion;GO:0006468###protein phosphorylation;GO:0006629###lipid metabolic process;GO:0006644###pho…
Bv_006010_ajds.t1	1.45221	0.930986	0.380502	0.704615	1.4287	0.957721	0.561934	0.0841966	1.27074	0.866516	2.33396	1.57496	0.387706	2.19567	1.25956	0.425485	1.84471	0.507827	0.692557	0.793878	0.45493	0.343969	0.0973971	0	EF114_ARATH###S. Ethylene-responsive transcription factor ERF114 - Arabidopsis thaliana (Mouse-ear cress)###6.20378e-45	EF114_ARATH###S. Ethylene-responsive transcription factor ERF114 - Arabidopsis thaliana (Mouse-ear cress)###7.23722e-43	GO:0003677###DNA binding;GO:0003700###transcription factor activity, sequence-specific DNA binding;GO:0005515###protein binding;GO:0005634###nucleus;GO:0005737###cytoplasm;GO:0005886###plasma membrane;GO:0006351###transcription, DNA-dependent;GO:0006355###regulation of transcription, DNA-dependent;GO:0006355###regulation of transcription, DNA-templated;GO:0006865###amino acid transport;GO:0008219…
Bv_006020_syfo.t1	107.879	114.046	111.202	118.463	112.977	107.456	42.3056	42.9403	44.022	34.6606	38.0435	35.9722	14.1236	22.6381	16.7102	38.8255	39.6613	40.423	14.6822	8.33572	10.8046	12.0389	14.5122	14.311	ORTH2_ARATH###S. E3 ubiquitin-protein ligase ORTHRUS 2 EC=6.3.2.- - Arabidopsis thaliana (Mouse-ear cress)###0	K4BZK7_SOLLC###P. Uncharacterized protein {ECO:0000313|EnsemblPlants:Solyc05g023680.2.1} - Solanum lycopersicum (Tomato) (Lycopersicon esculentum)###0	GO:0000278###mitotic cell cycle;GO:0000280###nuclear division;GO:0000724###double-strand break repair via homologous recombination;GO:0000911###cytokinesis by cell plate formation;GO:0003677###DNA binding;GO:0003682###chromatin binding;GO:0004842###ubiquitin-protein transferase activity;GO:0005515###protein binding;GO:0005634###nucleus;GO:0006260###DNA replication;GO:0006261###DNA-dependent DNA r…
Bv_006030_xjud.t1	204.658	217.478	200.239	216.317	233.537	224.777	158.546	168.983	168.826	127.984	124.011	116.925	99.4188	99.8653	111.178	149.664	148.223	144.223	84.2149	77.5354	87.9153	181.73	179.795	182.661	SYGM1_ARATH###S. Glycine--tRNA ligase, mitochondrial 1 {ECO:0000305} Precursor - Arabidopsis thaliana (Mouse-ear cress)###0	D7SH83_VITVI###P. Putative uncharacterized protein {ECO:0000313|EMBL:CBI15763.3} - Vitis vinifera (Grape)###0	GO:0000166###nucleotide binding;GO:0004812###aminoacyl-tRNA ligase activity;GO:0004820###glycine-tRNA ligase activity;GO:0005524###ATP binding;GO:0005737###cytoplasm;GO:0005739###mitochondrion;GO:0005768###endosome;GO:0005794###Golgi apparatus;GO:0005802###trans-Golgi network;GO:0005829###cytosol;GO:0006094###gluconeogenesis;GO:0006418###tRNA aminoacylation for protein translation;GO:0006426###gl…
Bv_006040_unrk.t1	0.414918	0.0930986	0.285377	0.440384	0.1099	0	0.240829	0.0841966	0.272301	0	0	0.314993	0	0.151426	0	0.106371	0	0	0	0	0	0.458626	0.389588	0.47179	FLLH_POPTR###S. Floricaula/leafy homolog - Populus trichocarpa (Western balsam poplar) (Populus balsamifer - subsp. trichocarpa)###3.62064e-131	B1A0E9_OXYRB###P. FLO/LFY-like protein {ECO:0000313|EMBL:ABY91324.1} - Oxybasis rubra (Red goosefoot) (Chenopodium rubrum)###0	GO:0003677###DNA binding;GO:0003700###transcription factor activity, sequence-specific DNA binding;GO:0005515###protein binding;GO:0005634###nucleus;GO:0006355###regulation of transcription, DNA-templated;GO:0009740###gibberellic acid mediated signaling pathway;GO:0009908###flower development;GO:0010077###maintenance of inflorescence meristem identity;GO:0010582###floral meristem determinacy;GO:0…
Bv_006050_rtxy.t1	3.73426	2.79296	2.47327	2.02577	1.6485	1.7239	2.88994	4.63082	3.53991	2.59955	2.41176	2.64594	4.04321	3.78564	4.0306	1.91468	2.67483	2.53914	4.29385	2.77857	3.18451	2.06381	3.2141	4.01022	PP428_ARATH###S. Pentatricopeptide repeat-containing protein At5g50990 - Arabidopsis thaliana (Mouse-ear cress)###5.707e-155	A5BED5_VITVI###P. Putative uncharacterized protein {ECO:0000313|EMBL:CAN83162.1} - Vitis vinifera (Grape)###0	GO:0004519###endonuclease activity;GO:0007020###microtubule nucleation;GO:0009451###RNA modification;GO:0009507###chloroplast;GO:0016554###cytidine to uridine editing;GO:0016556###mRNA modification;GO:1900865###chloroplast RNA modification
Bv_006060_cqpj.t1	1.14102	1.39648	1.14151	1.32115	1.4287	0.766177	1.44497	1.43134	1.54304	1.29977	1.94496	1.63796	2.21546	2.27139	1.17559	1.27645	1.2913	1.01565	2.49321	4.1017	2.38838	2.52244	1.65575	2.20169	0	0	0
Bv_006070_xwac.t1	3.21561	1.48958	1.71226	2.20192	1.099	1.34081	2.08718	2.27331	2.26917	2.77285	1.78937	2.33095	3.32319	2.72566	3.35884	2.23379	3.04378	2.43757	3.04725	2.38163	2.38838	1.8345	4.18807	3.4598	RSC5_DICDI###S. Random slug protein 5 - Dictyostelium discoideum (Slime mold)###5.52997e-22	G7J392_MEDTR###P. Polyphosphoinositide-binding protein {ECO:0000313|EMBL:AES72993.1} - Medicago truncatula (Barrel medic) (Medicago tribuloides)###2.35585e-90	GO:0016787###hydrolase activity;GO:0019344###cysteine biosynthetic process;GO:0044351###macropinocytosis
Bv_006080_hoye.t1	162.129	178.191	158.384	115.469	107.482	115.884	57.8792	56.2434	56.9109	52.0776	50.4135	48.9499	36.6659	38.3864	40.2221	192.425	190.098	188.404	43.7696	44.8541	57.5487	80.0301	85.2225	69.5891	RSC5_DICDI###S. Random slug protein 5 - Dictyostelium discoideum (Slime mold)###3.8974e-23	G7J392_MEDTR###P. Polyphosphoinositide-binding protein {ECO:0000313|EMBL:AES72993.1} - Medicago truncatula (Barrel medic) (Medicago tribuloides)###2.72172e-91	GO:0016787###hydrolase activity;GO:0019344###cysteine biosynthetic process;GO:0044351###macropinocytosis
[truncated: 25,515 more rows]

## Sheet: (1) Column descriptions
Hourston et al (2020) "Molecular mechanisms of Beta vulgaris cold-induced secondary dormancy"
[truncated: 31 more rows]

[truncated: 1 more sheets: (2) DESeq2 summary statistics]
