# Supplementary material for: Cold‐induced secondary dormancy and its regulatory mechanisms in Beta vulgaris
Source: Plant Cell Environ. 2022 Jan 28;45(4):1315–32. doi: 10.1111/pce.14264 (PMC9305896; doi:10.1111/pce.14264)
Supplement: Supplementary file 4 — Supplementary information. [file PCE-45-1315-s004.xlsx]

## Sheet: Table Of Contents
Hourston et al (2020) "Molecular mechanisms of Beta vulgaris cold-induced secondary dormancy"
Table Of Contents
	This sheet explains the summary terms created to summarise many GO categories for Figure 3 and Figure S3
	The most prominent summary terms were chosen for inclusion in the figures
	The list names reflect the number of DEGs seen annotated in the Venn diagrams
	This sheet also contains DEG lists and overlaps seed in Figure 3 B and S3
	Sheet	Description	Figure
	Unqiue summary terms	The summary terms created	-
	Summary Terms	Mapping of all significant GO terms to the created summary terms	-
	1809	Up vs. Dry - 5°C Tsd only	S3 A
	2760	Up vs. Dry - 10°C T1% only	S3 A
	2337	Up vs. Dry - 5°C Tsd + 10°C T1%	S3 A
	1461	Down vs. Dry - 5°C Tsd only	S3 A
	2567	Down vs. Dry - 10°C T1% only	S3 A
	2012	Down vs. Dry - 5°C Tsd + 10°C T1%	S3 A
	1007	Up vs. Dry - 5°C T1% only	S3 B
	774	Up vs. Dry - 5°C Tsd only	S3 B
	3372	Up vs. Dry - 5°C Tsd + 5°C T1%	S3 B
	792	Down vs. Dry - 5°C T1% only	S3 B
	835	Down vs. Dry - 5°C Tsd only	S3 B
	2638	Down vs. Dry - 5°C Tsd + 5°C T1%	S3 B
	954	Down vs. Dry - 5°C 60 h only	3 B
	1002	Up vs. Dry - 5°C 60 h only	3 B
	855	Down vs. Dry - 5°C T1% only	3 B
	1251	Up vs. Dry - 5°C T1% only	3 B
	1820	Down vs. Dry - 10°C 60 h only	3 B
	2177	Up vs. Dry - 10°C 60 h only	3 B
	2004	Down vs. Dry - 10°C T1% only	3 B
	1969	Up vs. Dry - 10°C T1% only	3 B
	2602	Down vs. Dry - 5°C + 10°C 60 h	3 B
	2388	Up vs. Dry - 5°C + 10°C 60 h	3 B
	2575	Down vs. Dry - 5°C + 10°C T1%	3 B
	3128	Up vs. Dry - 5°C + 10°C T1%	3 B
Headers explanation
	GO.ID	GO term ID
	Term	Description of GO term
	Annotated	Number of genes annotated with term in genome
	Significant	Number of genes annotated with term in DEG list
	Expected	Number of genes expected to be annotated in DEG list based on frequency in genome
	Fisher	Fisher test p-value (TopGO)
	FDR	More stringent FDR corrected p-value

## Sheet: DEG lists and overlaps
Return to Table Of Contents	DEG lists										Overlaps
	60 h				T1%				SD		Figure 3B Overlaps												Figure S3 Overlaps
	60 h Up vs Dry at 5°C	60 h Down vs Dry at 5°C	60 h Up vs Dry at 10°C	60 h Down vs Dry at 10°C	T1% Up vs Dry at 5°C	T1% Down vs Dry at 5°C	T1% Up vs Dry at 10°C	T1% Down vs Dry at 10°C	TSD Up vs Dry	TSD Down vs Dry	60 h Up			60 h Down			T1% Up			T1% Down			S2A Up			S2A Down			S2B Up			S2B Down
Number of DEGs	3390	3556	4565	4422	4379	3430	5097	4579	4146	3473	1002	2388	2177	954	2602	1820	1251	3128	1969	855	2575	2004	1809	2337	2760	1461	2012	2567	774	3372	1007	835	2638	792
	3390	3556	4565	4422	4379	3430	5097	4579	4146	3473	1002	2388	2177	954	2602	1820	1251	3128	1969	855	2575	2004	1809	2337	2760	1461	2012	2567	774	3372	1007	835	2638	792
	Bv8_199110_cuct.t1	Bv2_030880_fzot.t1	Bv8_200100_otoo.t1	Bv2_024120_wxuh.t1	Bv_008050_xjck.t1	Bv2_024120_wxuh.t1	Bv_008050_xjck.t1	Bv2_024120_wxuh.t1	Bv8_202160_mcum.t1	Bv6_145660_xctm.t1	Bv1_014640_qzom.t1	Bv8_199110_cuct.t1	Bv8_200100_otoo.t1	Bv5_122360_wftj.t1	Bv2_030880_fzot.t1	Bv9_212910_kjzy.t1	Bv5_105730_mpgs.t1	Bv_008050_xjck.t1	Bv6_149290_awpt.t1	Bv_006160_edph.t1	Bv2_024120_wxuh.t1	Bv2_023570_xxaq.t1	Bv6_152400_owxk.t2	Bv8_202160_mcum.t1	Bv4_073900_hfjm.t1	Bv6_128320_apzd.t1	Bv6_145660_xctm.t1	Bv8_181350_ouaf.t1	Bv9_205560_npri.t1	Bv_008050_xjck.t1	Bv3_059100_ywqm.t1	Bv6_141660_txsh.t1	Bv2_024120_wxuh.t1	Bv6_153770_wfqg.t1
	Bv9_221550_mryh.t1	Bv_010130_fspt.t1	Bv4_082170_ydmw.t1	Bv4_095840_rfdy.t1	Bv5_114770_nmch.t1	Bv6_145660_xctm.t1	Bv6_153810_mtwr.t1	Bv6_145660_xctm.t1	Bv1_012080_wkrw.t1	Bv2_024120_wxuh.t1	Bv5_120840_yshq.t1	Bv9_221550_mryh.t1	Bv3_054440_yjsj.t1	Bv5_108300_kmpu.t1	Bv_010130_fspt.t1	Bv7_156860_hqwy.t1	Bv_010940_eugx.t1	Bv5_114770_nmch.t1	Bv5_117940_xddf.t1	Bv9_209050_ujic.t1	Bv6_145660_xctm.t1	Bv4_081610_dier.t1	Bv6_152400_owxk.t1	Bv1_012080_wkrw.t1	Bv_014110_grnq.t1	Bv3_061730_usyf.t1	Bv2_024120_wxuh.t1	Bv2_023570_xxaq.t1	Bv6_145000_eyzd.t1	Bv5_114770_nmch.t1	Bv4_073900_hfjm.t1	Bv4_081780_orpg.t1	Bv6_145660_xctm.t1	Bv9_209050_ujic.t1
	Bv9_221550_mryh.t2	Bv2_030420_rhhr.t1	Bv3_054440_yjsj.t1	Bv2_030880_fzot.t1	Bv8_183870_dzpu.t1	Bv2_025840_xono.t1	Bv5_114780_kdtp.t1	Bv4_095840_rfdy.t1	Bv4_091400_pawi.t2	Bv2_025840_xono.t1	Bv5_117940_xddf.t1	Bv9_221550_mryh.t2	Bv7_158650_casm.t1	Bv8_182140_hsxp.t1	Bv2_030420_rhhr.t1	Bv4_078360_ftyu.t1	Bv2_047900_swzg.t1	Bv8_183870_dzpu.t1	Bv9_202600_xktm.t1	Bv_017570_heqa.t1	Bv2_025840_xono.t1	Bv3_065990_gpyd.t1	Bv_010940_eugx.t1	Bv4_091400_pawi.t2	Bv3_059100_ywqm.t1	Bv8_196510_whnd.t1	Bv2_025840_xono.t1	Bv1_016300_pffs.t1	Bv9_216270_icyn.t1	Bv8_183870_dzpu.t1	Bv5_115150_gijx.t1	Bv9_224530_oset.t1	Bv2_025840_xono.t1	Bv_017570_heqa.t1
	Bv1_023370_wkxz.t1	Bv1_001330_mfwa.t1	Bv_008050_xjck.t1	Bv6_145660_xctm.t1	Bv5_114780_kdtp.t1	Bv6_137670_znnc.t1	Bv8_200100_otoo.t1	Bv6_137670_znnc.t1	Bv4_091400_pawi.t1	Bv6_137670_znnc.t1	Bv4_078430_iwsj.t1	Bv1_023370_wkxz.t1	Bv7_157570_dmnh.t1	Bv2_024680_honi.t1	Bv1_001330_mfwa.t1	Bv9_208610_qxzi.t1	Bv8_189110_qdyi.t1	Bv5_114780_kdtp.t1	Bv2_041020_gzdx.t1	Bv3_064930_hcyw.t1	Bv6_137670_znnc.t1	Bv9_221370_soth.t1	Bv1_014640_qzom.t1	Bv4_091400_pawi.t1	Bv6_149290_awpt.t1	Bv9_208940_mpgj.t1	Bv6_137670_znnc.t1	Bv5_105820_ddrx.t1	Bv5_125050_xmzy.t1	Bv5_114780_kdtp.t1	Bv4_087110_zezx.t1	Bv6_145050_kfjc.t1	Bv6_137670_znnc.t1	Bv3_064930_hcyw.t1
	Bv9_213380_kxhh.t1	Bv2_024120_wxuh.t1	Bv8_191370_hhak.t1	Bv1_007410_masc.t1	Bv8_183840_ygjh.t1	Bv8_182930_hzgp.t1	Bv3_054440_yjsj.t1	Bv1_007410_masc.t1	Bv1_007730_wpom.t1	Bv1_007410_masc.t1	Bv6_151090_xsam.t1	Bv9_213380_kxhh.t1	Bv2_028900_ecwo.t1	Bv5_102600_qkex.t1	Bv2_024120_wxuh.t1	Bv_016620_knqu.t1	Bv1_014640_qzom.t1	Bv8_183840_ygjh.t1	Bv8_182190_rhng.t1	Bv8_188490_iywu.t1	Bv8_182930_hzgp.t1	Bv5_119620_igxq.t1	Bv5_105730_mpgs.t1	Bv1_007730_wpom.t1	Bv3_059660_woks.t1	Bv6_141660_txsh.t1	Bv1_007410_masc.t1	Bv4_081610_dier.t1	Bv7_160620_koxw.t1	Bv8_183840_ygjh.t1	Bv4_086280_yuxe.t1	Bv5_104590_hikg.t1	Bv8_182930_hzgp.t1	Bv_018500_xnnc.t1
	Bv5_117400_zxec.t1	Bv5_122360_wftj.t1	Bv5_114780_kdtp.t1	Bv2_025840_xono.t1	Bv6_153810_mtwr.t1	Bv7_178960_zmim.t1	Bv2_028900_ecwo.t1	Bv2_030880_fzot.t1	Bv1_023370_wkxz.t1	Bv_000230_imei.t1	Bv5_105730_mpgs.t1	Bv5_117400_zxec.t1	Bv6_153810_mtwr.t1	Bv2_041710_oxeu.t1	Bv5_101010_ourf.t1	Bv2_034150_wwau.t1	Bv8_194020_jwkr.t1	Bv6_153810_mtwr.t1	Bv5_112900_oxcr.t1	Bv_018500_xnnc.t1	Bv7_178960_zmim.t1	Bv7_160420_anjf.t1	Bv2_047900_swzg.t1	Bv1_023370_wkxz.t1	Bv3_051650_tjdk.t1	Bv9_224530_oset.t1	Bv_000230_imei.t1	Bv9_217210_wxcq.t1	Bv7_160620_koxw.t2	Bv6_153810_mtwr.t1	Bv4_085970_ctip.t1	Bv6_147250_cckg.t1	Bv7_178960_zmim.t1	Bv9_218920_fcqn.t1
	Bv8_191370_hhak.t1	Bv5_101010_ourf.t1	Bv7_158650_casm.t1	Bv2_030550_fggc.t1	Bv8_202160_mcum.t1	Bv7_174160_nend.t2	Bv5_114770_nmch.t1	Bv2_034220_scas.t1	Bv9_213380_kxhh.t1	Bv3_053350_qhgs.t1	Bv2_036840_iyzq.t1	Bv8_191370_hhak.t1	Bv6_150740_wxch.t1	Bv3_061840_zrqf.t1	Bv4_095840_rfdy.t1	Bv2_030510_ueri.t1	Bv6_148430_ecpe.t1	Bv8_202160_mcum.t1	Bv2_046870_muig.t1	Bv6_153040_dzcs.t1	Bv7_174160_nend.t2	Bv8_181360_amkr.t1	Bv7_162150_nzmn.t1	Bv9_213380_kxhh.t1	Bv9_225230_jesm.t1	Bv_006160_edph.t1	Bv3_053350_qhgs.t1	Bv3_065990_gpyd.t1	Bv_008850_myfh.t1	Bv8_202160_mcum.t1	Bv_000340_yrnu.t1	Bv1_020620_gite.t1	Bv7_174160_nend.t2	Bv9_220860_trmt.t1
	Bv7_158810_kaqq.t1	Bv4_095840_rfdy.t1	Bv9_225390_kahz.t1	Bv2_030540_tfhh.t1	Bv1_012080_wkrw.t1	Bv6_133640_imjo.t1	Bv9_225390_kahz.t1	Bv9_219620_jtdw.t1	Bv8_183840_ygjh.t1	Bv7_171850_enuy.t1	Bv3_056560_payn.t1	Bv7_158810_kaqq.t1	Bv1_002050_exzk.t1	Bv5_121440_znsi.t1	Bv6_145960_mtim.t1	Bv2_030520_kmou.t1	Bv8_186430_eniz.t1	Bv1_012080_wkrw.t1	Bv5_102640_xtfy.t1	Bv9_218920_fcqn.t1	Bv6_133640_imjo.t1	Bv9_204380_sxfy.t1	Bv8_189110_qdyi.t1	Bv8_183840_ygjh.t1	Bv6_145700_ctsh.t1	Bv5_104590_hikg.t1	Bv7_171850_enuy.t1	Bv9_221370_soth.t1	Bv2_024290_rmpf.t1	Bv1_012080_wkrw.t1	Bv7_164970_qzgk.t1	Bv2_033510_wdgy.t1	Bv6_133640_imjo.t1	Bv5_103590_ssnf.t1
	Bv4_092520_yhyh.t1	Bv6_145960_mtim.t1	Bv4_073830_qhns.t1	Bv5_119380_ffqy.t1	Bv8_200100_otoo.t1	Bv3_053350_qhgs.t1	Bv6_150740_wxch.t1	Bv2_025830_fmps.t1	Bv4_071340_fxjz.t1	Bv6_133640_imjo.t1	Bv9_212160_ujrg.t1	Bv4_092520_yhyh.t1	Bv6_149290_awpt.t1	Bv3_065390_osfw.t1	Bv8_189950_sxtt.t1	Bv1_018070_jgnh.t1	Bv9_212390_ofee.t1	Bv8_200100_otoo.t1	Bv9_216270_icyn.t1	Bv4_086630_jtif.t1	Bv3_053350_qhgs.t1	Bv8_199380_cudx.t1	Bv4_073190_qhcc.t1	Bv4_071340_fxjz.t1	Bv9_221840_ttzp.t1	Bv6_147250_cckg.t1	Bv6_133640_imjo.t1	Bv_005490_qmph.t1	Bv5_113230_gneu.t1	Bv8_200100_otoo.t1	Bv1_018360_zwgx.t1	Bv_002850_jxgu.t1	Bv3_053350_qhgs.t1	Bv6_151210_zzqf.t1
	Bv6_150050_izro.t1	Bv8_189950_sxtt.t1	Bv7_157570_dmnh.t1	Bv_011570_zmmm.t1	Bv1_007730_wpom.t1	Bv5_102180_pyut.t1	Bv8_183840_ygjh.t1	Bv2_025750_azsu.t1	Bv8_183870_dzpu.t1	Bv3_050730_pwik.t1	Bv9_212110_ezma.t1	Bv6_150050_izro.t1	Bv9_205660_jhqe.t1	Bv5_118260_opxj.t1	Bv2_047200_tnyk.t1	Bv7_173080_pqio.t1	Bv9_202460_padn.t1	Bv1_007730_wpom.t1	Bv6_155110_kjnz.t1	Bv3_061730_usyf.t1	Bv5_102180_pyut.t1	Bv4_083320_kspm.t1	Bv1_003200_enju.t1	Bv8_183870_dzpu.t1	Bv9_222450_emqk.t1	Bv6_155910_ttqf.t1	Bv3_050730_pwik.t1	Bv6_153770_wfqg.t1	Bv4_074220_juow.t1	Bv1_007730_wpom.t1	Bv_014110_grnq.t1	Bv7_156860_hqwy.t1	Bv5_102180_pyut.t1	Bv2_031100_xacx.t1
	Bv4_088290_sfgs.t1	Bv2_047200_tnyk.t1	Bv4_088330_aknt.t1	Bv6_137670_znnc.t1	Bv4_091400_pawi.t1	Bv2_025750_azsu.t1	Bv7_158650_casm.t1	Bv1_021930_tqrp.t1	Bv2_042640_qucy.t1	Bv7_178960_zmim.t1	Bv2_036840_iyzq.t2	Bv4_088290_sfgs.t1	Bv6_149050_oaiy.t1	Bv7_172790_fjsr.t1	Bv2_025840_xono.t1	Bv2_030530_xwow.t2	Bv9_205690_zyww.t1	Bv4_091400_pawi.t1	Bv2_043210_nsir.t1	Bv6_153970_criy.t1	Bv2_025750_azsu.t1	Bv_011220_skzh.t1	Bv_012740_yzru.t1	Bv2_042640_qucy.t1	Bv4_082230_gqcu.t1	Bv1_020620_gite.t1	Bv7_178960_zmim.t1	Bv3_057050_qgaj.t1	Bv6_154810_daap.t1	Bv4_091400_pawi.t1	Bv4_078700_xtwc.t2	Bv7_167700_nhwz.t1	Bv2_025750_azsu.t1	Bv6_134320_xjns.t1
	Bv3_055350_xnkg.t1	Bv2_025840_xono.t1	Bv9_221550_mryh.t1	Bv2_034220_scas.t1	Bv4_091400_pawi.t2	Bv3_066350_xfje.t1	Bv7_157570_dmnh.t1	Bv5_123200_druz.t1	Bv9_221550_mryh.t2	Bv3_053570_sgio.t1	Bv_006760_qoid.t1	Bv3_055350_xnkg.t1	Bv4_073900_hfjm.t1	Bv4_085090_gkyf.t1	Bv6_146600_qkwa.t1	Bv2_034130_qkqo.t1	Bv_000340_yrnu.t1	Bv4_091400_pawi.t2	Bv2_026490_tghm.t1	Bv_016180_fzor.t1	Bv3_066350_xfje.t1	Bv5_121160_seep.t1	Bv5_111800_etpu.t1	Bv9_221550_mryh.t2	Bv5_115150_gijx.t1	Bv2_033510_wdgy.t1	Bv3_053570_sgio.t1	Bv5_119620_igxq.t1	Bv4_082590_titd.t1	Bv4_091400_pawi.t2	Bv4_078700_xtwc.t1	Bv8_181880_cgpy.t1	Bv3_066350_xfje.t1	Bv_033360_eddc.t1
	Bv3_057040_xpzz.t1	Bv6_146600_qkwa.t1	Bv9_221550_mryh.t2	Bv6_146600_qkwa.t1	Bv2_028900_ecwo.t1	Bv1_007410_masc.t1	Bv3_055260_mdpj.t1	Bv2_025840_xono.t1	Bv9_221550_mryh.t1	Bv_026730_axjm.t1	Bv_006750_gotj.t1	Bv3_057040_xpzz.t1	Bv5_097670_htfx.t1	Bv7_156790_fwwi.t1	Bv7_171280_inrt.t1	Bv2_034110_ggus.t1	Bv9_216760_nmkn.t1	Bv2_028900_ecwo.t1	Bv2_026490_tghm.t2	Bv9_204200_xaxt.t1	Bv1_007410_masc.t1	Bv7_164940_ijzg.t1	Bv_015950_kygm.t1	Bv9_221550_mryh.t1	Bv7_157450_fkpk.t1	Bv_002850_jxgu.t1	Bv_026730_axjm.t1	Bv7_160420_anjf.t1	Bv9_202600_xktm.t1	Bv2_028900_ecwo.t1	Bv9_222450_emqk.t1	Bv4_077540_ottz.t1	Bv1_007410_masc.t1	Bv_015720_eoke.t1
	Bv2_024820_kkcq.t1	Bv5_108300_kmpu.t1	Bv3_055260_mdpj.t1	Bv2_025750_azsu.t1	Bv2_042480_pyot.t1	Bv3_067840_wphk.t2	Bv3_054340_paeq.t1	Bv2_034210_tend.t1	Bv1_002070_mede.t1	Bv7_174160_nend.t2	Bv6_146230_ymgw.t1	Bv2_024820_kkcq.t1	Bv_007350_ozzh.t1	Bv_014500_mzfz.t1	Bv2_030890_yemo.t1	Bv2_043150_njdu.t1	Bv7_172690_hhux.t1	Bv2_042480_pyot.t1	Bv3_062180_naqo.t1	Bv5_103590_ssnf.t1	Bv3_067840_wphk.t2	Bv9_216830_rexd.t1	Bv9_205560_npri.t1	Bv1_002070_mede.t1	Bv4_086280_yuxe.t1	Bv5_121030_cxxx.t1	Bv7_174160_nend.t2	Bv4_080000_ugrr.t1	Bv_006960_afpn.t1	Bv2_042480_pyot.t1	Bv9_214440_txhm.t1	Bv8_196640_uznx.t1	Bv3_067840_wphk.t2	Bv_011400_zjxr.t1
	Bv2_024820_kkcq.t2	Bv8_182140_hsxp.t1	Bv4_091300_aknc.t1	Bv_019100_tpxi.t1	Bv1_002070_mede.t1	Bv_000230_imei.t1	Bv3_054340_paeq.t2	Bv5_119380_ffqy.t1	Bv2_042480_pyot.t1	Bv3_061830_dewy.t1	Bv7_169910_kqmk.t1	Bv2_024820_kkcq.t2	Bv4_080570_cfgt.t1	Bv6_127930_ndgt.t1	Bv5_101020_uphg.t1	Bv7_156840_zgkr.t1	Bv4_073190_qhcc.t1	Bv1_002070_mede.t1	Bv3_070450_fmdw.t1	Bv6_151210_zzqf.t1	Bv_000230_imei.t1	Bv5_121180_yxdi.t1	Bv8_194020_jwkr.t1	Bv2_042480_pyot.t1	Bv8_196100_yucp.t1	Bv5_121030_cxxx.t2	Bv3_061830_dewy.t1	Bv9_204650_yjsf.t1	Bv6_136680_juie.t1	Bv1_002070_mede.t1	Bv2_029930_ucyh.t1	Bv7_166410_jqsa.t1	Bv_000230_imei.t1	Bv7_175010_ouqi.t1
	Bv5_117850_usxp.t1	Bv7_171280_inrt.t1	Bv2_028900_ecwo.t1	Bv2_025830_fmps.t1	Bv1_002050_exzk.t1	Bv7_160260_dsps.t1	Bv8_183870_dzpu.t1	Bv3_053350_qhgs.t1	Bv6_152400_owxk.t2	Bv5_102180_pyut.t1	Bv2_036850_hysw.t1	Bv5_117850_usxp.t1	Bv5_097750_dyzh.t1	Bv6_127920_xwqd.t1	Bv9_218500_neoy.t1	Bv7_156840_zgkr.t2	Bv1_003200_enju.t1	Bv1_002050_exzk.t1	Bv2_026060_drjp.t1	Bv2_031100_xacx.t1	Bv7_160260_dsps.t1	Bv3_049000_eejt.t1	Bv4_078430_iwsj.t1	Bv5_097730_kkkw.t1	Bv9_224100_csrt.t1	Bv9_220330_apay.t1	Bv5_102180_pyut.t1	Bv8_181360_amkr.t1	Bv2_025150_enod.t1	Bv1_002050_exzk.t1	Bv8_190730_noee.t1	Bv7_162560_uueu.t1	Bv7_160260_dsps.t1	Bv_018510_uuhw.t1
	Bv6_135850_iwom.t1	Bv2_024680_honi.t1	Bv4_085120_trif.t1	Bv3_066780_wqpk.t2	Bv9_213380_kxhh.t1	Bv7_174160_nend.t1	Bv4_073830_qhns.t1	Bv4_081620_kzsm.t1	Bv6_152400_owxk.t1	Bv2_025750_azsu.t1	Bv8_187300_ozks.t1	Bv6_135850_iwom.t1	Bv6_148000_pfpc.t1	Bv9_220750_iqfp.t2	Bv5_114250_mohc.t1	Bv3_064950_qmoe.t2	Bv5_122780_mxrq.t1	Bv9_213380_kxhh.t1	Bv3_048520_http.t1	Bv4_087030_jeer.t1	Bv7_174160_nend.t1	Bv_022340_ptfm.t1	Bv9_216760_nmkn.t1	Bv5_114770_nmch.t1	Bv5_105060_fsxh.t1	Bv2_039250_foom.t1	Bv2_025750_azsu.t1	Bv9_204380_sxfy.t1	Bv6_153850_hphz.t1	Bv9_213380_kxhh.t1	Bv9_219580_dtno.t1	Bv1_001950_ekgh.t1	Bv7_174160_nend.t1	Bv2_026810_hfxx.t1
	Bv1_002070_mede.t1	Bv2_030890_yemo.t1	Bv6_153810_mtwr.t1	Bv3_066780_wqpk.t1	Bv5_097730_kkkw.t1	Bv9_205180_adke.t1	Bv6_148000_pfpc.t1	Bv8_181350_ouaf.t1	Bv5_097730_kkkw.t1	Bv7_174160_nend.t1	Bv_009330_muai.t2	Bv1_002070_mede.t1	Bv8_190940_hrft.t1	Bv9_220750_iqfp.t1	Bv4_092000_neqc.t1	Bv7_159170_oycn.t1	Bv5_102850_riew.t1	Bv5_097730_kkkw.t1	Bv9_206500_zxkj.t1	Bv8_196510_whnd.t1	Bv9_205180_adke.t1	Bv4_095430_rkft.t1	Bv9_202460_padn.t1	Bv_008050_xjck.t1	Bv9_204760_iuup.t1	Bv8_193720_maux.t1	Bv7_174160_nend.t1	Bv8_199380_cudx.t1	Bv6_136950_wyaf.t1	Bv5_097730_kkkw.t1	Bv4_082230_gqcu.t1	Bv6_127350_rqxn.t1	Bv9_205180_adke.t1	Bv5_099490_tmeo.t1
	Bv1_007730_wpom.t1	Bv5_101020_uphg.t1	Bv6_150740_wxch.t1	Bv2_040730_krzq.t1	Bv1_023370_wkxz.t1	Bv_005000_jwid.t1	Bv7_160000_tazi.t1	Bv6_138180_jtdc.t1	Bv5_114770_nmch.t1	Bv2_024630_cjeg.t1	Bv_009330_muai.t1	Bv1_007730_wpom.t1	Bv3_055660_djfs.t1	Bv6_127350_rqxn.t1	Bv_014220_dzey.t1	Bv2_030530_xwow.t1	Bv7_164240_etin.t1	Bv1_023370_wkxz.t1	Bv9_208420_xtqa.t1	Bv_004820_xeas.t1	Bv_005000_jwid.t1	Bv5_126480_ogfk.t1	Bv8_186430_eniz.t1	Bv6_153810_mtwr.t1	Bv1_018360_zwgx.t1	Bv8_188490_iywu.t1	Bv2_024630_cjeg.t1	Bv4_083520_zpqo.t1	Bv1_014710_oyfq.t1	Bv1_023370_wkxz.t1	Bv9_221840_ttzp.t1	Bv5_112280_oqpd.t2	Bv_005000_jwid.t1	Bv9_220750_iqfp.t2
	Bv_001180_mjzm.t1	Bv9_218500_neoy.t1	Bv8_190250_nxyi.t1	Bv2_040730_krzq.t2	Bv6_148000_pfpc.t1	Bv_003330_fefj.t1	Bv4_082170_ydmw.t1	Bv7_174160_nend.t2	Bv_008050_xjck.t1	Bv5_120090_hdky.t1	Bv7_163070_wxsj.t1	Bv_001180_mjzm.t1	Bv9_204760_iuup.t1	Bv_002850_jxgu.t1	Bv3_050260_gxfh.t1	Bv2_034140_pmru.t1	Bv_015950_kygm.t1	Bv6_148000_pfpc.t1	Bv3_061110_dwio.t1	Bv6_134320_xjns.t1	Bv_003330_fefj.t1	Bv5_126480_ogfk.t2	Bv_012740_yzru.t2	Bv5_100820_xcqf.t1	Bv3_060820_aqcz.t1	Bv4_077540_ottz.t1	Bv5_120090_hdky.t1	Bv5_105390_rkte.t1	Bv3_062080_gnky.t1	Bv6_148000_pfpc.t1	Bv8_190180_ktgn.t1	Bv5_112280_oqpd.t1	Bv_003330_fefj.t1	Bv9_220750_iqfp.t1
	Bv4_088930_fcha.t1	Bv5_114250_mohc.t1	Bv_014110_grnq.t1	Bv2_034210_tend.t1	Bv9_221550_mryh.t1	Bv6_144190_cdrt.t1	Bv8_191370_hhak.t1	Bv5_119400_etzo.t1	Bv6_153810_mtwr.t1	Bv4_095840_rfdy.t1	Bv9_202600_xktm.t1	Bv4_088930_fcha.t1	Bv1_014580_yhpt.t1	Bv6_127600_uqmh.t1	Bv3_066350_xfje.t1	Bv9_204490_pnoh.t1	Bv9_216480_shmf.t1	Bv9_221550_mryh.t1	Bv3_052870_qtjx.t1	Bv6_128320_apzd.t1	Bv6_144190_cdrt.t1	Bv3_048400_qyhk.t1	Bv7_164240_etin.t1	Bv7_165680_eeog.t1	Bv4_085970_ctip.t1	Bv5_122190_ahhn.t1	Bv4_095840_rfdy.t1	Bv6_152730_ohzh.t1	Bv9_212160_ujrg.t1	Bv9_221550_mryh.t1	Bv7_162590_fjgh.t1	Bv5_112280_oqpd.t3	Bv6_144190_cdrt.t1	Bv_038770_ikwi.t1
	Bv9_215490_dcet.t1	Bv4_092000_neqc.t1	Bv1_002050_exzk.t1	Bv9_216170_jsqf.t1	Bv9_221550_mryh.t2	Bv2_024630_cjeg.t1	Bv4_088330_aknt.t1	Bv1_018820_pnay.t1	Bv5_100820_xcqf.t1	Bv7_157540_nnye.t1	Bv5_120530_koad.t1	Bv9_215490_dcet.t1	Bv8_183840_ygjh.t1	Bv5_121900_wzce.t1	Bv5_120590_ttjm.t1	Bv2_034120_qxii.t1	Bv6_152400_owxk.t2	Bv9_221550_mryh.t2	Bv3_054170_tokm.t1	Bv2_040690_asut.t1	Bv2_024630_cjeg.t1	Bv_005510_pcnt.t1	Bv6_148430_ecpe.t1	Bv2_029880_xnjg.t1	Bv7_162590_fjgh.t1	Bv6_153040_dzcs.t1	Bv7_157540_nnye.t1	Bv5_100450_ygei.t1	Bv9_211430_oict.t2	Bv9_221550_mryh.t2	Bv9_216480_shmf.t1	Bv_010870_ottc.t1	Bv2_024630_cjeg.t1	Bv8_194800_rhkg.t1
	Bv5_106190_txkk.t1	Bv5_102600_qkex.t1	Bv6_146030_nzhw.t1	Bv7_172460_gqtg.t1	Bv6_149050_oaiy.t1	Bv9_203620_mrah.t1	Bv5_097730_kkkw.t1	Bv2_023570_xxaq.t1	Bv7_165680_eeog.t1	Bv8_189950_sxtt.t1	Bv1_017810_mmky.t1	Bv5_106190_txkk.t1	Bv9_202920_taet.t1	Bv6_127250_chnu.t1	Bv2_044160_merq.t1	Bv6_145050_kfjc.t1	Bv6_152400_owxk.t1	Bv6_149050_oaiy.t1	Bv5_099030_jxuj.t1	Bv2_031130_cghd.t1	Bv9_203620_mrah.t1	Bv_011100_hkoz.t1	Bv9_205690_zyww.t1	Bv5_099200_zpij.t2	Bv5_117940_xddf.t1	Bv2_042080_jedk.t1	Bv8_189950_sxtt.t1	Bv7_175010_ouqi.t1	Bv_006730_royp.t1	Bv6_149050_oaiy.t1	Bv5_119830_kmyx.t1	Bv2_034540_uwcq.t1	Bv9_203620_mrah.t1	Bv7_180640_paif.t1
	Bv5_098670_jerc.t1	Bv_014220_dzey.t1	Bv6_149290_awpt.t1	Bv_010130_fspt.t1	Bv6_150740_wxch.t1	Bv7_171850_enuy.t1	Bv3_061690_zenz.t2	Bv1_010080_sszg.t1	Bv2_029880_xnjg.t1	Bv_011860_srsy.t1	Bv4_072020_omme.t1	Bv5_098670_jerc.t1	Bv3_061690_zenz.t2	Bv_000770_hhom.t1	Bv6_145660_xctm.t1	Bv_015720_eoke.t1	Bv8_188300_yooi.t1	Bv6_150740_wxch.t1	Bv2_047510_icgt.t1	Bv_033360_eddc.t1	Bv7_171850_enuy.t1	Bv1_006830_unuu.t1	Bv5_102850_riew.t1	Bv5_099610_gysm.t1	Bv8_198800_zurt.t1	Bv6_128040_kdyh.t1	Bv_011860_srsy.t1	Bv4_083320_kspm.t1	Bv4_087090_tcnq.t1	Bv6_150740_wxch.t1	Bv8_188300_yooi.t1	Bv_001140_kftk.t1	Bv7_171850_enuy.t1	Bv1_001040_xizw.t1
	Bv6_146030_nzhw.t1	Bv2_041710_oxeu.t1	Bv9_221090_iirc.t1	Bv9_205180_adke.t1	Bv8_194010_psrm.t1	Bv6_131350_frer.t1	Bv3_061690_zenz.t1	Bv8_182930_hzgp.t1	Bv5_099200_zpij.t2	Bv_005270_awxc.t1	Bv3_049210_qnid.t1	Bv6_146030_nzhw.t1	Bv3_061690_zenz.t1	Bv5_126220_ogmh.t1	Bv7_170220_amey.t1	Bv3_066740_fjum.t1	Bv_004260_grqa.t1	Bv8_194010_psrm.t1	Bv7_157410_wdnd.t1	Bv8_187390_kazr.t1	Bv6_131350_frer.t1	Bv1_021010_dyhz.t1	Bv9_212390_ofee.t1	Bv2_028900_ecwo.t1	Bv9_219580_dtno.t1	Bv_001410_cdyg.t1	Bv_005270_awxc.t1	Bv9_207210_pjen.t1	Bv1_014540_dcjn.t1	Bv8_194010_psrm.t1	Bv3_059660_woks.t1	Bv_006550_ktwy.t1	Bv6_131350_frer.t1	Bv9_210890_xste.t1
	Bv2_042640_qucy.t1	Bv3_061840_zrqf.t1	Bv9_205660_jhqe.t1	Bv1_021930_tqrp.t1	Bv2_042640_qucy.t1	Bv3_067500_qied.t1	Bv8_190320_dcea.t1	Bv7_174160_nend.t1	Bv5_099610_gysm.t1	Bv6_131350_frer.t1	Bv9_212120_zixn.t1	Bv2_042640_qucy.t1	Bv6_130710_cfie.t1	Bv4_087730_sxnd.t1	Bv6_137670_znnc.t1	Bv8_200940_ancn.t1	Bv4_078430_iwsj.t1	Bv2_042640_qucy.t1	Bv1_022680_kism.t1	Bv_015900_zszq.t1	Bv3_067500_qied.t1	Bv6_128270_zqrd.t1	Bv3_055540_psjn.t1	Bv5_100770_hefa.t1	Bv6_146900_ffhr.t1	Bv2_034360_dico.t1	Bv6_131350_frer.t1	Bv8_191960_ehra.t1	Bv5_120530_koad.t1	Bv2_042640_qucy.t1	Bv6_145700_ctsh.t1	Bv4_095390_scnq.t1	Bv3_067500_qied.t1	Bv4_074990_pnok.t1
	Bv4_091300_aknc.t1	Bv3_050260_gxfh.t1	Bv9_221090_iirc.t2	Bv6_137050_dufo.t1	Bv2_029880_xnjg.t1	Bv8_189950_sxtt.t1	Bv6_149050_oaiy.t1	Bv3_067840_wphk.t1	Bv2_028900_ecwo.t1	Bv3_067500_qied.t1	Bv_003280_xcyt.t1	Bv4_091300_aknc.t1	Bv2_035110_kyjk.t1	Bv7_176350_wifd.t1	Bv3_067840_wphk.t2	Bv_031610_rgqy.t1	Bv3_055540_psjn.t1	Bv2_029880_xnjg.t1	Bv5_122090_ipnp.t1	Bv1_002310_dexr.t1	Bv8_189950_sxtt.t1	Bv4_081780_orpg.t1	Bv5_100740_hrph.t1	Bv5_099200_zpij.t1	Bv7_167090_ttay.t1	Bv5_115240_gmne.t1	Bv3_067500_qied.t1	Bv_011220_skzh.t1	Bv_015380_nwnu.t1	Bv2_029880_xnjg.t1	Bv8_198800_zurt.t1	Bv4_091050_pqxh.t1	Bv8_189950_sxtt.t1	Bv2_036960_kenr.t1
	Bv8_194010_psrm.t1	Bv3_066350_xfje.t1	Bv3_054340_paeq.t2	Bv1_010080_sszg.t1	Bv4_071340_fxjz.t1	Bv5_119380_ffqy.t1	Bv8_184430_oiec.t1	Bv2_040730_krzq.t1	Bv5_100770_hefa.t1	Bv_019100_tpxi.t1	Bv1_017820_ipwd.t1	Bv8_194010_psrm.t1	Bv8_198800_zurt.t1	Bv7_160780_pxfd.t1	Bv_034920_gmpj.t1	Bv9_211960_nicr.t1	Bv7_162150_nzmn.t1	Bv4_071340_fxjz.t1	Bv7_157780_henu.t1	Bv_015720_eoke.t1	Bv5_119380_ffqy.t1	Bv4_091940_mukq.t1	Bv7_166570_igiw.t1	Bv1_002050_exzk.t1	Bv7_179220_afmk.t1	Bv8_196640_uznx.t1	Bv_019100_tpxi.t1	Bv5_121160_seep.t1	Bv5_121660_eqrz.t1	Bv4_071340_fxjz.t1	Bv9_217690_hmzq.t1	Bv6_128820_ufoz.t1	Bv5_119380_ffqy.t1	Bv9_217210_wxcq.t1
	Bv4_071340_fxjz.t1	Bv5_120590_ttjm.t1	Bv3_054340_paeq.t1	Bv5_105820_ddrx.t1	Bv1_006520_mjtg.t1	Bv_015890_dife.t1	Bv8_193510_ekpr.t1	Bv2_040730_krzq.t2	Bv5_099200_zpij.t1	Bv6_128320_apzd.t1	Bv5_111120_khxa.t1	Bv4_071340_fxjz.t1	Bv5_101340_sntg.t1	Bv8_187850_yega.t1	Bv_038700_uxcg.t1	Bv_006160_edph.t1	Bv2_039850_uuqe.t1	Bv1_006520_mjtg.t1	Bv8_197150_tysy.t1	Bv_011400_zjxr.t1	Bv_015890_dife.t1	Bv9_210960_tioy.t2	Bv_004260_grqa.t1	Bv_010950_yxpu.t1	Bv6_130710_cfie.t1	Bv7_166410_jqsa.t1	Bv3_066350_xfje.t1	Bv7_164940_ijzg.t1	Bv4_087080_qfyd.t1	Bv1_006520_mjtg.t1	Bv3_062450_wgqm.t1	Bv3_067300_yicc.t1	Bv_015890_dife.t1	Bv_015870_rhiy.t1
	Bv4_082170_ydmw.t1	Bv2_044160_merq.t1	Bv7_157420_nccy.t1	Bv2_024630_cjeg.t1	Bv1_006560_jtat.t1	Bv_015890_dife.t2	Bv2_035110_kyjk.t1	Bv_009650_oyjz.t1	Bv1_002050_exzk.t1	Bv3_066350_xfje.t1	Bv8_190400_kyjp.t1	Bv4_082170_ydmw.t1	Bv6_155490_cimk.t1	Bv1_004930_wapg.t1	Bv4_089650_kfef.t1	Bv7_159430_iprc.t1	Bv2_036840_iyzq.t1	Bv1_006560_jtat.t1	Bv1_014710_oyfq.t1	Bv9_212410_emws.t1	Bv_015890_dife.t2	Bv2_047700_epea.t1	Bv6_152360_odax.t1	Bv7_157280_zzdg.t1	Bv4_080400_hfce.t1	Bv_008540_puhq.t1	Bv4_077930_gwnd.t1	Bv1_022030_ueac.t1	Bv3_062840_tojm.t1	Bv1_006560_jtat.t1	Bv1_004510_fpur.t1	Bv5_114510_omcr.t1	Bv_015890_dife.t2	Bv3_064950_qmoe.t2
	Bv5_106180_rzer.t1	Bv6_145660_xctm.t1	Bv5_101660_duji.t2	Bv6_138180_jtdc.t1	Bv3_054340_paeq.t2	Bv2_034110_ggus.t1	Bv4_073900_hfjm.t1	Bv6_133640_imjo.t1	Bv_010940_eugx.t1	Bv4_077930_gwnd.t1	Bv8_193580_rpct.t1	Bv5_106180_rzer.t1	Bv5_114770_nmch.t1	Bv2_024130_rspg.t1	Bv4_089650_kfef.t2	Bv9_204180_fewy.t1	Bv6_149840_tdcj.t1	Bv3_054340_paeq.t2	Bv3_069850_woai.t1	Bv3_060120_pchu.t1	Bv2_034110_ggus.t1	Bv3_048320_pcep.t1	Bv7_179390_esrp.t1	Bv5_114780_kdtp.t1	Bv8_190730_noee.t1	Bv1_017980_akoz.t1	Bv4_075910_qnxk.t1	Bv1_022030_ueac.t2	Bv6_155390_eufm.t1	Bv3_054340_paeq.t2	Bv1_001130_owtt.t1	Bv4_096780_know.t1	Bv2_034110_ggus.t1	Bv3_057050_qgaj.t1
	Bv1_014640_qzom.t1	Bv5_121440_znsi.t1	Bv6_149050_oaiy.t1	Bv4_081620_kzsm.t1	Bv3_054340_paeq.t1	Bv2_034220_scas.t1	Bv6_142390_kqpa.t1	Bv5_122490_gtzu.t1	Bv_010950_yxpu.t1	Bv4_075910_qnxk.t1	Bv3_053030_xpsx.t1	Bv5_100820_xcqf.t1	Bv7_163480_fgmh.t1	Bv8_195630_hgwx.t1	Bv2_033680_jqxk.t1	Bv8_193810_nuih.t1	Bv7_166570_igiw.t1	Bv3_054340_paeq.t1	Bv2_023420_cngu.t1	Bv8_201330_smun.t1	Bv2_034220_scas.t1	Bv6_129940_nmnx.t1	Bv6_149840_tdcj.t1	Bv6_135850_iwom.t1	Bv9_214440_txhm.t1	Bv6_153970_criy.t1	Bv_011790_qkdw.t1	Bv9_216830_rexd.t1	Bv9_212110_ezma.t1	Bv3_054340_paeq.t1	Bv6_153980_hihh.t1	Bv9_203930_krxw.t1	Bv2_034220_scas.t1	Bv4_089970_nhry.t1
	Bv5_100820_xcqf.t1	Bv3_065390_osfw.t1	Bv4_073900_hfjm.t1	Bv5_101010_ourf.t1	Bv7_157570_dmnh.t1	Bv4_095840_rfdy.t1	Bv4_080570_cfgt.t1	Bv4_095810_ippo.t1	Bv7_157280_zzdg.t1	Bv3_061730_usyf.t1	Bv2_039850_uuqe.t1	Bv2_044320_jzrj.t1	Bv7_172280_mipw.t1	Bv3_056380_ameu.t1	Bv4_093410_naoc.t1	Bv8_193810_nuih.t2	Bv6_128970_jawz.t1	Bv7_157570_dmnh.t1	Bv9_207940_yige.t1	Bv6_128040_kdyh.t1	Bv4_095840_rfdy.t1	Bv6_129400_oosy.t1	Bv6_145000_eyzd.t1	Bv7_157270_anxq.t1	Bv9_207750_rums.t1	Bv_007160_phes.t1	Bv4_078360_ftyu.t1	Bv5_121180_yxdi.t1	Bv9_211430_oict.t1	Bv7_157570_dmnh.t1	Bv5_115060_ggod.t1	Bv5_098890_tqes.t1	Bv4_095840_rfdy.t1	Bv2_033240_kpqu.t1
	Bv2_044320_jzrj.t1	Bv5_118260_opxj.t1	Bv5_101660_duji.t1	Bv1_016300_pffs.t1	Bv9_225390_kahz.t1	Bv5_123200_druz.t1	Bv_014110_grnq.t1	Bv7_172460_gqtg.t1	Bv5_114780_kdtp.t1	Bv_011790_qkdw.t1	Bv9_212390_ofee.t1	Bv7_157610_jfdc.t1	Bv5_097660_ossj.t1	Bv8_195630_hgwx.t2	Bv5_119970_ctha.t1	Bv5_121150_ainq.t1	Bv2_043160_hzud.t1	Bv9_225390_kahz.t1	Bv7_158200_ynof.t1	Bv4_074000_aqmk.t1	Bv5_123200_druz.t1	Bv_004400_rkqw.t1	Bv6_134140_guwn.t3	Bv6_140270_qnkn.t1	Bv_002220_ajio.t1	Bv2_039260_twdq.t1	Bv1_015800_zdzp.t1	Bv3_049000_eejt.t1	Bv9_206500_zxkj.t1	Bv9_225390_kahz.t1	Bv1_018360_zwgx.t2	Bv8_186260_zefw.t1	Bv5_123200_druz.t1	Bv3_068610_iiyf.t1
	Bv7_157610_jfdc.t1	Bv7_172790_fjsr.t1	Bv5_097670_htfx.t1	Bv5_123200_druz.t1	Bv5_099610_gysm.t1	Bv5_107100_rnzz.t1	Bv9_202920_taet.t1	Bv1_016300_pffs.t1	Bv6_135850_iwom.t1	Bv8_196510_whnd.t1	Bv3_049130_hrwm.t1	Bv1_006560_jtat.t1	Bv5_099620_jqhw.t1	Bv1_002400_iagh.t1	Bv_000230_imei.t1	Bv_029610_qejd.t1	Bv7_159380_gtti.t1	Bv5_099610_gysm.t1	Bv9_225610_gkxh.t1	Bv2_026810_hfxx.t1	Bv5_107100_rnzz.t1	Bv1_022420_gwjx.t1	Bv2_036840_iyzq.t1	Bv4_092880_yfef.t1	Bv9_217690_hmzq.t1	Bv7_162560_uueu.t1	Bv5_123200_druz.t1	Bv_022340_ptfm.t1	Bv4_087100_stuo.t1	Bv5_099610_gysm.t1	Bv2_041570_racm.t1	Bv6_139770_nins.t1	Bv5_107100_rnzz.t1	Bv_005490_qmph.t1
	Bv1_006560_jtat.t1	Bv7_170220_amey.t1	Bv9_225240_oegr.t1	Bv2_024210_txuo.t1	Bv2_035110_kyjk.t1	Bv3_050730_pwik.t1	Bv2_040310_pzcm.t1	Bv7_178960_zmim.t1	Bv7_157270_anxq.t1	Bv4_078360_ftyu.t1	Bv7_158350_ruxh.t1	Bv4_092880_yfef.t1	Bv3_053040_ipzk.t1	Bv2_034470_mznu.t1	Bv2_033670_rsdc.t1	Bv7_177530_ozpr.t1	Bv5_111800_etpu.t1	Bv2_035110_kyjk.t1	Bv5_103230_fize.t1	Bv6_155910_ttqf.t1	Bv3_050730_pwik.t1	Bv_014440_uewa.t1	Bv6_139690_ahhg.t1	Bv1_006520_mjtg.t1	Bv6_153980_hihh.t1	Bv_014570_mwee.t1	Bv2_034220_scas.t1	Bv4_087200_teje.t1	Bv_000220_cfte.t1	Bv2_035110_kyjk.t1	Bv9_216350_naec.t1	Bv6_153160_dzeo.t1	Bv3_050730_pwik.t1	Bv5_125000_fqan.t1
	Bv4_092880_yfef.t1	Bv6_137670_znnc.t1	Bv4_092520_yhyh.t1	Bv5_119400_etzo.t1	Bv3_055260_mdpj.t1	Bv4_077930_gwnd.t1	Bv8_190940_hrft.t1	Bv3_053570_sgio.t1	Bv6_140270_qnkn.t1	Bv1_015800_zdzp.t1	Bv8_199900_njsn.t1	Bv6_135880_dcew.t1	Bv6_134660_tkai.t1	Bv5_102430_agyw.t1	Bv9_205180_adke.t1	Bv1_005120_qpzz.t1	Bv7_179390_esrp.t1	Bv3_055260_mdpj.t1	Bv5_103230_fize.t2	Bv9_220750_iqfp.t2	Bv4_077930_gwnd.t1	Bv9_209630_fsip.t1	Bv5_125050_xmzy.t1	Bv8_194010_psrm.t1	Bv5_119830_kmyx.t1	Bv4_087030_jeer.t1	Bv7_174760_nyyw.t1	Bv8_188400_otup.t1	Bv_010200_dcry.t1	Bv3_055260_mdpj.t1	Bv8_196910_pczf.t1	Bv8_200390_emfd.t1	Bv4_077930_gwnd.t1	Bv1_011630_mwgz.t1
	Bv6_135880_dcew.t1	Bv3_067840_wphk.t2	Bv_007350_ozzh.t1	Bv1_019470_afpp.t1	Bv8_190320_dcea.t1	Bv6_146600_qkwa.t1	Bv6_146030_nzhw.t1	Bv5_105820_ddrx.t1	Bv4_092880_yfef.t1	Bv5_123200_druz.t1	Bv9_206810_xzhg.t1	Bv4_080200_djfp.t1	Bv5_111310_qxks.t1	Bv9_206980_zzcc.t1	Bv5_101120_supk.t1	Bv2_033510_wdgy.t1	Bv_012740_yzru.t1	Bv8_190320_dcea.t1	Bv3_054000_tzah.t1	Bv9_220750_iqfp.t1	Bv6_146600_qkwa.t1	Bv1_019900_dzum.t1	Bv5_122780_mxrq.t1	Bv4_072250_ynjs.t1	Bv_013960_gitg.t1	Bv_003200_dyhr.t2	Bv2_025890_xedc.t1	Bv2_026670_qeqp.t1	Bv7_169330_mfyd.t1	Bv8_190320_dcea.t1	Bv_012980_rftz.t1	Bv6_127920_xwqd.t1	Bv6_146600_qkwa.t1	Bv2_023880_sqhz.t1
	Bv4_080200_djfp.t1	Bv_034920_gmpj.t1	Bv2_023650_hynn.t1	Bv5_119620_igxq.t1	Bv2_040310_pzcm.t1	Bv4_075910_qnxk.t1	Bv9_205660_jhqe.t1	Bv5_115530_icik.t1	Bv1_006520_mjtg.t1	Bv2_034220_scas.t1	Bv2_041970_uhog.t1	Bv4_093520_ujgn.t1	Bv6_147270_mizt.t1	Bv5_108940_xiji.t1	Bv5_120090_hdky.t1	Bv_009940_gqnn.t1	Bv9_214460_hfux.t1	Bv2_040310_pzcm.t1	Bv8_181850_ghzj.t1	Bv_038770_ikwi.t1	Bv4_075910_qnxk.t1	Bv6_145050_kfjc.t1	Bv2_024290_rmpf.t1	Bv_001180_mjzm.t1	Bv1_004510_fpur.t1	Bv_003200_dyhr.t1	Bv9_205180_adke.t1	Bv5_126480_ogfk.t1	Bv7_169330_mfyd.t2	Bv2_040310_pzcm.t1	Bv5_104360_dist.t1	Bv8_193230_mege.t1	Bv4_075910_qnxk.t1	Bv4_097380_fwxh.t1
	Bv4_093520_ujgn.t1	Bv_038700_uxcg.t1	Bv7_158810_kaqq.t1	Bv6_131350_frer.t1	Bv5_106190_txkk.t1	Bv3_067840_wphk.t1	Bv5_097670_htfx.t1	Bv_004100_ujuf.t1	Bv8_194010_psrm.t1	Bv7_174760_nyyw.t1	Bv9_210040_ntpw.t1	Bv4_086610_cugw.t1	Bv_013390_dkyh.t1	Bv1_002480_nawq.t1	Bv_018600_izkd.t1	Bv7_167700_nhwz.t2	Bv9_219780_srym.t1	Bv5_106190_txkk.t1	Bv_010960_shnn.t1	Bv1_017980_akoz.t1	Bv3_067840_wphk.t1	Bv9_224050_cztm.t1	Bv7_173070_cfud.t1	Bv7_169430_xmxa.t1	Bv3_067280_htpw.t1	Bv1_001950_ekgh.t1	Bv7_160280_pcwa.t1	Bv5_126480_ogfk.t2	Bv6_144870_uqww.t1	Bv5_106190_txkk.t1	Bv8_196100_yucp.t1	Bv9_211850_dgqj.t1	Bv3_067840_wphk.t1	Bv2_034140_pmru.t1
	Bv4_086610_cugw.t1	Bv4_089650_kfef.t1	Bv4_086610_cugw.t1	Bv8_182770_pxks.t1	Bv4_092520_yhyh.t1	Bv5_106430_tsjj.t1	Bv3_066960_ythe.t1	Bv9_205180_adke.t1	Bv4_072250_ynjs.t1	Bv2_025890_xedc.t1	Bv3_068350_mipx.t1	Bv3_068370_asow.t1	Bv2_034030_stei.t1	Bv8_181910_msuc.t1	Bv2_040270_aujg.t1	Bv9_211960_nicr.t2	Bv5_117400_zxec.t1	Bv4_092520_yhyh.t1	Bv9_212080_psjf.t1	Bv5_121030_cxxx.t2	Bv5_106430_tsjj.t1	Bv9_215050_qocg.t1	Bv5_113230_gneu.t1	Bv5_106190_txkk.t1	Bv9_222600_dcfg.t1	Bv2_044850_wmqd.t1	Bv7_160260_dsps.t1	Bv2_029260_fpsj.t1	Bv_012890_xxtp.t1	Bv4_092520_yhyh.t1	Bv4_079030_auno.t1	Bv9_208610_qxzi.t1	Bv5_106430_tsjj.t1	Bv6_145960_mtim.t1
	Bv3_068370_asow.t1	Bv4_089650_kfef.t2	Bv4_080570_cfgt.t1	Bv9_219620_jtdw.t1	Bv8_194000_prxq.t1	Bv8_195890_csqo.t1	Bv8_190250_nxyi.t1	Bv4_081610_dier.t1	Bv_001180_mjzm.t1	Bv9_205180_adke.t1	Bv6_154620_youm.t1	Bv9_218990_qxcs.t1	Bv2_034020_radc.t1	Bv6_138460_dszg.t1	Bv8_191360_puqa.t1	Bv8_184480_mfug.t1	Bv_014080_ghud.t1	Bv8_194000_prxq.t1	Bv3_059130_oxug.t1	Bv5_121030_cxxx.t1	Bv8_195890_csqo.t1	Bv2_025530_okoh.t1	Bv1_014650_mwwa.t1	Bv5_122790_pzmw.t1	Bv1_006860_yjqt.t1	Bv6_127350_rqxn.t1	Bv5_101870_fhin.t1	Bv_005510_pcnt.t1	Bv9_206210_rcfg.t1	Bv8_194000_prxq.t1	Bv9_225230_jesm.t1	Bv7_159030_rtqt.t1	Bv8_195890_csqo.t1	Bv5_118540_rshm.t1
	Bv9_218990_qxcs.t1	Bv2_033680_jqxk.t1	Bv8_202160_mcum.t1	Bv2_023570_xxaq.t1	Bv5_106180_rzer.t1	Bv5_106430_tsjj.t2	Bv3_055660_djfs.t1	Bv3_065020_ypfo.t1	Bv7_169430_xmxa.t1	Bv7_160280_pcwa.t1	Bv4_097580_krmp.t1	Bv7_157280_zzdg.t1	Bv9_219270_asrw.t1	Bv1_003670_eocg.t1	Bv4_075910_qnxk.t1	Bv2_033240_kpqu.t1	Bv2_036840_iyzq.t2	Bv5_106180_rzer.t1	Bv7_160620_koxw.t2	Bv6_127600_uqmh.t1	Bv5_106430_tsjj.t2	Bv3_052640_ymhm.t2	Bv5_118190_hmry.t1	Bv8_200100_otoo.t1	Bv1_018360_zwgx.t2	Bv4_074000_aqmk.t1	Bv_010130_fspt.t1	Bv8_188920_dreg.t1	Bv5_099810_nkme.t1	Bv5_106180_rzer.t1	Bv_011820_tyra.t1	Bv3_070280_hkfi.t1	Bv5_106430_tsjj.t2	Bv_014970_xhmi.t1
	Bv7_157280_zzdg.t1	Bv4_085090_gkyf.t1	Bv8_183870_dzpu.t1	Bv4_087520_hsgu.t1	Bv7_160000_tazi.t1	Bv_019100_tpxi.t1	Bv9_213270_eewa.t1	Bv6_153060_mqdn.t1	Bv1_014640_qzom.t1	Bv7_160260_dsps.t1	Bv2_035920_exzy.t1	Bv6_136090_midr.t1	Bv4_088580_aure.t1	Bv8_196560_wyic.t1	Bv8_195880_oufw.t1	Bv3_060220_zjsy.t1	Bv5_118190_hmry.t1	Bv7_160000_tazi.t1	Bv7_160620_koxw.t1	Bv1_001040_xizw.t1	Bv_019100_tpxi.t1	Bv3_052640_ymhm.t1	Bv3_055560_sqwf.t1	Bv9_221980_hehi.t2	Bv3_062450_wgqm.t1	Bv5_112280_oqpd.t2	Bv_018080_nurs.t1	Bv9_210960_tioy.t1	Bv1_019350_wsen.t1	Bv7_160000_tazi.t1	Bv6_146900_ffhr.t1	Bv8_196200_qjnt.t2	Bv_019100_tpxi.t1	Bv1_003170_mhyy.t1
	Bv6_136090_midr.t1	Bv7_156790_fwwi.t1	Bv8_184430_oiec.t1	Bv4_081610_dier.t1	Bv7_165680_eeog.t1	Bv4_077090_iome.t1	Bv5_097750_dyzh.t1	Bv2_024630_cjeg.t1	Bv5_106190_txkk.t1	Bv5_101870_fhin.t1	Bv2_047460_jxno.t1	Bv7_173380_fmme.t1	Bv8_193510_ekpr.t1	Bv1_016620_gxao.t1	Bv6_153070_coxk.t1	Bv7_167700_nhwz.t1	Bv4_089230_uzik.t1	Bv7_165680_eeog.t1	Bv7_158350_ruxh.t1	Bv9_226000_izax.t1	Bv4_077090_iome.t1	Bv3_052640_ymhm.t3	Bv6_154810_daap.t1	Bv5_106180_rzer.t1	Bv9_225260_mahe.t1	Bv4_086490_ason.t1	Bv8_181610_isxs.t1	Bv6_151100_ejzm.t1	Bv3_058100_qofq.t1	Bv7_165680_eeog.t1	Bv_013030_haee.t1	Bv8_196200_qjnt.t3	Bv4_077090_iome.t1	Bv2_035330_sezc.t1
	Bv5_120840_yshq.t1	Bv4_093410_naoc.t1	Bv1_002070_mede.t1	Bv2_033670_rsdc.t1	Bv7_158810_kaqq.t1	Bv_011860_srsy.t1	Bv_007750_ayhw.t1	Bv8_195890_csqo.t1	Bv5_105730_mpgs.t1	Bv_010130_fspt.t1	Bv9_205250_smto.t1	Bv4_085120_trif.t1	Bv7_167380_ycus.t1	Bv3_063490_wxuk.t1	Bv2_024630_cjeg.t1	Bv2_041600_hwqq.t1	Bv6_152360_odax.t1	Bv7_158810_kaqq.t1	Bv9_225270_wykx.t1	Bv_000770_hhom.t1	Bv_011860_srsy.t1	Bv7_169020_wnnx.t1	Bv6_152890_trdp.t1	Bv4_088290_sfgs.t1	Bv6_132940_sniz.t1	Bv8_187390_kazr.t1	Bv_015890_dife.t1	Bv5_109360_mnjm.t1	Bv7_179200_hsqa.t1	Bv7_158810_kaqq.t1	Bv9_225260_mahe.t1	Bv8_196200_qjnt.t1	Bv_011860_srsy.t1	Bv6_133610_jsqq.t1
	Bv7_173380_fmme.t1	Bv_014500_mzfz.t1	Bv5_097750_dyzh.t1	Bv6_133640_imjo.t1	Bv2_044330_daxw.t1	Bv3_061830_dewy.t1	Bv7_159580_izso.t1	Bv2_034110_ggus.t1	Bv5_122790_pzmw.t1	Bv_018080_nurs.t1	Bv2_047900_swzg.t1	Bv6_148800_sywf.t1	Bv3_057190_fkih.t1	Bv5_101610_ghym.t1	Bv7_157540_nnye.t1	Bv8_192720_efum.t1	Bv_015130_fiuq.t1	Bv2_044330_daxw.t1	Bv4_074220_juow.t1	Bv6_127670_ryze.t1	Bv3_061830_dewy.t1	Bv4_093410_naoc.t1	Bv_006960_afpn.t1	Bv6_149050_oaiy.t1	Bv3_055940_jqdy.t1	Bv5_112280_oqpd.t1	Bv_015890_dife.t2	Bv2_035330_sezc.t1	Bv1_007090_skmg.t1	Bv2_044330_daxw.t1	Bv3_067280_htpw.t1	Bv4_072230_dsdr.t1	Bv3_061830_dewy.t1	Bv9_206460_xwjp.t1
	Bv4_085120_trif.t1	Bv6_127930_ndgt.t1	Bv8_190320_dcea.t1	Bv7_171280_inrt.t1	Bv_001180_mjzm.t1	Bv_010130_fspt.t1	Bv7_171180_eciq.t1	Bv3_067840_wphk.t2	Bv8_200100_otoo.t1	Bv9_208940_mpgj.t1	Bv2_044330_daxw.t1	Bv5_109300_jqra.t1	Bv6_142840_thaa.t1	Bv9_208940_mpgj.t1	Bv6_144190_cdrt.t1	Bv5_099190_wzsi.t1	Bv5_107430_tpik.t1	Bv_001180_mjzm.t1	Bv6_155830_fqma.t1	Bv5_124990_mqcj.t1	Bv_010130_fspt.t1	Bv7_159430_iprc.t1	Bv7_172690_hhux.t1	Bv6_148000_pfpc.t1	Bv8_182190_rhng.t2	Bv5_112280_oqpd.t3	Bv4_092000_neqc.t1	Bv6_135270_mwus.t1	Bv5_107990_iedy.t1	Bv_001180_mjzm.t1	Bv7_179220_afmk.t1	Bv3_048400_qyhk.t1	Bv_010130_fspt.t1	Bv7_178830_kdqp.t1
	Bv6_148800_sywf.t1	Bv6_127920_xwqd.t1	Bv3_066960_ythe.t1	Bv2_033680_jqxk.t1	Bv3_055350_xnkg.t1	Bv4_092000_neqc.t1	Bv3_063570_fwmi.t1	Bv7_176710_wfza.t1	Bv9_221980_hehi.t2	Bv6_141660_txsh.t1	Bv8_195390_cazi.t1	Bv3_055260_mdpj.t1	Bv4_097490_kese.t1	Bv2_037560_axta.t1	Bv5_097860_djks.t1	Bv6_141860_gatc.t1	Bv9_216460_ckqk.t1	Bv3_055350_xnkg.t1	Bv3_057280_dyix.t1	Bv1_003890_hmtq.t1	Bv4_092000_neqc.t1	Bv2_029350_nihk.t1	Bv_015130_fiuq.t1	Bv6_135880_dcew.t1	Bv_006920_mfhx.t1	Bv2_027210_udkx.t1	Bv4_081780_orpg.t1	Bv1_008790_hjyw.t1	Bv4_082430_pdep.t1	Bv3_055350_xnkg.t1	Bv2_043160_hzud.t1	Bv6_135000_gapc.t1	Bv4_092000_neqc.t1	Bv5_098000_gaxu.t1
	Bv5_109300_jqra.t1	Bv5_119970_ctha.t1	Bv5_106190_txkk.t1	Bv1_001090_kfgd.t1	Bv5_099200_zpij.t2	Bv2_030880_fzot.t1	Bv5_101340_sntg.t1	Bv9_217210_wxcq.t1	Bv5_106180_rzer.t1	Bv8_181610_isxs.t1	Bv_015130_fiuq.t1	Bv9_226050_djpm.t1	Bv_011590_atkw.t1	Bv3_054350_kdip.t1	Bv2_025750_azsu.t1	Bv_033360_eddc.t1	Bv6_146800_fmaf.t1	Bv5_099200_zpij.t2	Bv5_099040_fmtg.t1	Bv_014570_mwee.t1	Bv2_030880_fzot.t1	Bv1_019700_yzuj.t2	Bv9_219780_srym.t1	Bv5_109300_jqra.t1	Bv5_107750_yeod.t1	Bv_010870_ottc.t1	Bv6_152770_cmkj.t2	Bv_011100_hkoz.t1	Bv7_169710_iasw.t1	Bv5_099200_zpij.t2	Bv3_062340_hpte.t1	Bv3_065220_jynp.t1	Bv2_030880_fzot.t1	Bv8_181350_ouaf.t1
	Bv3_055260_mdpj.t1	Bv9_220750_iqfp.t2	Bv6_148000_pfpc.t1	Bv_000230_imei.t1	Bv5_100820_xcqf.t1	Bv4_081760_quft.t1	Bv7_163480_fgmh.t1	Bv8_191410_ghpq.t1	Bv4_088290_sfgs.t1	Bv_015890_dife.t1	Bv_006740_cugs.t1	Bv4_091400_pawi.t1	Bv_006920_mfhx.t1	Bv8_181900_nuhp.t1	Bv1_018430_kout.t1	Bv_027110_gsie.t1	Bv3_059110_ewcx.t1	Bv5_100820_xcqf.t1	Bv8_186640_nkws.t1	Bv2_044850_wmqd.t1	Bv4_081760_quft.t1	Bv4_078940_oeac.t1	Bv_039650_xdmu.t1	Bv3_057040_xpzz.t1	Bv2_029930_ucyh.t1	Bv2_034540_uwcq.t1	Bv4_091990_pesa.t1	Bv1_006830_unuu.t1	Bv5_104960_tyqu.t1	Bv5_100820_xcqf.t1	Bv8_190720_fjks.t1	Bv1_008320_qyiu.t1	Bv4_081760_quft.t1	Bv5_115460_irxd.t1
	Bv9_226050_djpm.t1	Bv9_220750_iqfp.t1	Bv5_106180_rzer.t1	Bv2_034490_udsn.t1	Bv1_006550_sunf.t1	Bv6_153770_wfqg.t1	Bv4_093860_etgh.t1	Bv1_000980_ohtg.t1	Bv6_149050_oaiy.t1	Bv_015890_dife.t2	Bv4_078560_topn.t1	Bv4_091400_pawi.t2	Bv9_225230_jesm.t1	Bv7_166410_jqsa.t1	Bv2_040280_gzep.t1	Bv2_034100_uxhi.t1	Bv8_199900_njsn.t1	Bv1_006550_sunf.t1	Bv1_002830_sudi.t1	Bv_001410_cdyg.t1	Bv6_153770_wfqg.t1	Bv7_168920_tdft.t1	Bv6_128970_jawz.t1	Bv2_035110_kyjk.t1	Bv3_050860_dqwn.t1	Bv_016180_fzor.t1	Bv_010120_aqsr.t1	Bv1_021010_dyhz.t1	Bv5_108000_eyoi.t1	Bv1_006550_sunf.t1	Bv8_199990_goox.t1	Bv5_106570_msse.t1	Bv7_157540_nnye.t1	Bv4_089060_tdho.t1
	Bv4_091400_pawi.t1	Bv_000230_imei.t1	Bv8_190940_hrft.t1	Bv6_127820_ixrf.t3	Bv3_061690_zenz.t2	Bv7_157540_nnye.t1	Bv4_088580_aure.t1	Bv3_055080_qdqj.t1	Bv6_148000_pfpc.t1	Bv4_092000_neqc.t1	Bv2_031400_fjdy.t1	Bv_001210_dqhn.t1	Bv_015290_jmrk.t1	Bv7_166330_cigf.t1	Bv_019100_tpxi.t1	Bv1_019700_yzuj.t2	Bv1_018230_pfcy.t1	Bv3_061690_zenz.t2	Bv9_206210_rcfg.t1	Bv1_001530_ewdr.t1	Bv7_157540_nnye.t1	Bv5_114860_jsyf.t1	Bv2_042340_krpt.t1	Bv3_055260_mdpj.t1	Bv4_078700_xtwc.t2	Bv9_204200_xaxt.t1	Bv5_117130_ruyj.t1	Bv6_128270_zqrd.t1	Bv5_125900_azip.t1	Bv3_061690_zenz.t2	Bv3_059170_jzsx.t1	Bv9_211330_quws.t1	Bv5_100880_qdgj.t1	Bv_004430_srsc.t1
	Bv4_091400_pawi.t2	Bv2_033670_rsdc.t1	Bv3_055660_djfs.t1	Bv1_020620_gite.t1	Bv3_061690_zenz.t1	Bv5_100880_qdgj.t1	Bv5_097930_juac.t1	Bv3_065990_gpyd.t1	Bv6_135880_dcew.t1	Bv4_081780_orpg.t1	Bv1_017800_xgki.t1	Bv4_071800_fanm.t1	Bv3_060820_aqcz.t1	Bv5_126060_kyko.t1	Bv3_063420_jqsz.t1	Bv_038770_ikwi.t1	Bv4_074710_dczw.t1	Bv3_061690_zenz.t1	Bv1_009960_uztk.t2	Bv_015870_rhiy.t1	Bv5_100880_qdgj.t1	Bv5_126460_fsuf.t1	Bv6_136680_juie.t1	Bv2_044360_iooe.t1	Bv4_078700_xtwc.t1	Bv_001140_kftk.t1	Bv_013060_wwro.t1	Bv4_091940_mukq.t1	Bv7_169040_aetj.t1	Bv3_061690_zenz.t1	Bv1_018220_rjut.t2	Bv_003360_fhpd.t1	Bv4_091990_pesa.t1	Bv7_175110_jsio.t1
	Bv_001210_dqhn.t1	Bv9_205180_adke.t1	Bv6_152230_czpc.t1	Bv5_126890_yxpg.t1	Bv2_034020_radc.t1	Bv4_091990_pesa.t1	Bv5_106190_txkk.t1	Bv5_120090_hdky.t1	Bv5_109300_jqra.t1	Bv6_152770_cmkj.t2	Bv7_166260_khho.t1	Bv1_022580_dsuj.t1	Bv_016770_zxus.t1	Bv1_010910_dpdq.t1	Bv2_026540_exao.t1	Bv3_053380_tegz.t1	Bv6_134140_guwn.t3	Bv2_034020_radc.t1	Bv8_197760_izzg.t1	Bv4_080100_rmky.t1	Bv4_091990_pesa.t1	Bv3_066780_wqpk.t2	Bv2_025150_enod.t1	Bv2_044330_daxw.t1	Bv6_150150_pmat.t1	Bv_006550_ktwy.t1	Bv1_001090_kfgd.t1	Bv9_210890_xste.t1	Bv8_200930_didu.t1	Bv2_034020_radc.t1	Bv9_205250_smto.t1	Bv7_166240_fxto.t1	Bv1_001330_mfwa.t1	Bv4_087200_teje.t1
	Bv4_071800_fanm.t1	Bv5_101120_supk.t1	Bv9_213380_kxhh.t1	Bv9_203620_mrah.t1	Bv2_034030_stei.t1	Bv1_001330_mfwa.t1	Bv7_157420_nccy.t1	Bv9_221370_soth.t1	Bv2_047900_swzg.t1	Bv4_091990_pesa.t1	Bv6_149700_iefi.t1	Bv7_160900_jcod.t1	Bv3_063570_fwmi.t1	Bv6_148390_zcnw.t1	Bv1_007410_masc.t1	Bv1_019700_yzuj.t1	Bv_000500_kues.t1	Bv2_034030_stei.t1	Bv5_109100_jisg.t1	Bv3_061790_myrw.t1	Bv1_001330_mfwa.t1	Bv3_066780_wqpk.t1	Bv5_107430_tpik.t1	Bv9_205500_ygxk.t1	Bv7_167200_yxrt.t1	Bv4_095390_scnq.t1	Bv8_192430_rysg.t1	Bv9_210960_tioy.t2	Bv8_189630_qkyw.t1	Bv2_034030_stei.t1	Bv9_224100_csrt.t1	Bv7_156840_zgkr.t2	Bv3_063840_saqc.t1	Bv2_034150_wwau.t1
	Bv1_022580_dsuj.t1	Bv5_120090_hdky.t1	Bv1_023370_wkxz.t1	Bv5_107840_xyfg.t1	Bv4_089380_ywut.t1	Bv3_063840_saqc.t1	Bv9_214430_ofui.t1	Bv6_131240_jwxa.t1	Bv7_162150_nzmn.t1	Bv_010120_aqsr.t1	Bv_005690_qgtn.t1	Bv4_072860_tkmu.t1	Bv7_177970_rzyk.t1	Bv6_148390_zcnw.t2	Bv1_006890_jixe.t1	Bv_018510_uuhw.t1	Bv4_074950_irto.t1	Bv4_089380_ywut.t1	Bv1_009960_uztk.t1	Bv2_036800_ygek.t1	Bv3_063840_saqc.t1	Bv5_118490_sxgg.t1	Bv2_035920_exzy.t1	Bv2_034030_stei.t1	Bv1_001130_owtt.t1	Bv1_002310_dexr.t1	Bv3_067840_wphk.t2	Bv2_047700_epea.t1	Bv_002980_iewd.t1	Bv4_089380_ywut.t1	Bv7_159380_gtti.t1	Bv7_156840_zgkr.t1	Bv_018080_nurs.t1	Bv7_164890_itqu.t1
	Bv7_160900_jcod.t1	Bv_018600_izkd.t1	Bv4_073420_sahn.t1	Bv4_080000_ugrr.t1	Bv4_080570_cfgt.t1	Bv_018080_nurs.t1	Bv_007350_ozzh.t1	Bv3_070260_iznp.t1	Bv3_057040_xpzz.t1	Bv5_117130_ruyj.t1	Bv5_102850_riew.t1	Bv1_007150_oxfa.t1	Bv3_059660_woks.t1	Bv_009680_chye.t2	Bv6_152770_cmkj.t2	Bv9_208600_rmfp.t1	Bv5_100740_hrph.t1	Bv4_080570_cfgt.t1	Bv9_214260_qngj.t1	Bv4_086490_ason.t1	Bv_018080_nurs.t1	Bv7_177530_ozpr.t1	Bv8_187300_ozks.t1	Bv2_034020_radc.t1	Bv6_128230_wedr.t1	Bv2_025110_oazf.t2	Bv3_063840_saqc.t1	Bv3_048320_pcep.t1	Bv8_183540_oghw.t1	Bv4_080570_cfgt.t1	Bv_029280_syno.t1	Bv3_052580_wurf.t1	Bv1_003780_zfyk.t1	Bv7_165870_diie.t1
	Bv5_117940_xddf.t1	Bv2_040270_aujg.t1	Bv3_055350_xnkg.t1	Bv_005490_qmph.t1	Bv7_171180_eciq.t1	Bv1_003780_zfyk.t1	Bv5_106180_rzer.t1	Bv6_127820_ixrf.t3	Bv2_035110_kyjk.t1	Bv_013060_wwro.t1	Bv3_055130_kmjt.t1	Bv8_202160_mcum.t1	Bv6_153800_fcxt.t1	Bv7_165720_kdii.t1	Bv_016750_foyz.t1	Bv3_066720_afuc.t1	Bv_012740_yzru.t2	Bv7_171180_eciq.t1	Bv4_082590_titd.t1	Bv7_174180_smsq.t1	Bv1_003780_zfyk.t1	Bv8_191970_jmjy.t1	Bv7_169530_xazr.t1	Bv2_034410_wcui.t1	Bv1_012030_gwpk.t1	Bv2_025110_oazf.t1	Bv5_106430_tsjj.t2	Bv6_129940_nmnx.t1	Bv5_110950_cnxp.t1	Bv7_171180_eciq.t1	Bv9_206270_fnhk.t1	Bv5_118260_opxj.t1	Bv9_220880_hnnr.t1	Bv1_014760_qnmc.t1
	Bv4_072860_tkmu.t1	Bv8_191360_puqa.t1	Bv9_204760_iuup.t1	Bv9_212910_kjzy.t1	Bv4_088330_aknt.t1	Bv9_220880_hnnr.t1	Bv1_014580_yhpt.t1	Bv2_034490_udsn.t1	Bv3_055260_mdpj.t1	Bv1_001090_kfgd.t1	Bv3_055130_kmjt.t2	Bv4_073830_qhns.t1	Bv1_009530_rznm.t1	Bv6_135000_gapc.t1	Bv2_034220_scas.t1	Bv7_164940_ijzg.t1	Bv4_083150_wjit.t1	Bv4_088330_aknt.t1	Bv6_143510_iyfh.t1	Bv1_009340_awih.t1	Bv9_220880_hnnr.t1	Bv7_167700_nhwz.t2	Bv5_104820_tzky.t1	Bv7_158810_kaqq.t1	Bv2_041570_racm.t1	Bv1_004930_wapg.t1	Bv8_201690_zahi.t1	Bv3_064950_qmoe.t2	Bv4_083330_oekd.t1	Bv4_088330_aknt.t1	Bv2_039640_mdfo.t1	Bv4_076080_fiea.t1	Bv5_098290_oqkf.t1	Bv6_152920_xnqc.t1
	Bv1_007150_oxfa.t1	Bv4_075910_qnxk.t1	Bv4_082140_sftm.t1	Bv5_102200_owim.t1	Bv3_063570_fwmi.t1	Bv5_098290_oqkf.t1	Bv6_153800_fcxt.t1	Bv_000230_imei.t1	Bv2_044360_iooe.t1	Bv8_192430_rysg.t1	Bv8_201640_nauh.t1	Bv7_164240_etin.t1	Bv2_029960_kjjz.t1	Bv_009870_fkkk.t1	Bv_010360_nhmu.t1	Bv7_179650_xmrk.t1	Bv4_083150_wjit.t2	Bv3_063570_fwmi.t1	Bv9_215280_mxyf.t1	Bv5_103150_modx.t1	Bv5_098290_oqkf.t1	Bv3_070280_hkfi.t1	Bv_006210_zuny.t1	Bv8_194000_prxq.t1	Bv9_206270_fnhk.t1	Bv2_039270_grjw.t1	Bv8_195890_csqo.t1	Bv6_129400_oosy.t1	Bv8_193490_muhf.t1	Bv3_063570_fwmi.t1	Bv2_034550_mcjw.t1	Bv7_166670_maiz.t1	Bv5_114310_fqgf.t1	Bv9_210200_ocpm.t1
	Bv8_202160_mcum.t1	Bv8_195880_oufw.t1	Bv6_150050_izro.t1	Bv7_156860_hqwy.t1	Bv5_099200_zpij.t1	Bv5_114310_fqgf.t1	Bv9_225240_oegr.t1	Bv2_034120_qxii.t1	Bv2_044330_daxw.t1	Bv9_224530_oset.t1	Bv5_115700_zwnr.t1	Bv1_016000_fwjp.t1	Bv8_194020_jwkr.t1	Bv_005880_kwqc.t1	Bv_017510_qfef.t1	Bv3_048690_zurc.t1	Bv2_035920_exzy.t1	Bv5_099200_zpij.t1	Bv_002590_dcze.t1	Bv1_010910_dpdq.t1	Bv5_114310_fqgf.t1	Bv2_027190_nsgm.t1	Bv5_104820_tzky.t2	Bv7_169590_fdhm.t1	Bv6_137940_tchs.t1	Bv4_080100_rmky.t1	Bv_010980_ezrz.t1	Bv4_095010_mqht.t1	Bv5_116700_wzoh.t1	Bv5_099200_zpij.t1	Bv3_055940_jqdy.t1	Bv7_159020_afew.t1	Bv7_165430_fyrj.t1	Bv1_008690_mmma.t1
	Bv4_073830_qhns.t1	Bv6_153070_coxk.t1	Bv2_042640_qucy.t1	Bv3_065990_gpyd.t1	Bv2_044280_awpc.t1	Bv7_165430_fyrj.t1	Bv4_091300_aknc.t1	Bv5_101010_ourf.t1	Bv9_205500_ygxk.t1	Bv3_067840_wphk.t2	Bv8_197400_guce.t1	Bv_001320_mryz.t1	Bv_014700_rayx.t1	Bv5_104130_utgn.t1	Bv_013060_wwro.t1	Bv_018500_xnnc.t1	Bv4_072450_sdhp.t2	Bv2_044280_awpc.t1	Bv4_097580_krmp.t1	Bv9_223070_htro.t1	Bv7_165430_fyrj.t1	Bv8_197160_rzii.t1	Bv7_167130_kugn.t1	Bv4_072090_efrd.t1	Bv5_114760_kzjz.t1	Bv5_103150_modx.t1	Bv7_171280_inrt.t1	Bv4_097380_fwxh.t1	Bv1_022240_qhaw.t1	Bv2_044280_awpc.t1	Bv5_117400_zxec.t1	Bv5_124410_drru.t1	Bv5_098290_oqkf.t2	Bv2_028840_tadm.t2
	Bv7_164240_etin.t1	Bv2_024630_cjeg.t1	Bv1_014580_yhpt.t1	Bv3_053350_qhgs.t1	Bv6_153800_fcxt.t1	Bv5_098290_oqkf.t2	Bv5_099620_jqhw.t1	Bv4_091930_uffm.t1	Bv2_034030_stei.t1	Bv3_063840_saqc.t1	Bv9_212150_oefj.t1	Bv9_214750_icra.t1	Bv3_055920_xsqm.t1	Bv5_124990_mqcj.t1	Bv6_153470_xtrh.t1	Bv4_089970_nhry.t1	Bv5_104560_hisd.t1	Bv6_153800_fcxt.t1	Bv7_162300_fpyr.t1	Bv3_048050_woko.t1	Bv5_098290_oqkf.t2	Bv1_019700_yzuj.t1	Bv7_162080_znip.t1	Bv4_092520_yhyh.t1	Bv_011760_jswi.t1	Bv4_091050_pqxh.t1	Bv5_106430_tsjj.t1	Bv_004400_rkqw.t1	Bv6_133510_sywa.t1	Bv6_153800_fcxt.t1	Bv1_018100_froc.t1	Bv6_146880_sfqe.t1	Bv_011790_qkdw.t1	Bv2_028840_tadm.t1
	Bv4_078430_iwsj.t1	Bv7_157540_nnye.t1	Bv7_159580_izso.t1	Bv_014970_xhmi.t1	Bv3_070560_mixs.t1	Bv_011790_qkdw.t1	Bv3_059100_ywqm.t1	Bv6_155860_wsia.t1	Bv2_034020_radc.t1	Bv5_106430_tsjj.t2	Bv3_053010_wkjz.t1	Bv_010950_yxpu.t1	Bv9_207750_rums.t1	Bv4_088030_hdaa.t1	Bv9_215630_epsz.t1	Bv_031150_uwon.t1	Bv6_139690_ahhg.t1	Bv3_070560_mixs.t1	Bv_008270_xszx.t1	Bv5_118300_nykq.t1	Bv_011790_qkdw.t1	Bv8_184900_dofx.t1	Bv3_049210_qnid.t1	Bv1_006540_fwry.t1	Bv4_079030_auno.t1	Bv6_128820_ufoz.t1	Bv5_111530_gjcg.t1	Bv8_199600_sudy.t1	Bv8_199920_tgst.t1	Bv3_070560_mixs.t1	Bv1_017860_eoqf.t1	Bv3_048340_odem.t1	Bv5_101120_supk.t1	Bv6_129860_mtdc.t2
	Bv1_016000_fwjp.t1	Bv6_127350_rqxn.t1	Bv8_185960_xwgd.t1	Bv8_181350_ouaf.t1	Bv5_100770_hefa.t1	Bv5_101120_supk.t1	Bv_011590_atkw.t1	Bv_005490_qmph.t1	Bv2_034410_wcui.t1	Bv8_201690_zahi.t1	Bv7_176150_dhtu.t1	Bv2_034410_wcui.t1	Bv6_154760_nipz.t1	Bv_013090_tsop.t2	Bv6_151890_rxow.t1	Bv8_184360_ryex.t1	Bv8_187300_ozks.t1	Bv5_100770_hefa.t1	Bv5_124490_gxfk.t1	Bv_013150_xypt.t1	Bv5_101120_supk.t1	Bv3_048980_adcg.t1	Bv5_109750_gffr.t1	Bv2_024820_kkcq.t1	Bv1_017860_eoqf.t1	Bv2_036800_ygek.t1	Bv8_193810_nuih.t1	Bv3_051210_euiy.t1	Bv8_199910_tqwf.t1	Bv5_100770_hefa.t1	Bv6_128230_wedr.t1	Bv6_148210_fxwy.t1	Bv5_117130_ruyj.t1	Bv6_134260_cfam.t1
	Bv_001320_mryz.t1	Bv_002850_jxgu.t1	Bv8_191040_drte.t1	Bv6_127820_ixrf.t2	Bv4_073830_qhns.t1	Bv5_117130_ruyj.t1	Bv1_016710_czng.t1	Bv6_153770_wfqg.t1	Bv7_158810_kaqq.t1	Bv8_195890_csqo.t1	Bv7_176150_dhtu.t2	Bv2_030130_fggw.t1	Bv3_062340_hpte.t1	Bv3_048060_nznk.t1	Bv6_129940_nmnx.t1	Bv_005000_jwid.t1	Bv1_010170_rxtd.t1	Bv4_073830_qhns.t1	Bv7_180080_eahy.t1	Bv4_079530_rdin.t1	Bv5_117130_ruyj.t1	Bv8_183110_xwyw.t1	Bv9_218220_kaca.t1	Bv2_024820_kkcq.t2	Bv3_064160_ypjx.t1	Bv3_067300_yicc.t1	Bv8_193810_nuih.t2	Bv1_022420_gwjx.t1	Bv5_100260_uugc.t2	Bv4_073830_qhns.t1	Bv3_050860_dqwn.t1	Bv8_200960_gasq.t1	Bv8_201690_zahi.t1	Bv4_080000_ugrr.t1
	Bv9_214750_icra.t1	Bv6_127600_uqmh.t1	Bv7_173380_fmme.t1	Bv2_047200_tnyk.t1	Bv8_193510_ekpr.t1	Bv8_201690_zahi.t1	Bv7_172280_mipw.t1	Bv5_106300_emdw.t1	Bv8_194000_prxq.t1	Bv_010980_ezrz.t1	Bv2_040960_aijf.t1	Bv_008850_myfh.t1	Bv5_097930_juac.t1	Bv1_002360_axyi.t1	Bv5_114310_fqgf.t1	Bv9_203010_ugqy.t1	Bv4_088300_hgoc.t1	Bv8_193510_ekpr.t1	Bv8_184150_kfep.t1	Bv1_009700_mohx.t1	Bv8_201690_zahi.t1	Bv3_060220_zjsy.t1	Bv2_039850_uuqe.t1	Bv4_075440_qoom.t1	Bv3_061460_nikz.t1	Bv3_065230_efuk.t1	Bv7_170650_csxj.t1	Bv_014440_uewa.t1	Bv5_100260_uugc.t1	Bv8_193510_ekpr.t1	Bv3_064160_ypjx.t1	Bv5_126060_kyko.t1	Bv9_208590_puum.t1	Bv6_150660_wqes.t1
	Bv_010950_yxpu.t1	Bv5_121900_wzce.t1	Bv1_007730_wpom.t1	Bv6_153070_coxk.t1	Bv2_044360_iooe.t1	Bv9_208590_puum.t1	Bv6_149290_awpt.t1	Bv3_057050_qgaj.t1	Bv7_169590_fdhm.t1	Bv7_171280_inrt.t1	Bv9_212140_cqpp.t1	Bv2_042480_pyot.t1	Bv9_214430_ofui.t1	Bv3_055220_osmq.t1	Bv5_114460_rohe.t1	Bv1_019700_yzuj.t3	Bv7_173070_cfud.t1	Bv2_044360_iooe.t1	Bv_012890_xxtp.t1	Bv3_061820_qofy.t1	Bv9_208590_puum.t1	Bv6_139540_uhwc.t1	Bv6_153850_hphz.t1	Bv7_160000_tazi.t1	Bv2_041020_gzdx.t1	Bv9_218370_hcwj.t1	Bv_009650_oyjz.t1	Bv9_209630_fsip.t1	Bv7_176630_rttn.t1	Bv2_044360_iooe.t1	Bv3_051650_tjdk.t1	Bv2_047200_tnyk.t1	Bv4_076500_omfp.t1	Bv2_029260_fpsj.t1
	Bv2_034410_wcui.t1	Bv6_127250_chnu.t1	Bv8_183840_ygjh.t1	Bv6_153060_mqdn.t1	Bv3_054440_yjsj.t1	Bv4_076500_omfp.t1	Bv6_152230_czpc.t1	Bv5_119620_igxq.t1	Bv4_072090_efrd.t1	Bv5_106430_tsjj.t1	Bv7_160760_opjr.t1	Bv_010940_eugx.t1	Bv5_119830_kmyx.t1	Bv5_110720_ipyw.t1	Bv6_153080_eyqw.t1	Bv_003330_fefj.t1	Bv3_055560_sqwf.t1	Bv3_054440_yjsj.t1	Bv_011940_hhhh.t1	Bv3_063220_kfcg.t1	Bv4_076500_omfp.t1	Bv7_167700_nhwz.t1	Bv4_088300_hgoc.t1	Bv9_214750_icra.t1	Bv8_182190_rhng.t1	Bv5_114510_omcr.t1	Bv1_000370_tgrr.t1	Bv1_019900_dzum.t1	Bv3_066080_qmgn.t1	Bv3_054440_yjsj.t1	Bv9_211520_yjxi.t1	Bv9_209680_qnpt.t1	Bv_010120_aqsr.t1	Bv4_078190_hzcx.t1
	Bv2_030130_fggw.t1	Bv6_144190_cdrt.t1	Bv8_194010_psrm.t1	Bv2_030560_jqwi.t1	Bv7_159580_izso.t1	Bv_010120_aqsr.t1	Bv3_059660_woks.t1	Bv7_160420_anjf.t1	Bv4_092520_yhyh.t1	Bv5_111530_gjcg.t1	Bv6_128000_kmaz.t1	Bv3_048180_itmk.t1	Bv5_105060_fsxh.t1	Bv6_142680_qmtj.t1	Bv3_053570_sgio.t1	Bv_003160_zgho.t1	Bv3_058750_ozwf.t1	Bv7_159580_izso.t1	Bv5_113190_hhfu.t1	Bv8_186340_kajj.t1	Bv_010120_aqsr.t1	Bv_034850_aahj.t1	Bv2_036840_iyzq.t2	Bv1_006550_sunf.t1	Bv5_112900_oxcr.t1	Bv8_198890_aytc.t1	Bv4_075900_xcgs.t1	Bv_014970_xhmi.t1	Bv9_208960_aair.t1	Bv7_159580_izso.t1	Bv_014080_ghud.t1	Bv9_224520_mweg.t1	Bv1_016470_sodn.t1	Bv8_191390_hcgd.t1
	Bv_008850_myfh.t1	Bv5_097860_djks.t1	Bv6_130370_nohx.t1	Bv5_123400_caud.t1	Bv1_007150_oxfa.t1	Bv1_016470_sodn.t1	Bv3_051650_tjdk.t1	Bv6_144130_ohfu.t1	Bv1_006540_fwry.t1	Bv8_193810_nuih.t1	Bv9_213110_jeoe.t1	Bv9_212100_fcie.t1	Bv3_060760_dhyt.t1	Bv9_204600_uoqs.t1	Bv1_001090_kfgd.t1	Bv7_164510_npfm.t1	Bv6_151090_xsam.t1	Bv1_007150_oxfa.t1	Bv_003520_qcgx.t1	Bv5_101940_xwqe.t1	Bv1_016470_sodn.t1	Bv8_181880_cgpy.t1	Bv6_136950_wyaf.t1	Bv8_197630_nuix.t1	Bv3_050670_iyqn.t1	Bv_015900_zszq.t1	Bv4_090510_myqr.t1	Bv8_192510_kdcy.t1	Bv5_108450_dahr.t1	Bv1_007150_oxfa.t1	Bv5_121510_iogq.t1	Bv9_214310_xfuh.t1	Bv1_012330_neiw.t1	Bv5_116750_zqhy.t1
	Bv2_042480_pyot.t1	Bv2_025750_azsu.t1	Bv9_202920_taet.t1	Bv4_078360_ftyu.t1	Bv7_178240_wqrn.t1	Bv1_012330_neiw.t1	Bv8_193520_xmno.t1	Bv3_068590_pruc.t1	Bv2_024820_kkcq.t1	Bv8_193810_nuih.t2	Bv6_135980_ejfm.t1	Bv9_204790_fsqd.t1	Bv3_051650_tjdk.t1	Bv3_049260_zszf.t1	Bv4_084600_cspk.t1	Bv4_081760_quft.t1	Bv8_197930_mcjc.t1	Bv7_178240_wqrn.t1	Bv_000510_ffys.t1	Bv5_108300_kmpu.t1	Bv1_012330_neiw.t1	Bv4_078400_ycsz.t1	Bv_001200_okuo.t1	Bv6_148590_xhag.t2	Bv7_157430_dgws.t1	Bv3_061820_qofy.t1	Bv9_208590_puum.t1	Bv_002930_jzcq.t1	Bv5_126920_szde.t1	Bv7_178240_wqrn.t1	Bv9_204760_iuup.t1	Bv8_198610_rfoi.t1	Bv7_169030_hqwu.t1	Bv6_137120_aqwu.t2
	Bv_010940_eugx.t1	Bv_000770_hhom.t1	Bv3_061690_zenz.t2	Bv6_153080_eyqw.t1	Bv8_183810_zcfp.t1	Bv7_169030_hqwu.t1	Bv6_130370_nohx.t1	Bv4_080000_ugrr.t1	Bv2_024820_kkcq.t2	Bv7_170650_csxj.t1	Bv5_111800_etpu.t1	Bv7_160620_koxw.t1	Bv6_146850_gsti.t1	Bv3_049270_yjzr.t1	Bv8_181880_cgpy.t1	Bv_010210_whqu.t1	Bv9_217270_imao.t1	Bv8_183810_zcfp.t1	Bv1_001290_edfk.t1	Bv1_014010_efox.t1	Bv7_169030_hqwu.t1	Bv6_141880_ocnu.t1	Bv2_039980_jfea.t1	Bv6_148590_xhag.t1	Bv6_139880_uaap.t1	Bv4_096780_know.t1	Bv6_145050_kfjc.t1	Bv9_224050_cztm.t1	Bv_016630_ikos.t1	Bv8_183810_zcfp.t1	Bv1_018220_rjut.t3	Bv6_133980_xqzw.t1	Bv9_218500_neoy.t1	Bv5_114200_xhxr.t1
	Bv3_048180_itmk.t1	Bv5_126220_ogmh.t1	Bv3_061690_zenz.t1	Bv5_115530_icik.t1	Bv6_142390_kqpa.t1	Bv9_218500_neoy.t1	Bv6_142840_thaa.t1	Bv6_127820_ixrf.t2	Bv8_189110_qdyi.t1	Bv_009650_oyjz.t1	Bv1_003200_enju.t1	Bv7_160620_koxw.t2	Bv7_160000_tazi.t1	Bv9_210200_ocpm.t1	Bv2_028020_grdy.t1	Bv3_056040_mcxf.t1	Bv6_139320_hfyd.t1	Bv6_142390_kqpa.t1	Bv_007720_peup.t1	Bv1_003570_quwj.t1	Bv9_218500_neoy.t1	Bv8_200940_ancn.t1	Bv1_015640_qfck.t1	Bv3_070560_mixs.t1	Bv9_220390_mmps.t1	Bv9_203930_krxw.t1	Bv5_114690_tgds.t1	Bv9_215050_qocg.t1	Bv4_080670_upoa.t1	Bv6_142390_kqpa.t1	Bv1_008270_onix.t2	Bv9_221810_wprd.t1	Bv3_050130_tcoy.t1	Bv2_029830_czex.t1
	Bv9_212100_fcie.t1	Bv1_018430_kout.t1	Bv4_077360_rcip.t1	Bv3_055080_qdqj.t1	Bv7_172280_mipw.t1	Bv3_050130_tcoy.t1	Bv9_221550_mryh.t2	Bv6_131350_frer.t1	Bv4_075440_qoom.t1	Bv1_000370_tgrr.t1	Bv7_158010_kchi.t1	Bv7_160910_opjc.t1	Bv5_104060_xnon.t1	Bv4_090830_gkws.t1	Bv8_196170_eqiw.t1	Bv8_195380_eoud.t1	Bv9_210210_rjai.t1	Bv7_172280_mipw.t1	Bv6_142850_oraq.t1	Bv7_162750_pjxa.t1	Bv3_050130_tcoy.t1	Bv7_160780_pxfd.t1	Bv4_076990_fzzr.t1	Bv9_215490_dcet.t1	Bv2_046870_muig.t1	Bv1_008830_rexn.t3	Bv3_062240_yeiw.t1	Bv2_025530_okoh.t1	Bv1_003140_sdgn.t1	Bv7_172280_mipw.t1	Bv4_089230_uzik.t1	Bv3_058620_mscf.t1	Bv7_160280_pcwa.t1	Bv5_099110_xgpo.t1
	Bv6_151090_xsam.t1	Bv2_040280_gzep.t1	Bv1_016000_fwjp.t1	Bv3_066350_xfje.t1	Bv4_072090_efrd.t1	Bv7_160280_pcwa.t1	Bv9_221550_mryh.t1	Bv5_104850_rzru.t1	Bv7_160000_tazi.t1	Bv4_075900_xcgs.t1	Bv1_012040_sgry.t1	Bv3_060780_dpcs.t1	Bv_008560_eksu.t1	Bv6_153010_styz.t1	Bv4_087520_hsgu.t1	Bv9_208620_qhqc.t1	Bv1_000620_ochx.t1	Bv4_072090_efrd.t1	Bv7_156690_pypa.t1	Bv8_189380_sppc.t1	Bv7_160280_pcwa.t1	Bv6_141860_gatc.t1	Bv_002510_sgmx.t1	Bv9_218990_qxcs.t1	Bv2_034550_mcjw.t1	Bv8_182140_hsxp.t1	Bv1_003780_zfyk.t1	Bv3_052640_ymhm.t2	Bv5_112420_rjrm.t1	Bv4_072090_efrd.t1	Bv6_137940_tchs.t1	Bv_014130_mdqi.t1	Bv_016750_foyz.t1	Bv5_107760_prhx.t1
	Bv9_204790_fsqd.t1	Bv_019100_tpxi.t1	Bv2_040310_pzcm.t1	Bv9_218500_neoy.t1	Bv1_006540_fwry.t1	Bv_016750_foyz.t1	Bv4_085120_trif.t1	Bv2_030500_mifa.t1	Bv9_214750_icra.t1	Bv4_090510_myqr.t1	Bv4_072350_apsk.t1	Bv_008680_mhfn.t1	Bv_002220_ajio.t1	Bv6_138330_cxtt.t1	Bv8_182930_hzgp.t1	Bv3_061380_mqtc.t1	Bv9_217370_wxmk.t2	Bv1_006540_fwry.t1	Bv5_109160_ehat.t1	Bv_007160_phes.t1	Bv_016750_foyz.t1	Bv5_100220_szwz.t1	Bv2_044490_enjt.t1	Bv8_183810_zcfp.t1	Bv6_128310_izqi.t1	Bv5_098890_tqes.t1	Bv7_163080_nkwk.t1	Bv3_052640_ymhm.t1	Bv7_177390_ixxm.t1	Bv1_006540_fwry.t1	Bv8_181680_fsos.t1	Bv6_151670_uqpc.t1	Bv8_192930_jdmz.t1	Bv7_165120_hmxy.t1
	Bv5_105730_mpgs.t1	Bv3_063420_jqsz.t1	Bv9_226050_djpm.t1	Bv4_091940_mukq.t1	Bv9_214750_icra.t1	Bv8_192930_jdmz.t1	Bv2_035160_zgxg.t1	Bv8_182770_pxks.t1	Bv1_006550_sunf.t1	Bv9_208590_puum.t1	Bv2_044560_nuxd.t1	Bv_001220_icqt.t1	Bv5_121000_kpyy.t1	Bv9_204700_jprj.t1	Bv1_019480_dhrd.t1	Bv4_081770_igow.t1	Bv4_091390_swkm.t1	Bv9_214750_icra.t1	Bv4_079390_pxfe.t1	Bv9_220330_apay.t1	Bv8_192930_jdmz.t1	Bv7_164510_npfm.t1	Bv_032110_xcwc.t1	Bv1_022500_hpmy.t1	Bv3_070570_dtkw.t1	Bv9_212410_emws.t1	Bv7_160270_pryn.t1	Bv3_052640_ymhm.t3	Bv4_086890_njyo.t1	Bv9_214750_icra.t1	Bv9_216460_ckqk.t1	Bv3_054350_kdip.t1	Bv8_181610_isxs.t1	Bv6_154800_gotm.t1
	Bv7_160620_koxw.t1	Bv2_026540_exao.t1	Bv_001180_mjzm.t1	Bv3_066710_egei.t1	Bv4_093860_etgh.t1	Bv8_181610_isxs.t1	Bv7_167380_ycus.t1	Bv6_144630_ykwu.t1	Bv8_197630_nuix.t1	Bv6_145050_kfjc.t1	Bv5_119800_woex.t1	Bv5_099200_zpij.t2	Bv8_190720_fjks.t1	Bv_004820_xeas.t1	Bv_011860_srsy.t1	Bv2_029260_fpsj.t1	Bv9_218220_kaca.t1	Bv4_093860_etgh.t1	Bv2_035150_qjkr.t1	Bv5_120590_ttjm.t1	Bv8_181610_isxs.t1	Bv3_061390_cuum.t1	Bv5_120490_ykja.t1	Bv6_129010_xpfp.t1	Bv4_078130_qtzh.t1	Bv7_171710_xaoh.t1	Bv5_107100_rnzz.t1	Bv6_142690_rfcx.t1	Bv_005390_dgkc.t1	Bv4_093860_etgh.t1	Bv8_193880_gnss.t1	Bv7_171190_fmmm.t1	Bv_006160_edph.t1	Bv6_145970_fwnj.t1
	Bv7_160620_koxw.t2	Bv1_007410_masc.t1	Bv2_042480_pyot.t1	Bv3_066700_jpkg.t1	Bv8_191370_hhak.t1	Bv_006160_edph.t1	Bv4_086610_cugw.t1	Bv_005120_yskc.t1	Bv6_148590_xhag.t2	Bv5_114690_tgds.t1	Bv_039650_xdmu.t1	Bv9_219800_trhy.t1	Bv4_084390_hsqf.t1	Bv3_057230_ewfj.t1	Bv_010120_aqsr.t1	Bv6_149900_ooqf.t1	Bv1_007900_ishd.t1	Bv8_191370_hhak.t1	Bv_008850_myfh.t1	Bv9_220970_zhqq.t1	Bv4_075900_xcgs.t1	Bv7_162370_jtkp.t1	Bv3_058210_feuz.t1	Bv1_022840_qira.t1	Bv9_216350_naec.t1	Bv8_186340_kajj.t1	Bv5_114310_fqgf.t1	Bv7_174230_ztfm.t1	Bv7_175920_foit.t1	Bv8_191370_hhak.t1	Bv4_080400_hfce.t1	Bv_007190_effr.t1	Bv4_075900_xcgs.t1	Bv2_023900_enhj.t1
	Bv7_160910_opjc.t1	Bv1_006890_jixe.t1	Bv6_130710_cfie.t1	Bv9_208610_qxzi.t1	Bv9_205500_ygxk.t1	Bv4_075900_xcgs.t1	Bv9_225230_jesm.t1	Bv9_204650_yjsf.t1	Bv6_148590_xhag.t1	Bv3_062240_yeiw.t1	Bv3_063250_wech.t1	Bv5_099200_zpij.t1	Bv5_112900_oxcr.t1	Bv2_038050_ncdz.t1	Bv4_090290_ooku.t1	Bv1_003370_nxxs.t1	Bv2_027000_wkex.t1	Bv9_205500_ygxk.t1	Bv5_124200_srxz.t1	Bv1_011630_mwgz.t1	Bv5_102200_owim.t1	Bv3_061380_mqtc.t1	Bv4_091390_swkm.t1	Bv2_044280_awpc.t1	Bv7_167390_gxmc.t1	Bv6_130960_jfsy.t1	Bv7_171500_mxss.t1	Bv7_169020_wnnx.t1	Bv9_217160_crox.t1	Bv9_205500_ygxk.t1	Bv3_068400_ehmp.t1	Bv6_130440_kucd.t1	Bv5_102200_owim.t1	Bv9_207260_kiyi.t1
	Bv3_060780_dpcs.t1	Bv6_152770_cmkj.t2	Bv9_213270_eewa.t1	Bv9_207210_pjen.t1	Bv5_105730_mpgs.t1	Bv5_102200_owim.t1	Bv4_072090_efrd.t1	Bv8_181360_amkr.t1	Bv3_070560_mixs.t1	Bv1_003780_zfyk.t1	Bv5_120670_pszo.t1	Bv4_075440_qoom.t1	Bv9_225260_mahe.t1	Bv5_109580_tdwz.t1	Bv9_220880_hnnr.t1	Bv4_082430_pdep.t1	Bv6_134140_guwn.t1	Bv5_099620_jqhw.t1	Bv6_131050_gmur.t1	Bv7_171710_xaoh.t1	Bv5_116030_pama.t1	Bv3_060300_dgcf.t1	Bv_003050_dfii.t1	Bv1_007720_uzgx.t1	Bv_029280_syno.t1	Bv8_186260_zefw.t1	Bv5_119380_ffqy.t1	Bv4_093410_naoc.t1	Bv4_081220_zwet.t1	Bv5_105730_mpgs.t1	Bv6_146800_fmaf.t1	Bv_002870_azxq.t1	Bv5_116030_pama.t1	Bv1_008290_ngpi.t1
	Bv_008680_mhfn.t1	Bv_016750_foyz.t1	Bv2_035110_kyjk.t1	Bv5_107100_rnzz.t1	Bv5_099620_jqhw.t1	Bv5_116030_pama.t1	Bv2_034020_radc.t1	Bv9_204380_sxfy.t1	Bv9_215490_dcet.t1	Bv7_163080_nkwk.t1	Bv7_165090_sidk.t1	Bv6_137410_jqmj.t1	Bv4_078420_muni.t1	Bv7_171710_xaoh.t1	Bv6_155920_sgpn.t2	Bv2_032920_more.t1	Bv1_014650_mwwa.t1	Bv_007750_ayhw.t1	Bv5_125120_schn.t1	Bv3_052060_jtxa.t1	Bv2_039100_tqks.t1	Bv9_225180_ungj.t1	Bv_011340_rwnz.t1	Bv7_157610_jfdc.t1	Bv5_121510_iogq.t1	Bv1_009700_mohx.t1	Bv4_087880_iiru.t1	Bv7_159430_iprc.t1	Bv8_189410_thow.t1	Bv5_099620_jqhw.t1	Bv3_059110_ewcx.t1	Bv_011230_qzse.t1	Bv2_039100_tqks.t1	Bv_002930_jzcq.t1
	Bv_001220_icqt.t1	Bv2_034220_scas.t1	Bv8_198800_zurt.t1	Bv3_065020_ypfo.t1	Bv_007750_ayhw.t1	Bv2_039100_tqks.t1	Bv5_111310_qxks.t1	Bv8_199380_cudx.t1	Bv9_218990_qxcs.t1	Bv7_160270_pryn.t1	Bv_013570_qxdk.t2	Bv4_077360_rcip.t1	Bv9_224100_csrt.t1	Bv2_034360_dico.t1	Bv6_155920_sgpn.t1	Bv4_083540_ezgc.t1	Bv5_109750_gffr.t1	Bv4_072250_ynjs.t1	Bv_009430_arje.t1	Bv7_167740_pdhw.t1	Bv3_066210_cetu.t1	Bv1_003070_ptoi.t1	Bv5_116010_ecar.t1	Bv_008170_qogx.t1	Bv_008560_eksu.t1	Bv2_031130_cghd.t1	Bv_018600_izkd.t1	Bv2_029350_nihk.t1	Bv2_039860_wscn.t1	Bv_007750_ayhw.t1	Bv6_146620_hfdu.t1	Bv3_058970_oogk.t1	Bv3_066210_cetu.t1	Bv6_144290_iasd.t1
	Bv5_099200_zpij.t2	Bv_010360_nhmu.t1	Bv4_091400_pawi.t2	Bv3_048400_qyhk.t1	Bv4_072250_ynjs.t1	Bv3_066210_cetu.t1	Bv2_034030_stei.t1	Bv6_152870_furk.t1	Bv8_183810_zcfp.t1	Bv5_107100_rnzz.t1	Bv6_141330_rrzp.t1	Bv_015800_crtc.t1	Bv9_222320_yqeq.t1	Bv6_134950_itxz.t1	Bv6_155920_sgpn.t3	Bv2_046880_hhdz.t1	Bv2_044490_enjt.t1	Bv8_184430_oiec.t1	Bv6_155390_eufm.t1	Bv7_175540_mdof.t1	Bv5_123910_xrzm.t1	Bv5_126870_gutd.t1	Bv9_202510_nigr.t1	Bv9_202390_utpk.t1	Bv5_102640_xtfy.t1	Bv5_114480_jwho.t1	Bv4_078280_ymnd.t1	Bv5_099490_tmeo.t1	Bv_005790_fyui.t1	Bv4_072250_ynjs.t1	Bv1_018230_pfcy.t1	Bv6_127930_ndgt.t1	Bv5_123910_xrzm.t1	Bv2_046440_attt.t1
	Bv9_219800_trhy.t1	Bv_017510_qfef.t1	Bv4_091400_pawi.t1	Bv5_114460_rohe.t1	Bv8_184430_oiec.t1	Bv5_123910_xrzm.t1	Bv8_185960_xwgd.t1	Bv4_083520_zpqo.t1	Bv1_022500_hpmy.t1	Bv5_114310_fqgf.t1	Bv7_176630_rttn.t1	Bv1_016950_fdxj.t1	Bv3_050760_tdws.t1	Bv1_004660_htss.t1	Bv3_065330_zyca.t1	Bv_011110_oaqq.t1	Bv7_169530_xazr.t1	Bv6_150050_izro.t1	Bv2_043880_ujjj.t1	Bv2_037660_inmm.t1	Bv_005270_awxc.t1	Bv7_163460_jmqz.t1	Bv5_115750_kuem.t1	Bv4_096220_xhhn.t1	Bv9_216360_cspr.t1	Bv4_081900_hqfy.t1	Bv2_044160_merq.t1	Bv1_019700_yzuj.t2	Bv5_100270_uttj.t1	Bv8_184430_oiec.t1	Bv9_222600_dcfg.t1	Bv7_163330_nqgo.t1	Bv_005270_awxc.t1	Bv5_100450_ygei.t1
	Bv5_099200_zpij.t1	Bv_013060_wwro.t1	Bv8_196100_yucp.t1	Bv8_199380_cudx.t1	Bv6_150050_izro.t1	Bv9_209050_ujic.t1	Bv6_145700_ctsh.t1	Bv5_114310_fqgf.t1	Bv6_129010_xpfp.t1	Bv7_171500_mxss.t1	Bv6_151080_eimp.t2	Bv9_207470_hknj.t1	Bv5_099610_gysm.t1	Bv7_177980_uzdf.t1	Bv2_026150_jwjz.t1	Bv4_071030_qpdy.t2	Bv_002510_sgmx.t1	Bv3_059100_ywqm.t1	Bv1_006650_xjzm.t1	Bv_007510_faer.t1	Bv7_171280_inrt.t1	Bv1_003510_xxdf.t1	Bv9_214460_hfux.t1	Bv2_040310_pzcm.t1	Bv_012980_rftz.t1	Bv3_060120_pchu.t1	Bv_016750_foyz.t1	Bv4_078940_oeac.t1	Bv2_031430_tsdz.t1	Bv6_150050_izro.t1	Bv4_074710_dczw.t1	Bv6_139670_rsko.t1	Bv7_171280_inrt.t1	Bv3_060650_iwdw.t1
	Bv4_075440_qoom.t1	Bv6_153470_xtrh.t1	Bv6_148800_sywf.t1	Bv3_068590_pruc.t1	Bv3_059100_ywqm.t1	Bv_017570_heqa.t1	Bv5_101660_duji.t2	Bv5_100880_qdgj.t1	Bv1_022840_qira.t1	Bv5_119380_ffqy.t1	Bv6_151080_eimp.t1	Bv_001190_wdef.t1	Bv4_072840_cfzo.t1	Bv4_077420_kruh.t1	Bv5_105820_ddrx.t1	Bv5_099840_spmi.t1	Bv5_116010_ecar.t1	Bv4_089400_kqta.t1	Bv5_106900_upgr.t1	Bv3_054390_koft.t1	Bv1_015270_jcra.t1	Bv6_132990_phap.t1	Bv4_091940_mukq.t1	Bv6_150050_izro.t1	Bv3_062340_hpte.t1	Bv6_139770_nins.t1	Bv5_122370_nrgn.t1	Bv7_168920_tdft.t1	Bv1_021510_fiqj.t1	Bv4_089400_kqta.t1	Bv7_175870_kntw.t1	Bv4_093880_ywrx.t1	Bv1_015270_jcra.t1	Bv9_223770_airj.t1
	Bv6_137410_jqmj.t1	Bv9_215630_epsz.t1	Bv5_101340_sntg.t1	Bv9_215580_aasm.t1	Bv4_089400_kqta.t1	Bv_005270_awxc.t1	Bv7_165680_eeog.t1	Bv3_069860_iaca.t1	Bv2_044280_awpc.t1	Bv4_087880_iiru.t1	Bv_013570_qxdk.t1	Bv9_224800_wfho.t1	Bv8_199300_reqr.t1	Bv8_182600_afff.t1	Bv6_153060_mqdn.t1	Bv3_066750_ziig.t1	Bv_039650_xdmu.t1	Bv8_197630_nuix.t1	Bv5_121170_zcae.t1	Bv4_081900_hqfy.t1	Bv3_053570_sgio.t1	Bv5_102840_rcqt.t1	Bv1_000620_ochx.t1	Bv9_224800_wfho.t1	Bv8_193880_gnss.t1	Bv9_207990_ogis.t1	Bv4_077090_iome.t1	Bv3_059050_atai.t1	Bv6_151890_rxow.t1	Bv8_197630_nuix.t1	Bv_000500_kues.t1	Bv5_107270_cwus.t1	Bv3_053570_sgio.t1	Bv7_159140_nctn.t1
	Bv4_077360_rcip.t1	Bv6_151890_rxow.t1	Bv6_155490_cimk.t1	Bv8_195890_csqo.t1	Bv8_197630_nuix.t1	Bv7_171280_inrt.t1	Bv9_219270_asrw.t1	Bv5_105390_rkte.t1	Bv4_073190_qhcc.t1	Bv_018600_izkd.t1	Bv2_041820_irum.t1	Bv1_022840_qira.t1	Bv2_044270_phhg.t1	Bv9_225650_cfzr.t1	Bv5_121030_cxxx.t2	Bv4_093980_hrrf.t1	Bv_004050_xzzo.t1	Bv5_109300_jqra.t1	Bv2_040910_gkpm.t1	Bv_002880_wtkc.t1	Bv1_016050_zpso.t1	Bv_000850_miks.t1	Bv8_199900_njsn.t1	Bv8_192190_zecz.t1	Bv6_146620_hfdu.t1	Bv6_127670_ryze.t1	Bv6_144130_ohfu.t1	Bv5_114860_jsyf.t1	Bv8_191550_rdpi.t1	Bv5_109300_jqra.t1	Bv3_061990_gkkz.t1	Bv9_210260_hxzm.t1	Bv1_016050_zpso.t1	Bv7_178990_eizu.t1
	Bv_015800_crtc.t1	Bv6_129940_nmnx.t1	Bv7_165680_eeog.t1	Bv_011860_srsy.t1	Bv5_109300_jqra.t1	Bv1_015270_jcra.t1	Bv9_221090_iirc.t1	Bv6_152730_ohzh.t1	Bv1_007720_uzgx.t1	Bv4_078280_ymnd.t1	Bv6_132630_ceuo.t1	Bv7_160930_cgza.t1	Bv_013300_ndyt.t1	Bv2_031130_cghd.t1	Bv5_121030_cxxx.t1	Bv_004400_rkqw.t1	Bv_006210_zuny.t1	Bv6_135850_iwom.t1	Bv_007500_sdiz.t1	Bv_008540_puhq.t1	Bv2_030500_mifa.t1	Bv9_208600_rmfp.t1	Bv3_062080_gnky.t1	Bv_006760_qoid.t1	Bv3_050760_tdws.t1	Bv6_153160_dzeo.t1	Bv1_003160_kchz.t1	Bv2_034150_wwau.t1	Bv5_103940_qmds.t1	Bv6_135850_iwom.t1	Bv4_074950_irto.t1	Bv2_037150_nttr.t1	Bv2_030500_mifa.t1	Bv4_083520_zpqo.t1
	Bv1_016950_fdxj.t1	Bv5_114310_fqgf.t1	Bv5_114770_nmch.t1	Bv3_056200_gsfa.t1	Bv6_135850_iwom.t1	Bv3_053570_sgio.t1	Bv9_221090_iirc.t2	Bv7_171850_enuy.t1	Bv1_003200_enju.t1	Bv_006160_edph.t1	Bv4_096470_fiks.t1	Bv4_088330_aknt.t1	Bv9_222320_yqeq.t2	Bv4_071470_wcqk.t1	Bv2_032630_wdjr.t1	Bv3_067460_akso.t1	Bv_017750_hzst.t1	Bv9_213270_eewa.t1	Bv7_176350_wifd.t1	Bv5_102400_mnei.t1	Bv3_068590_pruc.t1	Bv4_092940_ypiw.t1	Bv5_107570_wewn.t1	Bv_001030_mynf.t1	Bv6_155110_kjnz.t1	Bv7_169100_qjcn.t1	Bv9_222160_ijdr.t1	Bv5_126460_fsuf.t1	Bv2_039860_wscn.t2	Bv9_213270_eewa.t1	Bv5_099630_gtff.t1	Bv8_186100_oxxt.t1	Bv3_068590_pruc.t1	Bv1_008800_xyuj.t1
	Bv9_207470_hknj.t1	Bv5_114460_rohe.t1	Bv1_006560_jtat.t1	Bv3_069860_iaca.t1	Bv9_213270_eewa.t1	Bv1_016050_zpso.t1	Bv5_101660_duji.t1	Bv5_100450_ygei.t1	Bv7_157610_jfdc.t1	Bv5_104590_hikg.t1	Bv_016880_kiiq.t1	Bv2_023650_hynn.t1	Bv9_211950_ggak.t1	Bv6_129860_mtdc.t1	Bv3_062730_tdtx.t1	Bv2_046670_fhwx.t1	Bv8_191300_kxim.t1	Bv9_221980_hehi.t2	Bv5_098970_qudf.t1	Bv9_218370_hcwj.t1	Bv_018600_izkd.t1	Bv1_015640_qfck.t1	Bv8_183530_jksc.t1	Bv6_150740_wxch.t1	Bv4_092770_onje.t1	Bv3_056400_wrns.t1	Bv9_218500_neoy.t1	Bv3_066780_wqpk.t2	Bv3_062170_fuhi.t1	Bv9_221980_hehi.t2	Bv5_102880_tigs.t1	Bv_000330_pyye.t1	Bv_018600_izkd.t1	Bv1_002580_pggp.t1
	Bv_001190_wdef.t1	Bv6_153080_eyqw.t1	Bv7_163480_fgmh.t1	Bv7_160260_dsps.t1	Bv9_221980_hehi.t2	Bv2_030500_mifa.t1	Bv8_191040_drte.t1	Bv7_175010_ouqi.t1	Bv_008170_qogx.t1	Bv2_044160_merq.t1	Bv4_085880_dryy.t1	Bv9_219780_srym.t1	Bv3_050180_qhag.t1	Bv3_057320_atdp.t1	Bv3_051970_hyah.t1	Bv5_126870_gutd.t1	Bv9_210220_yxei.t1	Bv2_044270_phhg.t1	Bv9_217240_scch.t1	Bv6_155300_gcma.t1	Bv4_075880_trmx.t1	Bv6_127650_uios.t1	Bv8_201640_nauh.t1	Bv3_050270_osyd.t1	Bv_005280_xxuf.t1	Bv8_183710_ukrh.t1	Bv8_192480_roap.t1	Bv3_066780_wqpk.t1	Bv6_133730_ewje.t1	Bv2_044270_phhg.t1	Bv6_132940_sniz.t1	Bv2_045780_aqwi.t1	Bv4_075880_trmx.t1	Bv5_116680_hnxq.t1
	Bv9_224800_wfho.t1	Bv3_053570_sgio.t1	Bv3_068370_asow.t1	Bv6_152870_furk.t1	Bv2_044270_phhg.t1	Bv3_068590_pruc.t1	Bv9_221840_ttzp.t1	Bv5_107840_xyfg.t1	Bv9_202390_utpk.t1	Bv6_147250_cckg.t1	Bv9_217980_kstj.t1	Bv9_216760_nmkn.t1	Bv1_022500_hpmy.t1	Bv_013330_fhhu.t1	Bv5_099730_wiot.t1	Bv8_184480_mfug.t2	Bv5_107440_mgrg.t2	Bv5_097750_dyzh.t1	Bv_013850_ycxf.t1	Bv2_032860_rqef.t1	Bv7_174030_anqs.t1	Bv1_019700_yzuj.t3	Bv2_031410_mmzr.t1	Bv9_221090_iirc.t2	Bv8_183550_haqk.t1	Bv8_200390_emfd.t1	Bv7_169030_hqwu.t1	Bv5_118490_sxgg.t1	Bv7_162400_isow.t1	Bv5_097750_dyzh.t1	Bv7_169200_gwjf.t1	Bv6_150370_whxc.t1	Bv7_174030_anqs.t1	Bv3_051210_euiy.t1
	Bv2_036840_iyzq.t1	Bv1_001090_kfgd.t1	Bv6_151130_jrcw.t1	Bv6_144630_ykwu.t1	Bv5_097750_dyzh.t1	Bv_018600_izkd.t1	Bv6_149380_cztd.t1	Bv4_077930_gwnd.t1	Bv4_096220_xhhn.t1	Bv_016750_foyz.t1	Bv9_221430_dfxd.t1	Bv_015950_kygm.t1	Bv6_150730_oqsa.t1	Bv5_107730_otke.t1	Bv6_127820_ixrf.t3	Bv8_190380_fcje.t1	Bv8_187340_kfht.t1	Bv4_088290_sfgs.t1	Bv9_224710_ieqm.t1	Bv6_133830_crxq.t1	Bv9_205900_xrcd.t1	Bv_015640_ptsp.t1	Bv6_141400_trjt.t1	Bv9_221090_iirc.t1	Bv5_115060_ggod.t1	Bv_004820_xeas.t1	Bv4_093260_perp.t1	Bv8_197670_xfio.t1	Bv2_035310_dqes.t1	Bv4_088290_sfgs.t1	Bv3_060820_aqcz.t1	Bv2_034950_jxjw.t1	Bv9_205900_xrcd.t1	Bv8_197440_jnqo.t1
	Bv1_022840_qira.t1	Bv4_084600_cspk.t1	Bv9_221840_ttzp.t1	Bv6_153770_wfqg.t1	Bv4_088290_sfgs.t1	Bv4_075880_trmx.t1	Bv5_097660_ossj.t1	Bv5_106430_tsjj.t1	Bv_012740_yzru.t1	Bv6_155910_ttqf.t1	Bv6_151080_eimp.t3	Bv4_072090_efrd.t1	Bv3_067280_htpw.t1	Bv5_100690_cgfy.t1	Bv2_025830_fmps.t1	Bv7_168540_smiz.t1	Bv9_225630_jihi.t1	Bv4_073900_hfjm.t1	Bv9_209400_huks.t1	Bv8_198420_gxaw.t1	Bv4_087880_iiru.t1	Bv8_184360_ryex.t1	Bv7_179650_xmrk.t1	Bv_006750_gotj.t1	Bv_014160_qgwm.t1	Bv6_127920_xwqd.t1	Bv4_075880_trmx.t1	Bv7_177530_ozpr.t1	Bv4_092160_nehd.t2	Bv3_060760_dhyt.t1	Bv4_083150_wjit.t1	Bv5_105930_stfd.t1	Bv4_087880_iiru.t1	Bv5_106960_idnx.t1
	Bv7_160930_cgza.t1	Bv8_181880_cgpy.t1	Bv7_172280_mipw.t1	Bv_016620_knqu.t1	Bv4_073900_hfjm.t1	Bv7_174030_anqs.t1	Bv9_210020_gwdj.t1	Bv4_083320_kspm.t1	Bv2_040310_pzcm.t1	Bv5_122370_nrgn.t1	Bv5_111110_ecah.t1	Bv8_184430_oiec.t1	Bv1_018880_okrm.t1	Bv9_208900_gijo.t1	Bv_004100_ujuf.t1	Bv_008890_geoc.t2	Bv1_018220_rjut.t1	Bv3_060760_dhyt.t1	Bv6_128170_ujjs.t1	Bv9_207190_tztk.t1	Bv4_079900_ktwq.t1	Bv5_125020_pjpi.t1	Bv9_212160_ujrg.t1	Bv1_006560_jtat.t1	Bv8_185040_wpdg.t1	Bv7_162750_pjxa.t1	Bv2_030420_rhhr.t1	Bv8_191970_jmjy.t1	Bv4_092160_nehd.t1	Bv8_192190_zecz.t1	Bv4_083150_wjit.t2	Bv3_048700_sktd.t1	Bv4_079900_ktwq.t1	Bv1_007990_hyna.t1
	Bv4_088330_aknt.t1	Bv2_028020_grdy.t1	Bv5_099200_zpij.t2	Bv_018600_izkd.t1	Bv3_060760_dhyt.t1	Bv3_064930_hcyw.t1	Bv9_218840_hjod.t1	Bv5_102200_owim.t1	Bv6_150050_izro.t1	Bv4_077090_iome.t1	Bv2_035050_mmhk.t1	Bv8_198240_anxn.t1	Bv7_161290_sfjr.t1	Bv5_117660_hnza.t1	Bv2_036960_kenr.t1	Bv5_098000_gaxu.t1	Bv4_077390_yjeu.t1	Bv8_192190_zecz.t1	Bv1_014540_dcjn.t1	Bv_006780_zqqp.t1	Bv1_000370_tgrr.t1	Bv4_089350_zakh.t1	Bv9_218250_adyz.t1	Bv1_001270_xkhk.t1	Bv9_211520_yjxi.t1	Bv1_002540_sqcd.t1	Bv1_001330_mfwa.t1	Bv7_167700_nhwz.t2	Bv9_210310_gmnk.t1	Bv4_082170_ydmw.t1	Bv5_101440_hotw.t1	Bv3_048700_sktd.t2	Bv1_000370_tgrr.t1	Bv5_111250_rrji.t1
	Bv2_023650_hynn.t1	Bv8_196170_eqiw.t1	Bv4_079240_zfig.t1	Bv_004100_ujuf.t1	Bv8_192190_zecz.t1	Bv9_205900_xrcd.t1	Bv6_154760_nipz.t1	Bv9_207210_pjen.t1	Bv9_224800_wfho.t1	Bv6_144130_ohfu.t1	Bv3_058100_qofq.t1	Bv1_019430_ahxx.t1	Bv8_190730_noee.t1	Bv6_151340_hxeu.t1	Bv4_076500_omfp.t1	Bv8_200930_didu.t1	Bv4_083310_gjan.t1	Bv4_082170_ydmw.t1	Bv6_139670_rsko.t1	Bv5_115770_fjse.t1	Bv7_160270_pryn.t1	Bv6_147450_cfhw.t1	Bv2_035050_mmhk.t1	Bv3_060760_dhyt.t1	Bv5_101440_hotw.t1	Bv3_067740_yxfk.t1	Bv8_192930_jdmz.t1	Bv2_027190_nsgm.t1	Bv_016150_fyku.t1	Bv9_202920_taet.t1	Bv3_050680_refk.t1	Bv4_089750_dzro.t1	Bv7_160270_pryn.t1	Bv5_104920_uacf.t1
	Bv9_219780_srym.t1	Bv4_087730_sxnd.t1	Bv_007750_ayhw.t1	Bv1_008790_hjyw.t1	Bv4_082170_ydmw.t1	Bv4_087880_iiru.t1	Bv8_194400_ozpy.t1	Bv1_010410_ewuf.t1	Bv5_111800_etpu.t1	Bv1_003160_kchz.t1	Bv7_167130_kugn.t1	Bv9_213290_wgto.t1	Bv3_049400_cfjn.t1	Bv3_069230_gakn.t1	Bv8_199170_kush.t1	Bv9_218090_gezu.t1	Bv5_108700_piea.t1	Bv9_202920_taet.t1	Bv2_041790_ncxt.t1	Bv4_084440_pfoi.t1	Bv2_030420_rhhr.t1	Bv7_171650_znyz.t1	Bv8_186540_kkgx.t1	Bv7_173380_fmme.t1	Bv3_050680_refk.t1	Bv5_120890_okgh.t1	Bv9_220880_hnnr.t1	Bv8_197160_rzii.t1	Bv5_100220_szwz.t1	Bv6_154760_nipz.t1	Bv4_072450_sdhp.t2	Bv4_075380_iomo.t1	Bv2_030420_rhhr.t1	Bv4_072660_wijh.t1
	Bv3_056560_payn.t1	Bv7_176350_wifd.t1	Bv_011750_xury.t1	Bv5_121180_yxdi.t1	Bv9_202920_taet.t1	Bv4_079900_ktwq.t1	Bv_013500_hfua.t1	Bv5_106430_tsjj.t2	Bv8_192190_zecz.t1	Bv9_222160_ijdr.t1	Bv9_207860_cgen.t1	Bv6_140270_qnkn.t1	Bv4_082230_gqcu.t1	Bv3_050460_zzqy.t1	Bv4_077910_asca.t1	Bv6_134510_ftsu.t1	Bv6_152890_trdp.t1	Bv6_154760_nipz.t1	Bv2_036810_hnnf.t1	Bv5_122190_ahhn.t1	Bv2_033680_jqxk.t1	Bv6_132750_rrqz.t1	Bv8_186530_rers.t1	Bv1_022830_htiw.t1	Bv2_039640_mdfo.t1	Bv8_193230_mege.t1	Bv1_005250_sofu.t1	Bv9_225370_znnz.t1	Bv7_174940_ogyf.t1	Bv8_194400_ozpy.t1	Bv6_139210_qyxn.t1	Bv6_129200_yfoh.t1	Bv2_033680_jqxk.t1	Bv_004420_ynjn.t1
	Bv9_216760_nmkn.t1	Bv4_087520_hsgu.t1	Bv5_097660_ossj.t1	Bv7_160420_anjf.t1	Bv6_154760_nipz.t1	Bv1_000370_tgrr.t1	Bv4_097490_kese.t1	Bv8_191960_ehra.t1	Bv_006760_qoid.t1	Bv9_218500_neoy.t1	Bv9_219640_qxda.t1	Bv4_086380_owor.t1	Bv5_116130_fogg.t1	Bv6_147250_cckg.t1	Bv8_195890_csqo.t1	Bv4_088380_qpyy.t1	Bv_019010_ypcs.t1	Bv8_194400_ozpy.t1	Bv9_206980_zzcc.t3	Bv_012930_esja.t1	Bv2_033670_rsdc.t1	Bv5_102840_rcqt.t2	Bv1_007900_ishd.t1	Bv9_219270_asrw.t1	Bv_013300_ndyt.t1	Bv4_074230_codg.t1	Bv4_093210_pakc.t1	Bv4_080160_jucw.t1	Bv_013750_ckca.t1	Bv9_219270_asrw.t1	Bv5_104560_hisd.t1	Bv9_210080_dkux.t1	Bv2_033670_rsdc.t1	Bv8_201410_jsgg.t1
	Bv_015950_kygm.t1	Bv7_160780_pxfd.t1	Bv1_023220_cwwd.t1	Bv3_066710_egei.t2	Bv8_194400_ozpy.t1	Bv7_160270_pryn.t1	Bv2_023650_hynn.t1	Bv_011220_skzh.t1	Bv_001030_mynf.t1	Bv8_192480_roap.t1	Bv1_005130_tdmj.t1	Bv5_101660_duji.t2	Bv3_057870_otdi.t1	Bv8_187040_xyhf.t1	Bv5_120600_iwkk.t1	Bv5_122520_ndnw.t1	Bv5_115750_kuem.t1	Bv9_219270_asrw.t1	Bv5_119540_mqyo.t1	Bv8_200590_ntfp.t1	Bv5_107840_xyfg.t1	Bv3_059070_zjko.t1	Bv7_168430_nfdn.t1	Bv1_019430_ahxx.t1	Bv7_171900_afka.t1	Bv2_032860_rqef.t1	Bv7_156860_hqwy.t1	Bv1_019700_yzuj.t1	Bv9_224340_fpui.t1	Bv7_169590_fdhm.t1	Bv_005280_xxuf.t1	Bv1_014810_smuu.t1	Bv5_107840_xyfg.t1	Bv6_152730_ohzh.t1
	Bv4_072090_efrd.t1	Bv8_187850_yega.t1	Bv7_162530_xkdp.t1	Bv9_220880_hnnr.t1	Bv9_219270_asrw.t1	Bv2_030420_rhhr.t1	Bv9_221980_hehi.t2	Bv5_121160_seep.t1	Bv6_150740_wxch.t1	Bv7_169030_hqwu.t1	Bv7_170450_tuci.t1	Bv6_135840_rizm.t1	Bv6_132940_sniz.t1	Bv6_139340_xksu.t1	Bv1_002390_tpzf.t1	Bv7_171500_mxss.t1	Bv2_035050_mmhk.t1	Bv7_169590_fdhm.t1	Bv6_136810_rqns.t1	Bv7_169500_emrj.t1	Bv_009650_oyjz.t1	Bv4_077710_mgas.t1	Bv9_211430_oict.t3	Bv9_219800_trhy.t1	Bv7_175870_kntw.t1	Bv7_167740_pdhw.t1	Bv6_146600_qkwa.t1	Bv9_217050_acha.t1	Bv5_120670_pszo.t1	Bv4_088580_aure.t1	Bv9_220390_mmps.t1	Bv1_019530_mcie.t1	Bv_009650_oyjz.t1	Bv_011380_hgom.t1
	Bv8_184430_oiec.t1	Bv8_182930_hzgp.t1	Bv7_162530_xkdp.t2	Bv2_038130_dmpq.t1	Bv7_169590_fdhm.t1	Bv2_033680_jqxk.t1	Bv6_148800_sywf.t1	Bv8_189950_sxtt.t1	Bv3_050270_osyd.t1	Bv4_093260_perp.t1	Bv4_088300_hgoc.t1	Bv7_169430_xmxa.t1	Bv4_072240_jqha.t1	Bv9_211410_kzca.t1	Bv5_123200_druz.t1	Bv2_041590_swhy.t1	Bv_001290_xfis.t1	Bv4_088580_aure.t1	Bv7_180500_pkix.t1	Bv5_109710_mfgh.t1	Bv6_152770_cmkj.t2	Bv3_056040_mcxf.t1	Bv1_017810_mmky.t1	Bv_001210_dqhn.t1	Bv4_072840_cfzo.t1	Bv3_066950_itpc.t1	Bv9_210980_izsj.t1	Bv8_184900_dofx.t1	Bv3_065130_zupi.t1	Bv6_148590_xhag.t2	Bv8_182190_rhng.t2	Bv6_154310_ccop.t1	Bv6_152770_cmkj.t2	Bv5_126550_cjcs.t1
	Bv8_198240_anxn.t1	Bv1_019480_dhrd.t1	Bv5_099200_zpij.t1	Bv2_034150_wwau.t1	Bv4_088580_aure.t1	Bv2_033670_rsdc.t1	Bv5_125950_owpo.t1	Bv9_215580_aasm.t1	Bv9_221090_iirc.t2	Bv4_075880_trmx.t1	Bv4_081780_orpg.t1	Bv1_016020_raqw.t1	Bv8_183550_haqk.t1	Bv2_032020_juxo.t1	Bv9_205900_xrcd.t1	Bv_013370_axiw.t1	Bv3_061210_auoq.t1	Bv6_148590_xhag.t2	Bv5_098220_jofq.t1	Bv7_171550_gsdo.t1	Bv2_034120_qxii.t1	Bv9_204670_pzrd.t1	Bv9_212100_fcie.t1	Bv4_071800_fanm.t1	Bv_008230_hsqu.t1	Bv4_095570_rkes.t1	Bv4_095780_ozhh.t1	Bv3_048980_adcg.t1	Bv2_033950_ajqc.t1	Bv6_148590_xhag.t1	Bv1_006860_yjqt.t1	Bv2_043830_ritt.t1	Bv2_034120_qxii.t1	Bv3_066450_hstn.t1
	Bv1_019430_ahxx.t1	Bv_011860_srsy.t1	Bv6_135850_iwom.t1	Bv5_101020_uphg.t1	Bv6_148590_xhag.t2	Bv5_107840_xyfg.t1	Bv3_047980_ftmn.t1	Bv_011860_srsy.t1	Bv9_221090_iirc.t1	Bv1_020620_gite.t1	Bv4_074820_jchq.t1	Bv6_130760_hwmz.t1	Bv3_047980_ftmn.t1	Bv8_193500_exqs.t1	Bv5_107490_ocxj.t1	Bv1_011560_akku.t1	Bv5_113940_uhsx.t1	Bv6_148590_xhag.t1	Bv3_065220_jynp.t1	Bv_008870_gftg.t1	Bv2_040280_gzep.t1	Bv1_023110_zkrg.t1	Bv4_086470_mutz.t1	Bv9_220410_qaiu.t1	Bv1_008270_onix.t2	Bv3_048050_woko.t1	Bv6_127990_rmjs.t1	Bv6_127840_ueqm.t1	Bv1_013510_eycp.t1	Bv6_140270_qnkn.t1	Bv3_050590_xuxt.t1	Bv7_173770_onmk.t1	Bv2_040280_gzep.t1	Bv6_149410_dzyz.t1
	Bv9_213290_wgto.t1	Bv_010120_aqsr.t1	Bv5_099620_jqhw.t1	Bv7_177700_dygi.t1	Bv6_148590_xhag.t1	Bv_009650_oyjz.t1	Bv9_222450_emqk.t1	Bv6_138390_aijq.t1	Bv_006750_gotj.t1	Bv2_030420_rhhr.t1	Bv4_090690_shkw.t1	Bv8_202140_fxkd.t1	Bv7_160080_xqpw.t1	Bv_008220_hrea.t1	Bv2_034490_udsn.t1	Bv9_216830_rexd.t1	Bv4_076990_fzzr.t1	Bv6_140270_qnkn.t1	Bv6_152990_hqjn.t1	Bv3_051010_swoz.t1	Bv2_034100_uxhi.t1	Bv5_115260_ktry.t2	Bv6_145900_cdpe.t1	Bv8_188860_rcqn.t1	Bv8_190720_fjks.t1	Bv4_079530_rdin.t1	Bv7_159740_xecd.t1	Bv4_088810_ayoo.t1	Bv6_132120_uwxc.t1	Bv7_157270_anxq.t1	Bv1_010170_rxtd.t1	Bv5_108170_tozi.t1	Bv2_034100_uxhi.t1	Bv9_207210_pjen.t1
	Bv6_140270_qnkn.t1	Bv1_004930_wapg.t1	Bv6_148590_xhag.t1	Bv1_009350_zaew.t1	Bv6_140270_qnkn.t1	Bv6_152770_cmkj.t2	Bv8_197630_nuix.t1	Bv7_164940_ijzg.t1	Bv1_006560_jtat.t1	Bv1_001330_mfwa.t1	Bv8_201660_fhrj.t1	Bv2_044280_awpc.t1	Bv6_142340_gxjz.t1	Bv_016690_efda.t1	Bv8_196510_whnd.t1	Bv_008880_aihe.t1	Bv6_127420_qzci.t1	Bv7_157270_anxq.t1	Bv5_126770_ooos.t1	Bv3_067740_yxfk.t1	Bv_010140_adna.t1	Bv6_141500_fetn.t1	Bv6_130040_gkpy.t1	Bv3_063570_fwmi.t1	Bv3_058980_dyac.t1	Bv3_057340_cotf.t1	Bv5_098290_oqkf.t2	Bv2_046480_yeyr.t1	Bv5_116180_zadw.t1	Bv9_221090_iirc.t2	Bv7_157450_fkpk.t1	Bv1_008140_szaz.t1	Bv_010140_adna.t1	Bv9_217050_acha.t1
	Bv9_212160_ujrg.t1	Bv4_090290_ooku.t1	Bv6_148590_xhag.t2	Bv7_177890_faii.t1	Bv7_157270_anxq.t1	Bv2_034120_qxii.t1	Bv7_172050_sdpx.t1	Bv1_022030_ueac.t1	Bv1_001270_xkhk.t1	Bv2_033510_wdgy.t1	Bv5_121660_eqrz.t1	Bv1_011200_oksw.t1	Bv6_149380_cztd.t1	Bv3_054020_fnhn.t1	Bv3_050730_pwik.t1	Bv1_010500_eqnr.t1	Bv6_130040_gkpy.t1	Bv9_221090_iirc.t2	Bv9_209680_qnpt.t1	Bv9_214190_coof.t1	Bv1_019120_yrhm.t1	Bv2_046670_fhwx.t1	Bv2_043450_fhqp.t1	Bv5_120840_yshq.t1	Bv7_177800_jyeq.t1	Bv3_063420_jqsz.t1	Bv9_205900_xrcd.t1	Bv_011570_zmmm.t1	Bv_018250_pwct.t3	Bv9_221090_iirc.t1	Bv3_058750_ozwf.t1	Bv9_210790_dmkr.t1	Bv1_019120_yrhm.t1	Bv2_041130_zfah.t1
	Bv4_086380_owor.t1	Bv9_220880_hnnr.t1	Bv9_221980_hehi.t2	Bv_010120_aqsr.t1	Bv9_221090_iirc.t2	Bv2_040280_gzep.t1	Bv4_082140_sftm.t1	Bv1_022030_ueac.t2	Bv3_060760_dhyt.t1	Bv_002850_jxgu.t1	Bv9_220590_ugew.t1	Bv9_225390_kahz.t1	Bv7_167220_ooua.t1	Bv8_181890_gahy.t1	Bv3_062240_yeiw.t1	Bv1_004170_dtzu.t1	Bv9_217320_ofhh.t1	Bv9_221090_iirc.t1	Bv6_146210_sxcq.t1	Bv8_195420_ppic.t1	Bv7_171500_mxss.t1	Bv5_123330_jyth.t1	Bv2_043450_fhqp.t2	Bv6_151560_tgpf.t1	Bv4_091870_mywf.t1	Bv1_016060_ayyz.t1	Bv2_039100_tqks.t1	Bv6_141450_hhwj.t2	Bv9_212050_tjqf.t1	Bv3_050270_osyd.t1	Bv_002220_ajio.t1	Bv3_056770_wmxr.t1	Bv7_171500_mxss.t1	Bv6_146770_zegq.t1
	Bv5_101660_duji.t2	Bv2_024130_rspg.t1	Bv3_053040_ipzk.t1	Bv2_030510_ueri.t1	Bv9_221090_iirc.t1	Bv2_034100_uxhi.t1	Bv7_178240_wqrn.t1	Bv_015890_dife.t1	Bv7_173380_fmme.t1	Bv5_121030_cxxx.t1	Bv6_128010_ggos.t1	Bv9_221090_iirc.t1	Bv9_218840_hjod.t1	Bv6_140900_ptsg.t1	Bv9_218600_mfok.t1	Bv9_203270_edsz.t1	Bv_011340_rwnz.t1	Bv3_050270_osyd.t1	Bv8_192680_khdk.t1	Bv1_016060_ayyz.t1	Bv7_170650_csxj.t1	Bv5_115260_ktry.t1	Bv5_112410_ijag.t1	Bv2_043990_ukxy.t1	Bv4_092320_ifoe.t1	Bv6_127600_uqmh.t1	Bv7_158160_wmns.t1	Bv1_008800_xyuj.t1	Bv_013540_iojx.t1	Bv_010940_eugx.t1	Bv8_183760_kezf.t1	Bv_011870_oogj.t1	Bv7_170650_csxj.t1	Bv9_207660_myat.t1
	Bv6_135840_rizm.t1	Bv6_155920_sgpn.t2	Bv6_134660_tkai.t1	Bv2_030520_kmou.t1	Bv3_050270_osyd.t1	Bv_010140_adna.t1	Bv6_134650_gtgk.t1	Bv_015890_dife.t2	Bv_015950_kygm.t1	Bv5_121030_cxxx.t2	Bv2_031410_mmzr.t1	Bv9_221090_iirc.t2	Bv7_177710_jrmq.t1	Bv7_175160_upkn.t1	Bv_042700_jrnn.t1	Bv_016170_thhm.t1	Bv9_212680_epcq.t1	Bv9_220410_qaiu.t1	Bv3_053620_gntg.t1	Bv2_034360_dico.t1	Bv5_114690_tgds.t1	Bv5_109340_uruc.t1	Bv3_053520_tywj.t1	Bv8_199110_cuct.t1	Bv2_045090_fuxx.t1	Bv8_182450_hisu.t1	Bv5_116030_pama.t1	Bv8_183110_xwyw.t1	Bv1_004350_wtoo.t1	Bv9_220410_qaiu.t1	Bv6_151090_xsam.t1	Bv6_138460_dszg.t1	Bv5_114690_tgds.t1	Bv3_052600_gmho.t1
	Bv7_169430_xmxa.t1	Bv6_155920_sgpn.t1	Bv7_168470_ykph.t1	Bv_009650_oyjz.t1	Bv_010940_eugx.t1	Bv1_019120_yrhm.t1	Bv4_077360_rcip.t1	Bv2_033670_rsdc.t1	Bv1_022830_htiw.t1	Bv8_192930_jdmz.t1	Bv8_201650_cccn.t1	Bv5_101660_duji.t1	Bv3_066190_eond.t1	Bv3_057080_hwpx.t1	Bv1_021930_tqrp.t1	Bv7_163460_jmqz.t1	Bv_003050_dfii.t1	Bv4_074660_xqaz.t1	Bv3_065200_fiik.t1	Bv7_178660_afxq.t1	Bv_013060_wwro.t1	Bv_004880_wraw.t2	Bv6_149700_iefi.t1	Bv7_172280_mipw.t1	Bv1_019110_qkqw.t1	Bv5_109710_mfgh.t1	Bv8_182930_hzgp.t1	Bv4_072300_jiwa.t1	Bv3_049060_iyqe.t1	Bv4_074660_xqaz.t1	Bv4_078130_qtzh.t1	Bv2_039200_zyfq.t1	Bv_013060_wwro.t1	Bv6_137020_chjh.t1
	Bv9_212110_ezma.t1	Bv6_155920_sgpn.t3	Bv5_111310_qxks.t1	Bv7_169030_hqwu.t1	Bv9_220410_qaiu.t1	Bv7_171500_mxss.t1	Bv6_134660_tkai.t1	Bv5_101870_fhin.t1	Bv9_219270_asrw.t1	Bv9_220880_hnnr.t1	Bv8_182750_rdwd.t1	Bv7_178240_wqrn.t1	Bv1_012570_onxp.t1	Bv6_136000_wzsr.t1	Bv4_077980_qpjh.t1	Bv8_193010_yixe.t1	Bv2_046230_sgnn.t1	Bv_010950_yxpu.t1	Bv5_126180_kkia.t1	Bv9_206040_umuu.t1	Bv7_167070_hkox.t1	Bv_004880_wraw.t1	Bv1_017820_ipwd.t1	Bv2_044320_jzrj.t1	Bv2_043210_nsir.t1	Bv7_159030_rtqt.t1	Bv4_079900_ktwq.t1	Bv3_060220_zjsy.t1	Bv8_200880_ukxp.t1	Bv_010950_yxpu.t1	Bv3_070570_dtkw.t1	Bv8_193620_qqxn.t2	Bv7_167070_hkox.t1	Bv7_164050_fwkz.t1
	Bv1_016020_raqw.t1	Bv3_065330_zyca.t1	Bv6_147270_mizt.t1	Bv6_154360_gkmq.t1	Bv4_074660_xqaz.t1	Bv7_170650_csxj.t1	Bv6_151130_jrcw.t1	Bv2_033680_jqxk.t1	Bv1_019430_ahxx.t1	Bv1_005250_sofu.t1	Bv9_215090_nymc.t1	Bv6_145700_ctsh.t1	Bv4_090750_qooo.t1	Bv5_125250_rgme.t1	Bv3_066050_aotf.t1	Bv5_102210_mtuz.t1	Bv4_091890_tcer.t1	Bv4_072030_jncy.t1	Bv3_057370_xjwp.t1	Bv1_010450_deic.t1	Bv1_015800_zdzp.t1	Bv9_210670_faih.t1	Bv9_220690_qddh.t1	Bv1_007150_oxfa.t1	Bv2_043750_dfpy.t1	Bv7_169920_oape.t1	Bv7_167700_nhwz.t1	Bv6_138350_oxgp.t1	Bv5_108270_rhki.t1	Bv4_072030_jncy.t1	Bv8_197930_mcjc.t1	Bv6_141180_qsat.t1	Bv1_015800_zdzp.t1	Bv6_151100_ejzm.t1
	Bv6_130760_hwmz.t1	Bv2_026150_jwjz.t1	Bv_013390_dkyh.t1	Bv4_092000_neqc.t1	Bv_010950_yxpu.t1	Bv5_114690_tgds.t1	Bv_016770_zxus.t1	Bv9_216830_rexd.t1	Bv9_219800_trhy.t1	Bv4_093210_pakc.t1	Bv1_023140_tzhm.t1	Bv1_007420_jger.t1	Bv9_217690_hmzq.t1	Bv7_170550_ywig.t1	Bv4_077930_gwnd.t1	Bv5_115260_ktry.t2	Bv4_082240_kjnj.t1	Bv4_092880_yfef.t1	Bv8_192110_ydxo.t1	Bv9_207990_ogis.t1	Bv8_182420_kohg.t1	Bv7_159860_knko.t1	Bv9_217840_httj.t1	Bv8_194400_ozpy.t1	Bv2_026490_tghm.t1	Bv4_086630_jtif.t1	Bv4_083540_ezgc.t1	Bv4_076220_ewfn.t1	Bv4_089130_owrs.t1	Bv2_047900_swzg.t1	Bv5_105060_fsxh.t1	Bv4_095990_jwwq.t1	Bv8_182420_kohg.t1	Bv7_163600_xkui.t2
	Bv8_202140_fxkd.t1	Bv5_105820_ddrx.t1	Bv6_145700_ctsh.t1	Bv1_018070_jgnh.t1	Bv4_072030_jncy.t1	Bv_013060_wwro.t1	Bv6_148590_xhag.t2	Bv5_119390_rinm.t1	Bv_001210_dqhn.t1	Bv9_220330_apay.t1	Bv9_222760_gsct.t1	Bv4_073280_aaao.t1	Bv1_015680_rugm.t1	Bv1_014270_zory.t1	Bv8_194800_rhkg.t1	Bv3_062520_dtrx.t1	Bv4_083010_cpnc.t1	Bv9_215490_dcet.t1	Bv3_052550_nuer.t1	Bv2_030650_eufh.t1	Bv7_159740_xecd.t1	Bv4_082430_pdep.t1	Bv5_112400_unhj.t1	Bv4_073830_qhns.t1	Bv2_026490_tghm.t2	Bv6_133830_crxq.t1	Bv2_040270_aujg.t1	Bv6_139540_uhwc.t1	Bv1_008720_jnpu.t1	Bv4_092880_yfef.t1	Bv2_046850_ggea.t1	Bv5_113640_rctw.t1	Bv7_159740_xecd.t1	Bv1_019490_rqky.t1
	Bv2_044280_awpc.t1	Bv6_153060_mqdn.t1	Bv1_012080_wkrw.t1	Bv5_109360_mnjm.t1	Bv2_047900_swzg.t1	Bv7_167070_hkox.t1	Bv6_148590_xhag.t1	Bv5_121180_yxdi.t1	Bv4_071800_fanm.t1	Bv7_156860_hqwy.t1	Bv4_071040_cjuq.t1	Bv6_135800_oesc.t1	Bv9_214440_txhm.t1	Bv1_008310_exza.t1	Bv5_115210_uetg.t1	Bv5_115260_ktry.t1	Bv4_075000_kaow.t1	Bv3_055660_djfs.t1	Bv5_121590_nkmg.t1	Bv5_097900_rjth.t1	Bv6_135960_owhn.t1	Bv5_103100_rrjk.t1	Bv6_152370_nquh.t1	Bv3_047980_ftmn.t1	Bv1_000210_pnqr.t1	Bv8_189380_sppc.t1	Bv8_181880_cgpy.t1	Bv_034850_aahj.t1	Bv3_059670_ddmx.t1	Bv9_215490_dcet.t1	Bv9_217270_imao.t1	Bv1_019070_wyes.t1	Bv6_135960_owhn.t1	Bv5_123180_zish.t1
	Bv1_011200_oksw.t1	Bv5_121030_cxxx.t2	Bv9_214750_icra.t1	Bv5_114310_fqgf.t1	Bv4_092880_yfef.t1	Bv1_015800_zdzp.t1	Bv2_042640_qucy.t1	Bv2_030560_jqwi.t1	Bv9_205560_npri.t1	Bv6_146600_qkwa.t1	Bv8_201630_xdhe.t1	Bv1_001270_xkhk.t1	Bv_012190_ugca.t1	Bv8_193620_qqxn.t2	Bv1_016470_sodn.t1	Bv7_162360_qoun.t2	Bv8_183530_jksc.t1	Bv6_135880_dcew.t1	Bv3_057350_neza.t1	Bv3_060330_ipeq.t1	Bv3_062240_yeiw.t1	Bv6_129380_msqq.t1	Bv5_099120_wmfg.t2	Bv8_190320_dcea.t1	Bv2_039660_pewg.t1	Bv7_166560_wifs.t1	Bv6_135960_owhn.t1	Bv2_034140_pmru.t1	Bv6_140110_asga.t1	Bv3_055660_djfs.t1	Bv6_139320_hfyd.t1	Bv7_162450_ygqs.t1	Bv3_062240_yeiw.t1	Bv6_142550_whar.t1
	Bv9_225390_kahz.t1	Bv5_121030_cxxx.t1	Bv2_034410_wcui.t1	Bv6_144130_ohfu.t1	Bv9_215490_dcet.t1	Bv8_182420_kohg.t1	Bv4_082230_gqcu.t1	Bv5_123400_caud.t1	Bv9_220410_qaiu.t1	Bv9_210980_izsj.t1	Bv8_198680_pggz.t1	Bv9_212400_zmns.t1	Bv_005280_xxuf.t1	Bv8_193620_qqxn.t1	Bv8_182770_pxks.t1	Bv7_162360_qoun.t1	Bv7_162080_znip.t1	Bv3_057040_xpzz.t1	Bv6_127340_nays.t1	Bv3_066950_itpc.t1	Bv9_215160_jmfa.t1	Bv1_014240_sjxh.t1	Bv5_105580_nnyy.t1	Bv4_086380_owor.t1	Bv5_102500_ozdh.t1	Bv_000770_hhom.t1	Bv9_215160_jmfa.t1	Bv4_078400_ycsz.t1	Bv7_174850_ogrh.t1	Bv6_135880_dcew.t1	Bv9_210210_rjai.t1	Bv4_093970_eofh.t1	Bv9_215160_jmfa.t1	Bv1_003670_eocg.t1
	Bv9_221090_iirc.t1	Bv8_195630_hgwx.t1	Bv2_034030_stei.t1	Bv7_173080_pqio.t1	Bv3_055660_djfs.t1	Bv7_159740_xecd.t1	Bv4_074510_ggjx.t1	Bv4_078360_ftyu.t1	Bv8_188860_rcqn.t1	Bv4_095780_ozhh.t1	Bv8_185810_kdqu.t1	Bv6_148590_xhag.t1	Bv1_001130_owtt.t1	Bv6_141130_yujg.t1	Bv4_075900_xcgs.t1	Bv3_057050_qgaj.t1	Bv6_141400_trjt.t1	Bv9_218990_qxcs.t1	Bv9_210080_dkux.t1	Bv5_097800_wxth.t1	Bv9_215160_jmfa.t2	Bv3_070250_kusi.t1	Bv6_156000_dcjw.t1	Bv9_211930_qnpc.t1	Bv6_141590_fxhq.t1	Bv_013150_xypt.t1	Bv9_215160_jmfa.t2	Bv6_141880_ocnu.t1	Bv5_107900_ceni.t1	Bv3_057040_xpzz.t1	Bv5_107750_yeod.t1	Bv8_193460_ycgn.t1	Bv9_215160_jmfa.t2	Bv7_177520_zymp.t1
	Bv9_221090_iirc.t2	Bv2_032630_wdjr.t1	Bv2_034020_radc.t1	Bv4_093080_afxn.t1	Bv6_135880_dcew.t1	Bv6_135960_owhn.t1	Bv5_115150_gijx.t1	Bv6_149900_ooqf.t1	Bv3_063570_fwmi.t1	Bv6_127990_rmjs.t1	Bv_006730_royp.t1	Bv6_148590_xhag.t2	Bv_012980_rftz.t1	Bv5_113580_qmuk.t1	Bv7_177700_dygi.t1	Bv9_208300_fcfp.t1	Bv7_160950_yjzu.t1	Bv5_115150_gijx.t1	Bv1_017780_zfwy.t1	Bv6_132510_jhom.t1	Bv8_192720_efum.t1	Bv2_032920_more.t1	Bv2_046230_sgnn.t1	Bv1_019430_ahxx.t2	Bv6_150560_caxm.t1	Bv8_196200_qjnt.t2	Bv8_192720_efum.t1	Bv4_087440_twas.t1	Bv7_164870_wfyz.t1	Bv8_189110_qdyi.t1	Bv8_183550_haqk.t1	Bv2_034270_pxin.t1	Bv8_192720_efum.t1	Bv5_120190_mqku.t1
	Bv5_101660_duji.t1	Bv3_062730_tdtx.t1	Bv3_050670_iyqn.t1	Bv4_091930_uffm.t1	Bv3_057040_xpzz.t1	Bv3_062240_yeiw.t1	Bv3_070560_mixs.t1	Bv6_146740_ayeu.t1	Bv5_120840_yshq.t1	Bv7_159740_xecd.t1	Bv5_106310_yewj.t1	Bv1_019430_ahxx.t2	Bv_009890_gpmg.t1	Bv6_152940_miai.t1	Bv5_101870_fhin.t1	Bv3_056060_yknm.t1	Bv6_149700_iefi.t1	Bv7_157610_jfdc.t1	Bv6_141360_mzxu.t1	Bv9_210200_ocpm.t1	Bv_042700_jrnn.t1	Bv6_127820_ixrf.t1	Bv3_061210_auoq.t1	Bv3_060780_dpcs.t1	Bv3_062180_naqo.t1	Bv8_196200_qjnt.t3	Bv3_055820_cofs.t1	Bv6_141450_hhwj.t1	Bv5_121680_xqns.t1	Bv9_218990_qxcs.t1	Bv2_034480_wkro.t2	Bv6_134050_gymc.t1	Bv_042700_jrnn.t1	Bv1_011580_mkwp.t2
	Bv7_178240_wqrn.t1	Bv3_051970_hyah.t1	Bv9_219270_asrw.t1	Bv9_204380_sxfy.t1	Bv8_189110_qdyi.t1	Bv9_215160_jmfa.t1	Bv9_211950_ggak.t1	Bv5_126890_yxpg.t1	Bv6_151560_tgpf.t1	Bv5_098290_oqkf.t2	Bv6_149920_nznq.t1	Bv7_159580_izso.t1	Bv3_067180_ykdh.t1	Bv5_101130_kuhk.t1	Bv3_056200_gsfa.t1	Bv7_168630_qqtf.t1	Bv1_006580_xzao.t1	Bv8_190940_hrft.t1	Bv6_149300_cntt.t1	Bv6_133990_ankm.t1	Bv1_001090_kfgd.t1	Bv1_001230_oini.t1	Bv2_027000_wkex.t1	Bv4_089400_kqta.t1	Bv3_068400_ehmp.t1	Bv8_196200_qjnt.t1	Bv_014220_dzey.t1	Bv8_200940_ancn.t1	Bv6_127830_drfw.t1	Bv7_157610_jfdc.t1	Bv2_034480_wkro.t1	Bv5_124590_entf.t1	Bv1_001090_kfgd.t1	Bv3_069800_swip.t1
	Bv6_145700_ctsh.t1	Bv3_056380_ameu.t1	Bv4_074510_ggjx.t1	Bv_016750_foyz.t1	Bv9_218990_qxcs.t1	Bv9_215160_jmfa.t2	Bv7_157450_fkpk.t1	Bv3_049000_eejt.t1	Bv8_194020_jwkr.t1	Bv9_205900_xrcd.t1	Bv2_044350_iumd.t1	Bv4_079240_zfig.t1	Bv6_134140_guwn.t3	Bv5_100580_tdod.t1	Bv1_010080_sszg.t1	Bv9_224340_fpui.t1	Bv8_201640_nauh.t1	Bv7_157280_zzdg.t1	Bv7_173770_onmk.t1	Bv8_194050_xddr.t1	Bv7_176830_aktj.t1	Bv_003650_hdmc.t1	Bv8_194180_madg.t1	Bv1_016950_fdxj.t1	Bv3_070450_fmdw.t1	Bv5_101820_ojox.t1	Bv1_019120_yrhm.t1	Bv9_207660_myat.t1	Bv4_084910_kpsx.t1	Bv8_190940_hrft.t1	Bv9_217370_wxmk.t2	Bv4_075660_smmz.t1	Bv7_176830_aktj.t1	Bv9_212870_dqdz.t1
	Bv1_007420_jger.t1	Bv5_099730_wiot.t1	Bv5_100820_xcqf.t1	Bv3_070260_iznp.t1	Bv5_115150_gijx.t1	Bv8_192720_efum.t1	Bv_013390_dkyh.t1	Bv_022340_ptfm.t1	Bv2_043990_ukxy.t1	Bv2_039100_tqks.t1	Bv7_163950_uftc.t1	Bv9_225240_oegr.t1	Bv5_125950_owpo.t1	Bv3_065200_fiik.t1	Bv1_016050_zpso.t1	Bv6_134740_guat.t1	Bv9_220690_qddh.t1	Bv_001210_dqhn.t1	Bv8_200960_gasq.t1	Bv7_178540_kmum.t1	Bv_015050_qoih.t1	Bv3_063690_hnes.t1	Bv9_210390_kwcf.t1	Bv1_016710_czng.t1	Bv5_102880_tigs.t1	Bv3_063220_kfcg.t1	Bv5_100880_qdgj.t1	Bv7_160780_pxfd.t1	Bv4_071350_nciw.t1	Bv7_157280_zzdg.t1	Bv_013960_gitg.t1	Bv6_140090_kfss.t1	Bv8_188490_iywu.t1	Bv4_081490_ahjo.t1
	Bv2_036840_iyzq.t2	Bv6_127820_ixrf.t3	Bv_005350_rfnt.t1	Bv8_191410_ghpq.t1	Bv7_157610_jfdc.t1	Bv_042700_jrnn.t1	Bv7_157250_jzto.t1	Bv5_116030_pama.t1	Bv8_199110_cuct.t1	Bv7_158160_wmns.t1	Bv5_120490_ykja.t1	Bv4_082140_sftm.t1	Bv9_205300_owdw.t1	Bv_002870_azxq.t1	Bv4_079760_nwxa.t1	Bv9_212090_pjfu.t1	Bv_032110_xcwc.t1	Bv2_024820_kkcq.t2	Bv5_121440_znsi.t1	Bv5_126320_ofqf.t1	Bv_015050_qoih.t2	Bv8_200890_emit.t1	Bv2_035050_mmhk.t2	Bv6_130380_nmtt.t1	Bv3_061990_gkkz.t1	Bv4_072230_dsdr.t1	Bv2_034100_uxhi.t1	Bv6_141860_gatc.t1	Bv4_071350_nciw.t2	Bv_001210_dqhn.t1	Bv4_094590_jftx.t1	Bv4_088440_ekcr.t1	Bv_015050_qoih.t1	Bv1_019510_kmcw.t1
	Bv_006760_qoid.t1	Bv2_025830_fmps.t1	Bv8_183810_zcfp.t1	Bv5_106430_tsjj.t2	Bv8_190940_hrft.t1	Bv1_001090_kfgd.t1	Bv4_086280_yuxe.t1	Bv4_087200_teje.t1	Bv7_172280_mipw.t1	Bv5_116030_pama.t1	Bv1_007760_xuxq.t1	Bv_001330_toxj.t1	Bv4_072330_hunn.t1	Bv5_122490_gtzu.t1	Bv1_002110_neis.t1	Bv3_068090_nzrr.t1	Bv2_039980_jfea.t1	Bv2_024820_kkcq.t1	Bv5_125830_ship.t1	Bv_000430_xmrj.t1	Bv6_146740_ayeu.t1	Bv3_068090_nzrr.t1	Bv5_099120_wmfg.t1	Bv2_041940_pjau.t1	Bv8_187240_yzph.t1	Bv_007510_faer.t1	Bv8_182420_kohg.t1	Bv5_100220_szwz.t1	Bv6_142460_dhim.t1	Bv2_024820_kkcq.t2	Bv4_092770_onje.t1	Bv5_117660_hnza.t1	Bv_015050_qoih.t2	Bv9_209550_dzrm.t1
	Bv_006750_gotj.t1	Bv_004100_ujuf.t1	Bv4_088580_aure.t1	Bv1_018820_pnay.t1	Bv7_157280_zzdg.t1	Bv7_176830_aktj.t1	Bv8_196100_yucp.t1	Bv_019100_tpxi.t1	Bv4_078430_iwsj.t1	Bv2_039250_foom.t1	Bv7_173910_jprc.t1	Bv4_087350_cdrr.t1	Bv6_127250_chnu.t1	Bv3_065540_ajze.t1	Bv6_138180_jtdc.t1	Bv5_103100_rrjk.t1	Bv1_017810_mmky.t1	Bv4_075440_qoom.t1	Bv9_220140_nntc.t1	Bv2_040340_trrt.t1	Bv4_076630_mrxe.t1	Bv3_069730_ppkh.t1	Bv6_137160_wzmn.t1	Bv2_032750_hwas.t1	Bv7_177090_aaco.t2	Bv2_037660_inmm.t1	Bv5_102940_qcrz.t1	Bv5_123180_zish.t1	Bv5_115680_wnjp.t1	Bv2_024820_kkcq.t1	Bv5_102500_ozdh.t1	Bv1_022880_shdw.t1	Bv6_146740_ayeu.t1	Bv9_209010_yspj.t1
	Bv4_073280_aaao.t1	Bv2_036960_kenr.t1	Bv8_193510_ekpr.t1	Bv2_040280_gzep.t1	Bv_001210_dqhn.t1	Bv8_188490_iywu.t1	Bv1_002050_exzk.t1	Bv8_188400_otup.t1	Bv2_044320_jzrj.t1	Bv8_182930_hzgp.t1	Bv2_032790_cfze.t1	Bv2_032750_hwas.t1	Bv9_205500_ygxk.t1	Bv4_073680_fnda.t1	Bv1_008790_hjyw.t1	Bv3_067300_yicc.t1	Bv5_125070_dkjs.t1	Bv5_101340_sntg.t1	Bv3_051490_hzom.t1	Bv5_120890_okgh.t1	Bv6_132600_isrd.t1	Bv8_192250_jzco.t1	Bv6_137160_wzmn.t2	Bv9_225390_kahz.t1	Bv9_214090_zdyg.t1	Bv9_223070_htro.t1	Bv2_034110_ggus.t1	Bv5_110050_wqme.t1	Bv_003870_kztx.t1	Bv4_075440_qoom.t1	Bv4_078620_rija.t1	Bv5_103970_omtj.t1	Bv4_076630_mrxe.t1	Bv2_024000_zwpc.t1
	Bv6_135800_oesc.t1	Bv8_195630_hgwx.t2	Bv7_167380_ycus.t1	Bv2_031100_xacx.t1	Bv2_024820_kkcq.t2	Bv_015050_qoih.t1	Bv7_177970_rzyk.t1	Bv4_095430_rkft.t1	Bv1_007150_oxfa.t1	Bv8_193720_maux.t1	Bv2_035050_mmhk.t2	Bv9_221980_hehi.t2	Bv6_131090_oimn.t1	Bv5_115690_zuju.t1	Bv2_025900_wooo.t1	Bv_011170_raot.t1	Bv2_042340_krpt.t1	Bv4_086610_cugw.t1	Bv5_113980_gfkr.t1	Bv1_018970_qodr.t1	Bv5_099520_owwp.t1	Bv_013370_axiw.t1	Bv5_112540_wnnc.t1	Bv3_061690_zenz.t1	Bv2_026060_drjp.t1	Bv6_147470_qqmp.t1	Bv3_066210_cetu.t1	Bv7_164510_npfm.t1	Bv4_071810_cfia.t1	Bv5_101340_sntg.t1	Bv6_130710_cfie.t1	Bv1_017460_ceje.t1	Bv6_132600_isrd.t1	Bv2_029430_xhxq.t1
	Bv1_001270_xkhk.t1	Bv4_076500_omfp.t1	Bv4_072250_ynjs.t1	Bv2_040270_aujg.t1	Bv2_024820_kkcq.t1	Bv_015050_qoih.t2	Bv9_224100_csrt.t1	Bv3_066350_xfje.t1	Bv8_194400_ozpy.t1	Bv4_079900_ktwq.t1	Bv7_165620_ijii.t1	Bv9_211530_duaj.t1	Bv6_142350_edaq.t1	Bv4_071980_uyqo.t1	Bv3_054570_ronj.t1	Bv1_011970_tsyx.t1	Bv2_035050_mmhk.t2	Bv4_075430_ixkd.t1	Bv5_120530_koad.t1	Bv6_130960_jfsy.t1	Bv3_056200_gsfa.t1	Bv7_171880_cjsp.t1	Bv1_007360_yazc.t1	Bv3_061690_zenz.t2	Bv6_152780_xzsi.t2	Bv8_201330_smun.t1	Bv5_101750_qxtq.t1	Bv7_162370_jtkp.t1	Bv8_195600_czta.t1	Bv4_086610_cugw.t1	Bv2_040320_ecrp.t1	Bv8_191460_hdar.t1	Bv5_099520_owwp.t1	Bv2_044790_ttmh.t1
	Bv9_212400_zmns.t1	Bv8_199170_kush.t1	Bv3_057190_fkih.t1	Bv_005510_pcnt.t1	Bv4_075440_qoom.t1	Bv6_146740_ayeu.t1	Bv2_046750_sdzn.t1	Bv4_075910_qnxk.t1	Bv4_073830_qhns.t1	Bv7_167700_nhwz.t1	Bv9_212130_hrko.t1	Bv2_029880_xnjg.t1	Bv8_187970_taqm.t1	Bv4_087540_cmyi.t1	Bv8_192930_jdmz.t1	Bv9_215470_xcru.t1	Bv_019290_dcii.t1	Bv5_098150_fyer.t1	Bv7_169330_mfyd.t2	Bv8_197290_sfck.t1	Bv6_150280_xkfx.t1	Bv5_103770_wwzr.t1	Bv7_163260_qrns.t1	Bv4_093860_etgh.t1	Bv9_203240_qoku.t1	Bv6_135000_gapc.t1	Bv3_067840_wphk.t1	Bv3_061380_mqtc.t1	Bv_007030_wter.t1	Bv4_075430_ixkd.t1	Bv_011760_jswi.t1	Bv_008530_hmem.t1	Bv3_056200_gsfa.t1	Bv_007980_rrjq.t1
	Bv6_146230_ymgw.t1	Bv4_077910_asca.t1	Bv4_078740_xecr.t1	Bv2_026540_exao.t1	Bv5_101340_sntg.t1	Bv4_076630_mrxe.t1	Bv1_018880_okrm.t1	Bv6_142200_hpfx.t1	Bv3_047980_ftmn.t1	Bv4_083540_ezgc.t1	Bv_000150_ysof.t1	Bv9_222390_ntix.t1	Bv6_156210_edcd.t1	Bv2_025330_foxo.t1	Bv_010980_ezrz.t1	Bv9_215470_xcru.t2	Bv4_071040_cjuq.t1	Bv9_214430_ofui.t1	Bv7_169330_mfyd.t1	Bv1_008830_rexn.t1	Bv2_040270_aujg.t1	Bv8_184890_dece.t1	Bv9_211430_oict.t2	Bv2_038280_jgzr.t1	Bv1_019210_hamc.t1	Bv9_208170_fxej.t1	Bv1_007830_juuw.t1	Bv3_060300_dgcf.t1	Bv9_212120_zixn.t1	Bv5_098150_fyer.t1	Bv5_106890_fweu.t1	Bv9_220890_axxh.t1	Bv6_150280_xkfx.t1	Bv6_143270_hxfo.t1
	Bv7_169910_kqmk.t1	Bv8_195890_csqo.t1	Bv6_142840_thaa.t1	Bv_003740_fcpn.t1	Bv4_086610_cugw.t1	Bv6_132600_isrd.t1	Bv_009890_gpmg.t1	Bv2_026670_qeqp.t1	Bv8_190320_dcea.t1	Bv2_040270_aujg.t1	Bv6_145900_cdpe.t1	Bv1_006540_fwry.t1	Bv_007920_ifhw.t1	Bv2_027280_wuzk.t1	Bv7_174030_anqs.t1	Bv4_078550_zkgu.t1	Bv9_202510_nigr.t1	Bv7_169430_xmxa.t1	Bv6_136630_omqc.t1	Bv8_198890_aytc.t1	Bv9_206740_yzhr.t1	Bv3_062130_xkss.t1	Bv_006730_royp.t1	Bv9_220420_naah.t1	Bv4_093200_hwsr.t2	Bv9_208820_amyc.t1	Bv5_121930_sium.t1	Bv9_225180_ungj.t1	Bv_013370_axiw.t1	Bv9_214430_ofui.t1	Bv7_171900_afka.t1	Bv6_149300_cntt.t1	Bv2_040270_aujg.t1	Bv1_017080_twmw.t1
	Bv6_148590_xhag.t1	Bv5_120600_iwkk.t1	Bv8_197630_nuix.t1	Bv5_119970_ctha.t1	Bv4_075430_ixkd.t1	Bv5_099520_owwp.t1	Bv4_078740_xecr.t1	Bv5_126480_ogfk.t1	Bv4_086380_owor.t1	Bv8_181880_cgpy.t1	Bv9_211660_dqpc.t1	Bv6_149640_good.t1	Bv4_090450_cjic.t1	Bv8_193490_muhf.t1	Bv5_123400_caud.t1	Bv3_069560_eqfy.t1	Bv8_187840_uorh.t1	Bv2_035160_zgxg.t1	Bv8_181900_nuhp.t1	Bv7_162100_nmor.t1	Bv5_101750_qxtq.t1	Bv5_107990_iedy.t1	Bv6_132750_rrqz.t1	Bv2_047930_cpjt.t1	Bv_004730_eymh.t1	Bv3_065220_jynp.t1	Bv2_040730_krzq.t1	Bv1_003070_ptoi.t1	Bv6_151250_nkyw.t1	Bv7_169430_xmxa.t1	Bv9_216360_cspr.t1	Bv1_009450_urui.t1	Bv9_206740_yzhr.t1	Bv4_097390_hpci.t1
	Bv6_148590_xhag.t2	Bv1_002390_tpzf.t1	Bv4_097490_kese.t1	Bv4_083520_zpqo.t1	Bv5_098150_fyer.t1	Bv3_056200_gsfa.t1	Bv_008110_nwgk.t1	Bv5_126480_ogfk.t2	Bv9_211930_qnpc.t1	Bv6_135960_owhn.t1	Bv2_025380_sacn.t1	Bv1_022830_htiw.t1	Bv6_129140_qucz.t1	Bv1_002010_swde.t1	Bv1_017460_ceje.t1	Bv9_212970_osau.t1	Bv2_046180_aojf.t1	Bv5_117850_usxp.t1	Bv9_222840_mzkf.t1	Bv3_056400_wrns.t1	Bv5_113010_ainf.t1	Bv8_189450_tadf.t1	Bv5_115740_usof.t1	Bv9_223700_jeqw.t1	Bv5_121630_wrwg.t1	Bv9_213260_ajic.t1	Bv2_040730_krzq.t2	Bv6_156190_sfid.t1	Bv8_184970_wgzu.t1	Bv1_014640_qzom.t1	Bv9_214740_iqkk.t1	Bv2_025600_eucd.t1	Bv5_101750_qxtq.t1	Bv6_135330_ctua.t1
	Bv1_019430_ahxx.t2	Bv5_123200_druz.t1	Bv_011590_atkw.t1	Bv9_221370_soth.t1	Bv9_214430_ofui.t1	Bv6_150280_xkfx.t1	Bv6_147270_mizt.t1	Bv4_077090_iome.t1	Bv1_019430_ahxx.t2	Bv9_215160_jmfa.t1	Bv4_083960_zyuy.t1	Bv9_207880_uruh.t1	Bv9_213000_jiaf.t1	Bv1_007810_gqek.t1	Bv9_202610_ptjh.t1	Bv7_158020_ikrc.t1	Bv5_119800_woex.t1	Bv7_173380_fmme.t1	Bv9_213280_ryxz.t1	Bv4_081840_hkch.t1	Bv4_089620_fysn.t1	Bv7_170730_kgwg.t1	Bv5_108700_piea.t1	Bv2_044270_phhg.t1	Bv2_046850_ggea.t1	Bv2_038680_tuzz.t1	Bv6_144190_cdrt.t1	Bv5_126870_gutd.t1	Bv7_179020_ytue.t1	Bv2_035160_zgxg.t1	Bv_007800_xidx.t1	Bv2_025600_eucd.t2	Bv5_113010_ainf.t1	Bv9_204650_yjsf.t1
	Bv7_159580_izso.t1	Bv1_002400_iagh.t1	Bv4_093520_ujgn.t1	Bv9_210890_xste.t1	Bv7_169430_xmxa.t1	Bv2_040270_aujg.t1	Bv4_072250_ynjs.t1	Bv2_029260_fpsj.t1	Bv3_060780_dpcs.t1	Bv9_215160_jmfa.t2	Bv5_105580_nnyy.t1	Bv7_157420_nccy.t1	Bv8_193610_xgom.t1	Bv6_153020_pdzc.t1	Bv3_061730_usyf.t1	Bv6_127650_uios.t1	Bv7_179100_itjc.t1	Bv4_096220_xhhn.t1	Bv7_175920_foit.t1	Bv6_129860_mtdc.t2	Bv6_144130_ohfu.t1	Bv6_155770_mtkq.t1	Bv8_199730_swix.t1	Bv1_014860_zcyp.t1	Bv3_064890_ictf.t1	Bv_002880_wtkc.t1	Bv6_138390_aijq.t1	Bv7_163460_jmqz.t1	Bv7_162650_koih.t1	Bv5_117850_usxp.t1	Bv1_012030_gwpk.t1	Bv2_029400_xprd.t1	Bv4_089620_fysn.t1	Bv2_041050_fgye.t1
	Bv4_079240_zfig.t1	Bv9_205900_xrcd.t1	Bv6_129010_xpfp.t1	Bv2_030530_xwow.t2	Bv1_014640_qzom.t1	Bv9_206740_yzhr.t1	Bv5_105060_fsxh.t1	Bv3_048400_qyhk.t1	Bv9_216760_nmkn.t1	Bv8_192720_efum.t1	Bv5_113950_ener.t1	Bv9_217370_wxmk.t2	Bv2_044360_iooe.t1	Bv2_033920_ymqp.t1	Bv_005490_qmph.t1	Bv5_124950_xnwy.t1	Bv6_153530_penn.t1	Bv9_226050_djpm.t1	Bv3_057000_koiz.t1	Bv7_169510_xfcu.t1	Bv5_123390_quig.t1	Bv6_137690_zarf.t1	Bv_006200_quiw.t1	Bv2_046750_sdzn.t1	Bv5_102540_koru.t1	Bv6_130990_hsqh.t1	Bv5_105490_risf.t1	Bv5_098000_gaxu.t1	Bv6_141830_kghp.t1	Bv7_173380_fmme.t1	Bv_007800_xidx.t2	Bv5_113160_mzap.t1	Bv6_144130_ohfu.t1	Bv1_011570_dmja.t1
	Bv9_225240_oegr.t1	Bv2_034470_mznu.t1	Bv2_046750_sdzn.t1	Bv1_019480_dhrd.t1	Bv2_035160_zgxg.t1	Bv5_101750_qxtq.t1	Bv9_220870_zffs.t1	Bv_005510_pcnt.t1	Bv9_202460_padn.t1	Bv3_055820_cofs.t1	Bv9_212680_epcq.t1	Bv6_135860_skrp.t1	Bv9_205690_zyww.t1	Bv3_063700_qkzd.t1	Bv7_171850_enuy.t1	Bv6_141900_cphd.t1	Bv3_049210_qnid.t1	Bv4_087110_zezx.t1	Bv6_155150_kmed.t1	Bv6_134260_cfam.t1	Bv3_062160_pmhj.t1	Bv8_188360_eyzm.t1	Bv2_031910_drgy.t1	Bv3_055350_xnkg.t1	Bv8_199990_goox.t1	Bv4_085870_gcms.t1	Bv4_076500_omfp.t1	Bv3_068240_ksfm.t1	Bv3_053920_owie.t1	Bv4_096220_xhhn.t1	Bv3_061460_nikz.t1	Bv_017610_yxkn.t1	Bv5_123390_quig.t1	Bv9_222230_ckjm.t1
	Bv4_082140_sftm.t1	Bv5_107490_ocxj.t1	Bv_006920_mfhx.t1	Bv2_034130_qkqo.t1	Bv5_117850_usxp.t1	Bv5_113010_ainf.t1	Bv9_207740_geco.t1	Bv9_220880_hnnr.t1	Bv8_186430_eniz.t1	Bv_014220_dzey.t1	Bv8_201110_mqon.t1	Bv6_155110_kjnz.t1	Bv1_022680_kism.t1	Bv8_189170_esds.t1	Bv3_058440_toia.t1	Bv3_060610_jnzd.t1	Bv9_212100_fcie.t1	Bv6_130370_nohx.t1	Bv6_154720_cmdr.t1	Bv1_008830_rexn.t3	Bv4_079760_nwxa.t1	Bv_010540_iifo.t1	Bv2_046180_aojf.t1	Bv3_052040_qyay.t1	Bv6_152780_xzsi.t1	Bv4_087520_hsgu.t1	Bv1_006410_cxzg.t1	Bv1_003510_xxdf.t1	Bv4_075040_xuda.t1	Bv9_226050_djpm.t1	Bv_017750_hzst.t1	Bv_023710_wrzs.t1	Bv3_062160_pmhj.t1	Bv5_098870_zukd.t1
	Bv_001330_toxj.t1	Bv2_034490_udsn.t1	Bv9_225230_jesm.t1	Bv5_116030_pama.t1	Bv7_173380_fmme.t1	Bv4_089620_fysn.t1	Bv8_194000_prxq.t1	Bv3_066210_cetu.t1	Bv_012740_yzru.t2	Bv1_019120_yrhm.t1	Bv8_198100_cgfo.t1	Bv6_128230_wedr.t1	Bv_008230_hsqu.t1	Bv8_189170_esds.t2	Bv4_092370_cxsc.t1	Bv2_046840_epra.t1	Bv4_086470_mutz.t1	Bv7_158650_casm.t1	Bv3_049450_nsog.t1	Bv9_223530_dfch.t1	Bv8_200900_aouq.t1	Bv_012740_yzru.t2	Bv_004250_qxzd.t1	Bv3_056560_payn.t1	Bv8_193610_xgom.t1	Bv4_076100_jmef.t1	Bv1_008470_hgmo.t1	Bv6_132990_phap.t1	Bv5_123350_swke.t1	Bv6_130370_nohx.t1	Bv9_207750_rums.t1	Bv6_148500_cagy.t1	Bv4_079760_nwxa.t1	Bv1_017610_qtai.t1
	Bv2_036850_hysw.t1	Bv8_196510_whnd.t1	Bv_015290_jmrk.t1	Bv1_003780_zfyk.t1	Bv4_096220_xhhn.t1	Bv6_144130_ohfu.t1	Bv_011750_xury.t1	Bv1_009350_zaew.t1	Bv4_089400_kqta.t1	Bv5_100880_qdgj.t1	Bv_014290_tcfw.t1	Bv8_186870_mjho.t1	Bv9_222600_dcfg.t1	Bv7_161460_yejr.t1	Bv5_102180_pyut.t1	Bv4_093900_emah.t1	Bv5_121050_fnik.t1	Bv9_202390_utpk.t1	Bv8_181580_wpfz.t1	Bv8_182450_hisu.t1	Bv5_102940_qcrz.t1	Bv4_088800_thfp.t1	Bv7_170310_yihe.t1	Bv4_088330_aknt.t1	Bv3_048520_http.t1	Bv1_023230_iafp.t1	Bv9_215840_yzfo.t1	Bv4_097390_hpci.t1	Bv1_008390_yufj.t2	Bv7_158650_casm.t1	Bv6_139880_uaap.t1	Bv4_080070_pzwe.t1	Bv8_200900_aouq.t1	Bv7_180580_mqmf.t1
	Bv4_087350_cdrr.t1	Bv5_102430_agyw.t1	Bv3_057040_xpzz.t1	Bv7_163740_ogqp.t1	Bv9_226050_djpm.t1	Bv5_123390_quig.t1	Bv9_204760_iuup.t1	Bv8_188920_dreg.t1	Bv1_016950_fdxj.t1	Bv2_034100_uxhi.t1	Bv6_142100_fpeh.t1	Bv5_111080_sras.t1	Bv_013500_hfua.t1	Bv6_156330_hprc.t1	Bv4_090510_myqr.t1	Bv8_183460_crfu.t1	Bv4_093310_sifs.t1	Bv9_219800_trhy.t1	Bv2_026750_rqeg.t1	Bv_003200_dyhr.t1	Bv8_187920_syei.t1	Bv8_193010_yixe.t1	Bv5_105570_oqzz.t2	Bv6_154620_youm.t1	Bv8_199300_reqr.t1	Bv1_001530_ewdr.t1	Bv6_137050_dufo.t1	Bv1_008290_ngpi.t1	Bv5_111320_uokg.t1	Bv9_202390_utpk.t1	Bv3_058980_dyac.t1	Bv1_012320_dgwj.t1	Bv5_102940_qcrz.t1	Bv4_079460_ehpi.t1
	Bv2_032750_hwas.t1	Bv9_206980_zzcc.t1	Bv3_060820_aqcz.t1	Bv5_106430_tsjj.t1	Bv4_087110_zezx.t1	Bv3_062160_pmhj.t1	Bv4_073420_sahn.t1	Bv6_150290_qknu.t1	Bv7_164240_etin.t1	Bv8_188490_iywu.t1	Bv3_067400_ksjt.t1	Bv9_218830_sfri.t1	Bv5_101440_hotw.t1	Bv7_159960_ewpg.t1	Bv_004420_ynjn.t1	Bv1_011570_dmja.t1	Bv9_217840_httj.t1	Bv9_205670_xuiq.t1	Bv5_099390_wrjp.t1	Bv_003200_dyhr.t2	Bv6_127820_ixrf.t3	Bv4_088080_qfrz.t1	Bv4_080890_hjjw.t1	Bv_001190_wdef.t1	Bv9_205300_owdw.t1	Bv1_008320_qyiu.t1	Bv7_159520_mznz.t1	Bv5_102840_rcqt.t1	Bv1_005000_xqfu.t1	Bv9_219800_trhy.t1	Bv8_191300_kxim.t1	Bv4_095430_rkft.t1	Bv8_187920_syei.t1	Bv4_078040_ouej.t1
	Bv9_221980_hehi.t2	Bv3_050730_pwik.t1	Bv8_186290_ihzi.t1	Bv3_050830_dzhe.t1	Bv6_130370_nohx.t1	Bv4_079760_nwxa.t1	Bv9_213000_jiaf.t1	Bv7_165170_gttx.t1	Bv1_016710_czng.t1	Bv8_182420_kohg.t1	Bv2_045470_hpio.t1	Bv2_031740_mpzw.t1	Bv5_108150_epou.t1	Bv5_097760_qnkp.t1	Bv4_077450_puxj.t1	Bv_011400_zjxr.t1	Bv7_157380_iwpd.t1	Bv2_034410_wcui.t1	Bv9_223280_ytkg.t1	Bv1_009270_xjna.t1	Bv6_131240_jwxa.t1	Bv7_176240_cpqe.t1	Bv9_204180_fewy.t1	Bv6_131820_wume.t1	Bv7_174980_axjd.t1	Bv6_127450_xmmx.t1	Bv9_208620_qhqc.t1	Bv_000850_miks.t1	Bv9_216640_rsoo.t1	Bv8_194020_jwkr.t1	Bv9_210220_yxei.t1	Bv5_127140_aqog.t1	Bv6_127820_ixrf.t3	Bv8_181590_euaz.t1
	Bv9_211530_duaj.t1	Bv3_062240_yeiw.t1	Bv7_161360_uood.t1	Bv5_123390_quig.t1	Bv7_158650_casm.t1	Bv8_200900_aouq.t1	Bv_015290_jmrk.t1	Bv1_003780_zfyk.t1	Bv6_130380_nmtt.t1	Bv5_102940_qcrz.t1	Bv5_113940_uhsx.t1	Bv9_223700_jeqw.t1	Bv1_006860_yjqt.t1	Bv4_086490_ason.t1	Bv1_002450_cgie.t1	Bv8_199680_hnrp.t1	Bv1_004680_pkqc.t1	Bv5_097670_htfx.t1	Bv_005070_jjst.t1	Bv6_134600_gdoe.t1	Bv9_222160_ijdr.t1	Bv_011230_qzse.t1	Bv6_130400_nqyz.t1	Bv6_131820_wume.t2	Bv3_062910_ttqn.t1	Bv9_218740_uhux.t1	Bv3_068590_pruc.t1	Bv2_045260_zeog.t1	Bv4_075610_zzxx.t1	Bv9_205670_xuiq.t1	Bv5_107440_mgrg.t2	Bv7_174350_exki.t1	Bv6_131240_jwxa.t1	Bv1_008710_zecj.t1
	Bv2_029880_xnjg.t1	Bv9_218600_mfok.t1	Bv9_218990_qxcs.t1	Bv6_129940_nmnx.t1	Bv9_202390_utpk.t1	Bv5_102940_qcrz.t1	Bv1_007730_wpom.t1	Bv9_210960_tioy.t1	Bv2_041940_pjau.t1	Bv2_034110_ggus.t1	Bv4_091730_afia.t1	Bv6_135790_ozeh.t1	Bv7_157450_fkpk.t1	Bv5_098080_yrdd.t1	Bv7_168720_zftj.t1	Bv_012230_aiya.t1	Bv2_047920_tuhh.t1	Bv2_046750_sdzn.t1	Bv9_214290_cnuf.t1	Bv5_109580_tdwz.t1	Bv4_087860_yxyr.t1	Bv8_187160_cjmm.t1	Bv5_126620_qxaw.t1	Bv3_054340_paeq.t1	Bv8_184920_tnoi.t1	Bv5_106570_msse.t1	Bv2_039930_nhng.t1	Bv5_125550_idwy.t1	Bv7_161260_dhwn.t1	Bv2_034410_wcui.t1	Bv4_089420_mdiu.t1	Bv4_082250_kocy.t1	Bv9_222160_ijdr.t1	Bv5_102670_fqex.t1
	Bv9_222390_ntix.t1	Bv_042700_jrnn.t1	Bv_016770_zxus.t1	Bv9_210960_tioy.t1	Bv9_219800_trhy.t1	Bv8_187920_syei.t1	Bv5_116130_fogg.t1	Bv3_050730_pwik.t1	Bv2_032750_hwas.t1	Bv4_077540_ottz.t1	Bv5_100740_hrph.t1	Bv9_207840_wmqz.t1	Bv8_181840_oidf.t1	Bv8_198890_aytc.t1	Bv2_035330_sezc.t1	Bv8_190390_sszj.t1	Bv3_050010_rzzx.t1	Bv7_163480_fgmh.t1	Bv3_065190_zeop.t1	Bv9_208820_amyc.t1	Bv4_077500_xiak.t1	Bv_007460_nigw.t1	Bv7_160950_yjzu.t1	Bv3_054340_paeq.t2	Bv4_090450_cjic.t1	Bv9_211330_quws.t1	Bv5_123390_quig.t1	Bv6_150400_znhd.t1	Bv8_181380_jgyq.t1	Bv5_097670_htfx.t1	Bv4_092620_mtkg.t1	Bv1_002970_spiz.t1	Bv4_087860_yxyr.t1	Bv9_224190_zoqp.t1
	Bv1_006540_fwry.t1	Bv1_021930_tqrp.t1	Bv5_109300_jqra.t1	Bv8_191960_ehra.t1	Bv8_194020_jwkr.t1	Bv6_127820_ixrf.t3	Bv1_018360_zwgx.t1	Bv6_151100_ejzm.t1	Bv9_225390_kahz.t1	Bv3_066210_cetu.t1	Bv5_120690_mquo.t1	Bv2_042930_kthj.t1	Bv2_030360_zfgd.t1	Bv6_135440_aowf.t1	Bv6_137520_ehht.t1	Bv7_171080_nwpg.t1	Bv7_179650_xmrk.t1	Bv6_148050_gcad.t1	Bv3_057380_nfxw.t1	Bv6_136260_wrxd.t1	Bv_006310_uzha.t1	Bv5_125160_jics.t1	Bv3_066090_chcx.t1	Bv9_205670_xuiq.t1	Bv4_078720_ehnk.t1	Bv8_192690_amnn.t1	Bv2_040280_gzep.t1	Bv4_092940_ypiw.t1	Bv9_212150_oefj.t1	Bv2_046750_sdzn.t1	Bv3_064890_ictf.t1	Bv_010310_uhnk.t1	Bv4_077500_xiak.t1	Bv1_006280_gdiw.t1
	Bv8_187300_ozks.t1	Bv4_077980_qpjh.t1	Bv6_140270_qnkn.t1	Bv2_027370_nnup.t1	Bv9_205670_xuiq.t1	Bv6_131240_jwxa.t1	Bv4_091400_pawi.t1	Bv5_109360_mnjm.t1	Bv3_061690_zenz.t1	Bv5_101750_qxtq.t1	Bv2_036860_jkus.t1	Bv5_099820_izee.t1	Bv7_168150_rpgs.t1	Bv5_126000_kqit.t2	Bv5_119380_ffqy.t1	Bv4_089130_owrs.t1	Bv5_107570_wewn.t1	Bv2_041940_pjau.t1	Bv7_165610_outk.t1	Bv3_049700_ccmo.t1	Bv1_007830_juuw.t1	Bv3_055530_kzfa.t1	Bv5_120490_ykja.t2	Bv9_204960_kqjt.t1	Bv5_118330_uesh.t1	Bv_003220_kikm.t1	Bv9_211960_nicr.t2	Bv9_210470_dqdj.t1	Bv8_194060_eeyd.t1	Bv7_163480_fgmh.t1	Bv8_187340_kfht.t1	Bv_013020_uwhf.t1	Bv_006310_uzha.t1	Bv5_110620_yqwe.t1
	Bv6_149640_good.t1	Bv3_066050_aotf.t1	Bv3_063570_fwmi.t1	Bv2_034110_ggus.t1	Bv2_034410_wcui.t1	Bv9_222160_ijdr.t1	Bv4_091400_pawi.t2	Bv4_077130_rtdr.t1	Bv3_061690_zenz.t2	Bv5_122190_ahhn.t1	Bv8_186860_zhuu.t1	Bv3_058380_dqyp.t1	Bv7_157430_dgws.t1	Bv6_129600_iugy.t1	Bv1_001410_osza.t1	Bv_000120_ksxt.t1	Bv3_053520_tywj.t1	Bv1_012570_onxp.t1	Bv5_110180_yyjz.t1	Bv5_114200_xhxr.t1	Bv_029410_tcig.t1	Bv7_172610_fjdp.t2	Bv6_133600_kafw.t1	Bv7_172210_zsin.t1	Bv_015930_ijrr.t1	Bv_003360_fhpd.t1	Bv5_123400_caud.t1	Bv1_015640_qfck.t1	Bv6_142190_pmrh.t1	Bv6_148050_gcad.t1	Bv8_183310_fuwj.t1	Bv2_025690_cqua.t1	Bv1_007830_juuw.t1	Bv1_017080_twmw.t2
	Bv1_022830_htiw.t1	Bv4_077930_gwnd.t1	Bv6_128460_mkgy.t1	Bv2_043150_njdu.t1	Bv5_097670_htfx.t1	Bv4_087860_yxyr.t1	Bv3_060820_aqcz.t1	Bv1_001090_kfgd.t1	Bv4_093860_etgh.t1	Bv3_067840_wphk.t1	Bv6_132260_ruqr.t1	Bv9_215070_jgoo.t1	Bv3_070100_dwfz.t1	Bv4_085960_kxrm.t1	Bv5_100880_qdgj.t1	Bv2_046830_uhac.t2	Bv1_017820_ipwd.t1	Bv5_122790_pzmw.t1	Bv4_089530_eizw.t1	Bv7_177560_okyd.t1	Bv4_076620_pgeo.t1	Bv4_089130_owrs.t1	Bv_015230_hirp.t1	Bv9_202450_cuiz.t1	Bv9_211270_fxis.t1	Bv7_166240_fxto.t1	Bv3_054380_zdce.t1	Bv6_127650_uios.t1	Bv9_213100_stks.t1	Bv2_041940_pjau.t1	Bv9_225630_jihi.t1	Bv8_190230_jxhi.t1	Bv_029410_tcig.t1	Bv9_223560_uxqt.t1
	Bv9_207880_uruh.t1	Bv8_194800_rhkg.t1	Bv_010520_hgdg.t1	Bv7_156840_zgkr.t1	Bv2_046750_sdzn.t1	Bv4_077500_xiak.t1	Bv6_155490_cimk.t1	Bv2_035330_sezc.t1	Bv2_038280_jgzr.t1	Bv1_007830_juuw.t1	Bv8_182260_yuou.t1	Bv9_221540_dxpk.t1	Bv7_157780_henu.t1	Bv2_025130_wmsc.t1	Bv6_153160_dzeo.t1	Bv2_024090_pghd.t1	Bv5_120490_ykja.t1	Bv8_188860_rcqn.t1	Bv9_222780_yeks.t1	Bv2_039270_grjw.t1	Bv5_105490_risf.t1	Bv_003490_kwor.t1	Bv2_039140_ddpp.t1	Bv9_205860_tuei.t1	Bv8_183760_kezf.t1	Bv5_110060_trty.t1	Bv1_015270_jcra.t1	Bv8_186550_zfas.t1	Bv6_156410_osjk.t1	Bv1_012570_onxp.t1	Bv9_205300_owdw.t1	Bv5_114790_szwm.t1	Bv4_076620_pgeo.t1	Bv1_013500_fscp.t1
	Bv7_157420_nccy.t1	Bv5_115210_uetg.t1	Bv9_220810_gzwu.t1	Bv7_156840_zgkr.t2	Bv7_163480_fgmh.t1	Bv_006310_uzha.t1	Bv4_089380_ywut.t1	Bv6_135270_mwus.t1	Bv9_220420_naah.t1	Bv5_121930_sium.t1	Bv3_052050_gemd.t2	Bv4_071420_wysg.t1	Bv4_078170_gtcg.t1	Bv3_054150_nnhe.t1	Bv6_131350_frer.t1	Bv5_108110_ocra.t1	Bv5_104820_tzky.t1	Bv4_086280_yuxe.t1	Bv2_024430_fkgw.t1	Bv9_216800_otpg.t1	Bv6_138390_aijq.t1	Bv_012900_zhot.t1	Bv4_080180_apta.t1	Bv6_155600_ggjg.t1	Bv8_184910_nezm.t1	Bv7_156840_zgkr.t2	Bv7_172460_gqtg.t1	Bv1_019700_yzuj.t3	Bv_015260_ckez.t2	Bv5_122790_pzmw.t1	Bv7_167090_ttay.t1	Bv8_194530_eonu.t1	Bv5_105490_risf.t1	Bv_013090_tsop.t2
	Bv9_217370_wxmk.t2	Bv1_016470_sodn.t1	Bv7_177970_rzyk.t1	Bv3_064950_qmoe.t2	Bv6_148050_gcad.t1	Bv1_007830_juuw.t1	Bv7_159700_ahhm.t1	Bv3_063840_saqc.t1	Bv2_047930_cpjt.t1	Bv2_040730_krzq.t1	Bv3_063440_ytsw.t1	Bv9_220300_mzaj.t1	Bv4_074500_xenn.t1	Bv1_000090_pnxw.t1	Bv2_034210_tend.t1	Bv2_031430_tsdz.t1	Bv3_056250_qmyy.t1	Bv1_016710_czng.t1	Bv6_135000_gapc.t1	Bv9_216800_otpg.t2	Bv_014220_dzey.t1	Bv1_008610_xuxe.t1	Bv5_105570_oqzz.t1	Bv9_213270_eewa.t1	Bv5_102660_ugqg.t1	Bv7_156840_zgkr.t1	Bv_012960_tscq.t1	Bv_015640_ptsp.t1	Bv3_070780_odiu.t1	Bv8_188860_rcqn.t1	Bv4_074170_uanz.t1	Bv1_010960_zfms.t1	Bv6_138390_aijq.t1	Bv7_159830_tmgs.t1
	Bv6_135860_skrp.t1	Bv5_108940_xiji.t1	Bv3_059660_woks.t1	Bv7_159170_oycn.t1	Bv2_041940_pjau.t1	Bv_018500_xnnc.t1	Bv4_071340_fxjz.t1	Bv5_123390_quig.t1	Bv9_223700_jeqw.t1	Bv2_040730_krzq.t2	Bv3_057960_gant.t1	Bv_005350_rfnt.t1	Bv_014160_qgwm.t1	Bv2_027210_udkx.t1	Bv6_129410_ehiw.t1	Bv4_092110_sczr.t2	Bv6_156000_dcjw.t1	Bv9_225240_oegr.t1	Bv2_040050_qpet.t1	Bv1_000090_pnxw.t1	Bv3_048690_zurc.t1	Bv5_108000_eyoi.t1	Bv5_117510_pqof.t1	Bv8_193510_ekpr.t1	Bv9_208420_xtqa.t1	Bv_003370_sjdg.t1	Bv4_088640_yjkq.t1	Bv3_065330_zyca.t1	Bv_015260_ckez.t1	Bv1_016710_czng.t1	Bv1_018220_rjut.t1	Bv5_113850_utth.t1	Bv_014220_dzey.t1	Bv4_080160_jucw.t1
	Bv6_155110_kjnz.t1	Bv8_182770_pxks.t1	Bv8_194000_prxq.t1	Bv5_101870_fhin.t1	Bv1_012570_onxp.t1	Bv_029410_tcig.t1	Bv4_085970_ctip.t1	Bv_015460_pdpf.t1	Bv2_044270_phhg.t1	Bv6_144190_cdrt.t1	Bv4_078650_rzmp.t1	Bv7_157270_anxq.t1	Bv3_061420_fogp.t1	Bv6_141230_nfzd.t1	Bv7_174220_husc.t1	Bv4_092110_sczr.t1	Bv4_090390_orae.t1	Bv5_120840_yshq.t1	Bv9_206980_zzcc.t1	Bv6_135420_pesy.t1	Bv4_090190_mmjy.t1	Bv1_018110_xrfj.t1	Bv1_008870_qwjd.t1	Bv9_221980_hehi.t1	Bv2_039060_whdc.t1	Bv7_162170_cqnr.t1	Bv6_150200_jgri.t1	Bv8_184360_ryex.t1	Bv6_149430_khkg.t1	Bv9_225240_oegr.t1	Bv4_077390_yjeu.t1	Bv9_222900_shxa.t1	Bv6_153040_dzcs.t1	Bv3_053840_aofp.t1
	Bv6_128230_wedr.t1	Bv4_075900_xcgs.t1	Bv5_114760_kzjz.t1	Bv5_121160_seep.t1	Bv5_122790_pzmw.t1	Bv4_076620_pgeo.t1	Bv1_002070_mede.t1	Bv1_000650_phuh.t1	Bv1_014860_zcyp.t1	Bv6_138390_aijq.t1	Bv_010670_psas.t1	Bv9_215070_jgoo.t2	Bv1_014710_oyfq.t1	Bv9_217570_anqt.t1	Bv4_077130_rtdr.t1	Bv1_022040_igoa.t1	Bv8_194180_madg.t1	Bv6_142840_thaa.t1	Bv9_202950_rner.t1	Bv4_083260_odkk.t1	Bv7_173140_eexc.t1	Bv2_038510_ariz.t1	Bv5_120700_icio.t1	Bv8_186870_mjho.t1	Bv3_061110_dwio.t1	Bv4_079350_rgua.t1	Bv2_044420_ropz.t1	Bv1_005980_yzzj.t1	Bv_015260_ckez.t3	Bv5_120840_yshq.t1	Bv1_002060_myou.t1	Bv5_117300_iykr.t1	Bv3_048690_zurc.t1	Bv8_192780_wkip.t1
	Bv_009330_muai.t2	Bv7_177700_dygi.t1	Bv1_016710_czng.t1	Bv4_090120_xupn.t1	Bv8_188860_rcqn.t1	Bv5_105490_risf.t1	Bv2_042480_pyot.t1	Bv4_081760_quft.t1	Bv2_046750_sdzn.t1	Bv5_105490_risf.t1	Bv5_126780_guux.t1	Bv9_223350_epeu.t1	Bv3_052040_qyay.t1	Bv8_196220_fuaa.t1	Bv1_005250_sofu.t1	Bv7_158000_okid.t1	Bv3_067420_kppk.t1	Bv9_220420_naah.t1	Bv1_007800_zdtr.t1	Bv7_170410_zhgp.t2	Bv_008880_aihe.t1	Bv8_200880_ukxp.t1	Bv5_126620_qxaw.t2	Bv1_011200_oksw.t1	Bv_015590_wdpm.t1	Bv3_061790_myrw.t1	Bv3_048690_zurc.t1	Bv5_117320_tihf.t1	Bv8_186920_hkdi.t1	Bv6_142840_thaa.t1	Bv4_083310_gjan.t1	Bv7_174190_dgqi.t1	Bv4_090190_mmjy.t1	Bv3_053840_aofp.t2
	Bv_009330_muai.t1	Bv5_101870_fhin.t1	Bv6_153800_fcxt.t1	Bv2_030530_xwow.t1	Bv4_086280_yuxe.t1	Bv6_138390_aijq.t1	Bv6_142340_gxjz.t1	Bv_003400_wmar.t1	Bv6_148430_ecpe.t1	Bv4_076500_omfp.t1	Bv1_017790_ucok.t1	Bv8_182740_dkze.t1	Bv2_039640_mdfo.t1	Bv6_129110_yusp.t1	Bv5_104850_rzru.t1	Bv2_039570_marx.t1	Bv5_104820_tzky.t2	Bv_007350_ozzh.t1	Bv_014130_mdqi.t1	Bv7_170410_zhgp.t1	Bv3_051970_hyah.t1	Bv7_165190_unzt.t1	Bv1_006210_cpwk.t1	Bv6_130760_hwmz.t1	Bv8_196910_pczf.t1	Bv1_014010_efox.t1	Bv1_012330_neiw.t1	Bv5_125020_pjpi.t1	Bv4_090000_xknz.t1	Bv9_220420_naah.t1	Bv5_102170_nscu.t1	Bv4_088460_fmqs.t1	Bv7_173140_eexc.t1	Bv1_003640_tkfj.t1
	Bv8_186870_mjho.t1	Bv3_056200_gsfa.t1	Bv6_134650_gtgk.t1	Bv8_190480_ddzp.t1	Bv1_016710_czng.t1	Bv_014220_dzey.t1	Bv7_162590_fjgh.t1	Bv7_169030_hqwu.t1	Bv3_055350_xnkg.t1	Bv1_006410_cxzg.t1	Bv6_143280_jptc.t1	Bv_011800_xokj.t1	Bv5_102880_tigs.t1	Bv8_196210_eqzj.t1	Bv8_201710_zryc.t1	Bv5_119740_odai.t1	Bv7_170310_yihe.t1	Bv1_019430_ahxx.t1	Bv4_097530_odiq.t1	Bv5_122200_qmjn.t1	Bv4_090510_myqr.t1	Bv5_098010_pnpm.t1	Bv2_042580_eyup.t1	Bv1_022580_dsuj.t1	Bv9_205250_smto.t1	Bv3_052580_wurf.t1	Bv_042700_jrnn.t1	Bv4_089350_zakh.t1	Bv_013860_sach.t1	Bv_007350_ozzh.t1	Bv7_174980_axjd.t1	Bv_017910_neyf.t1	Bv_008880_aihe.t1	Bv5_103610_oqcw.t1
	Bv5_111080_sras.t1	Bv1_010080_sszg.t1	Bv8_199110_cuct.t1	Bv4_077930_gwnd.t1	Bv9_225240_oegr.t1	Bv6_153040_dzcs.t1	Bv8_185920_jwgr.t1	Bv4_079900_ktwq.t1	Bv3_052040_qyay.t1	Bv1_008470_hgmo.t1	Bv8_183590_uuwo.t1	Bv8_189980_dfhu.t1	Bv2_032090_pzgq.t1	Bv7_178250_jhcf.t1	Bv7_176950_exwk.t1	Bv7_158000_okid.t2	Bv5_104940_zody.t1	Bv1_001400_dfyi.t1	Bv6_127980_zhxi.t1	Bv1_020390_rmjk.t1	Bv2_030510_ueri.t1	Bv6_153950_iwgm.t1	Bv9_213110_jeoe.t1	Bv7_171180_eciq.t1	Bv4_079500_amso.t1	Bv7_169510_xfcu.t1	Bv3_061800_omip.t1	Bv6_147450_cfhw.t1	Bv7_166800_ikfp.t1	Bv1_019430_ahxx.t1	Bv_001290_xfis.t1	Bv1_019460_rhen.t1	Bv3_051970_hyah.t1	Bv2_034770_fpfd.t1
	Bv9_218830_sfri.t1	Bv1_016050_zpso.t1	Bv_001320_mryz.t1	Bv_018080_nurs.t1	Bv5_120840_yshq.t1	Bv3_048690_zurc.t1	Bv1_023220_cwwd.t1	Bv7_177890_faii.t1	Bv3_056560_payn.t1	Bv9_215840_yzfo.t1	Bv6_136040_hidr.t1	Bv5_102780_qjiz.t1	Bv4_085970_ctip.t1	Bv2_034500_esgc.t1	Bv_017620_jwjt.t1	Bv6_152560_hmiw.t1	Bv9_211430_oict.t3	Bv6_146030_nzhw.t1	Bv2_025100_fsqx.t1	Bv3_060310_cykg.t1	Bv2_030520_kmou.t1	Bv9_223160_kwcd.t3	Bv5_120500_skcq.t1	Bv4_080570_cfgt.t1	Bv8_190180_ktgn.t1	Bv5_108300_kmpu.t1	Bv6_150280_xkfx.t1	Bv9_210630_jwys.t1	Bv1_016600_sxxy.t1	Bv1_001400_dfyi.t1	Bv6_128310_izqi.t1	Bv_008980_pjzy.t1	Bv4_090510_myqr.t1	Bv3_065330_zyca.t1
	Bv2_031740_mpzw.t1	Bv1_002480_nawq.t1	Bv4_088290_sfgs.t1	Bv5_105390_rkte.t1	Bv6_142840_thaa.t1	Bv9_218920_fcqn.t1	Bv4_079240_zfig.t1	Bv1_008790_hjyw.t1	Bv4_088330_aknt.t1	Bv6_137050_dufo.t1	Bv6_136030_zeau.t1	Bv6_155600_ggjg.t1	Bv_011820_tyra.t1	Bv5_104880_ocde.t1	Bv1_016100_memx.t1	Bv4_089350_zakh.t1	Bv6_137160_wzmn.t1	Bv_001330_toxj.t1	Bv1_005190_zjna.t1	Bv_007620_enci.t1	Bv5_115210_uetg.t1	Bv9_223160_kwcd.t1	Bv1_017800_xgki.t1	Bv7_165890_mzaa.t1	Bv6_139210_qyxn.t1	Bv5_114500_grnu.t1	Bv_010140_adna.t1	Bv7_180640_paif.t1	Bv7_165190_unzt.t1	Bv6_148430_ecpe.t1	Bv5_114760_kzjz.t1	Bv5_101100_qmyk.t1	Bv2_030510_ueri.t1	Bv_011570_zmmm.t1
	Bv9_223700_jeqw.t1	Bv8_181910_msuc.t1	Bv1_007150_oxfa.t1	Bv8_197670_xfio.t1	Bv9_220420_naah.t1	Bv4_090190_mmjy.t1	Bv_005350_rfnt.t1	Bv2_030510_ueri.t1	Bv6_154620_youm.t1	Bv7_159520_mznz.t1	Bv5_112520_xcpd.t1	Bv3_050270_osyd.t1	Bv8_190180_ktgn.t1	Bv4_080640_nnrr.t1	Bv8_197670_xfio.t1	Bv3_062170_fuhi.t1	Bv3_058210_feuz.t1	Bv_009580_arzk.t1	Bv8_195710_nkmo.t1	Bv6_137520_ehht.t1	Bv5_122370_nrgn.t1	Bv7_156860_hqwy.t1	Bv5_106240_xtkf.t1	Bv7_165890_mzaa.t2	Bv_011820_tyra.t1	Bv3_052060_jtxa.t1	Bv8_198310_aqsh.t1	Bv2_029430_xhxq.t1	Bv1_023350_jjtp.t1	Bv6_146030_nzhw.t1	Bv_018180_qegt.t1	Bv3_061860_uwfi.t1	Bv2_030520_kmou.t1	Bv3_068190_skzi.t1
	Bv6_135790_ozeh.t1	Bv4_079760_nwxa.t1	Bv4_086280_yuxe.t1	Bv7_174160_nend.t2	Bv_007350_ozzh.t1	Bv7_173140_eexc.t1	Bv1_012080_wkrw.t1	Bv2_030520_kmou.t1	Bv_001190_wdef.t1	Bv9_208620_qhqc.t1	Bv5_099120_wmfg.t2	Bv8_196100_yucp.t1	Bv1_006530_jagy.t1	Bv6_134260_cfam.t1	Bv5_116030_pama.t1	Bv4_078050_kwyx.t1	Bv6_137160_wzmn.t2	Bv_011590_atkw.t1	Bv8_199460_yuhf.t1	Bv9_224480_exmd.t1	Bv8_191700_ekyr.t1	Bv9_223160_kwcd.t2	Bv_015380_nwnu.t1	Bv9_226050_djpm.t1	Bv3_052870_qtjx.t1	Bv7_162250_pymu.t1	Bv2_030500_mifa.t1	Bv6_132750_rrqz.t1	Bv3_058320_jmyz.t2	Bv_001330_toxj.t1	Bv7_180140_pcda.t1	Bv2_033320_dxnq.t1	Bv5_115210_uetg.t1	Bv5_116640_wfig.t1
	Bv9_207840_wmqz.t1	Bv6_138460_dszg.t1	Bv2_036300_yzsw.t1	Bv_012280_xnja.t1	Bv1_019430_ahxx.t1	Bv_008880_aihe.t1	Bv5_117940_xddf.t1	Bv_011100_hkoz.t1	Bv6_131820_wume.t1	Bv3_068590_pruc.t1	Bv1_002920_tgmw.t1	Bv8_192190_zecz.t1	Bv5_097680_kkdi.t1	Bv4_077970_qxuj.t2	Bv3_053350_qhgs.t1	Bv_003650_hdmc.t1	Bv1_007360_yazc.t1	Bv5_098670_jerc.t1	Bv2_035130_qwnj.t1	Bv1_005470_fkzq.t1	Bv9_219620_jtdw.t1	Bv3_049560_wxhc.t1	Bv6_152040_ospw.t1	Bv9_202920_taet.t1	Bv7_172450_whas.t1	Bv3_066050_aotf.t1	Bv5_099520_owwp.t1	Bv5_102840_rcqt.t2	Bv_013380_uzif.t1	Bv_009580_arzk.t1	Bv1_000210_pnqr.t1	Bv8_192140_ysxr.t1	Bv5_122370_nrgn.t1	Bv5_117110_ewjc.t1
	Bv2_042930_kthj.t1	Bv1_002110_neis.t1	Bv6_127720_jfcx.t1	Bv5_100450_ygei.t1	Bv1_001400_dfyi.t1	Bv3_051970_hyah.t1	Bv8_198800_zurt.t1	Bv9_211960_nicr.t2	Bv6_131820_wume.t2	Bv2_039930_nhng.t1	Bv6_140710_papu.t1	Bv7_172050_sdpx.t1	Bv4_073690_gzoz.t1	Bv4_077970_qxuj.t1	Bv7_160260_dsps.t1	Bv_006270_tfpt.t1	Bv1_006210_cpwk.t1	Bv8_185920_jwgr.t1	Bv7_158710_oeez.t1	Bv1_016830_tywa.t1	Bv8_191700_ekyr.t2	Bv5_126840_mymn.t1	Bv8_197510_qaid.t1	Bv_010550_zfso.t1	Bv5_102650_itko.t1	Bv2_040690_asut.t1	Bv7_176710_wfza.t1	Bv3_059070_zjko.t1	Bv4_081550_xsis.t1	Bv_011590_atkw.t1	Bv7_167200_yxrt.t1	Bv1_005020_ykrn.t1	Bv8_191700_ekyr.t1	Bv8_191280_kqws.t1
	Bv5_099820_izee.t1	Bv6_138180_jtdc.t1	Bv8_189990_jkdy.t1	Bv2_034140_pmru.t1	Bv6_148430_ecpe.t1	Bv4_090510_myqr.t1	Bv1_007420_jger.t1	Bv6_144670_fumc.t1	Bv3_054340_paeq.t1	Bv5_123390_quig.t1	Bv4_087100_stuo.t1	Bv6_142390_kqpa.t1	Bv3_052870_qtjx.t1	Bv8_186260_zefw.t1	Bv4_077920_czdm.t1	Bv2_047600_uhic.t1	Bv8_199730_swix.t1	Bv6_142340_gxjz.t1	Bv4_083100_wgru.t1	Bv9_216910_wrzw.t1	Bv_017620_jwjt.t1	Bv5_126840_mymn.t2	Bv2_024930_fdff.t1	Bv_009580_arzk.t1	Bv9_207060_xriz.t1	Bv_000430_xmrj.t1	Bv_006310_uzha.t1	Bv4_077710_mgas.t1	Bv2_030260_fudp.t1	Bv5_098670_jerc.t1	Bv_004730_eymh.t1	Bv3_063560_grmp.t1	Bv9_219620_jtdw.t1	Bv1_000880_rpfo.t1
	Bv3_058380_dqyp.t1	Bv1_003670_eocg.t1	Bv1_009530_rznm.t1	Bv1_001330_mfwa.t1	Bv6_146030_nzhw.t1	Bv2_030510_ueri.t1	Bv4_092520_yhyh.t1	Bv1_006830_unuu.t1	Bv3_054340_paeq.t2	Bv2_040280_gzep.t1	Bv9_206420_uxps.t1	Bv4_089380_ywut.t1	Bv1_014860_zcyp.t1	Bv9_218360_cefe.t1	Bv1_016100_memx.t2	Bv6_152730_ohzh.t1	Bv3_051020_qoig.t1	Bv7_169210_axgz.t1	Bv7_163100_xmdn.t1	Bv1_011320_dejg.t1	Bv6_155860_wsia.t1	Bv1_016980_xhgj.t1	Bv5_105710_zaas.t2	Bv4_081360_xqnr.t1	Bv2_040320_ecrp.t1	Bv5_118260_opxj.t1	Bv_011900_rnqh.t1	Bv4_078190_hzcx.t1	Bv8_195130_rykk.t1	Bv8_185920_jwgr.t1	Bv_006920_mfhx.t1	Bv5_114490_dszo.t1	Bv8_191700_ekyr.t2	Bv1_008310_exza.t1
	Bv9_215070_jgoo.t1	Bv1_008790_hjyw.t1	Bv1_008370_qfmr.t1	Bv8_199600_sudy.t1	Bv_001330_toxj.t1	Bv2_030520_kmou.t1	Bv9_219580_dtno.t1	Bv6_153080_eyqw.t1	Bv9_205670_xuiq.t1	Bv9_211960_nicr.t2	Bv6_139790_onpz.t1	Bv6_147830_zjgn.t1	Bv9_219790_magf.t1	Bv7_179200_hsqa.t1	Bv_018080_nurs.t1	Bv1_006640_wuoe.t1	Bv2_027080_zdoy.t1	Bv9_210020_gwdj.t1	Bv8_198470_dncf.t1	Bv7_161100_ocxi.t1	Bv5_117100_douh.t1	Bv1_020930_ixxf.t1	Bv9_205490_nrph.t1	Bv4_074510_ggjx.t1	Bv3_054170_tokm.t1	Bv1_007280_ypqi.t1	Bv5_121020_znma.t1	Bv4_095020_icak.t1	Bv6_131310_dwhx.t1	Bv6_142340_gxjz.t1	Bv8_196590_wfxk.t1	Bv_026800_ukxd.t1	Bv_017620_jwjt.t1	Bv5_102450_txjr.t1
	Bv9_221540_dxpk.t1	Bv2_025900_wooo.t1	Bv2_029960_kjjz.t1	Bv5_119390_rinm.t1	Bv_009580_arzk.t1	Bv5_115210_uetg.t1	Bv6_146900_ffhr.t1	Bv1_021010_dyhz.t1	Bv9_204960_kqjt.t1	Bv5_123400_caud.t1	Bv6_131140_qtao.t2	Bv9_217740_uajm.t1	Bv4_078700_xtwc.t2	Bv9_217200_yktd.t1	Bv8_189150_usga.t1	Bv8_192320_fhhp.t1	Bv_001200_okuo.t1	Bv3_060780_dpcs.t1	Bv2_032500_ztjx.t1	Bv8_193620_qqxn.t1	Bv5_126370_tmuf.t1	Bv7_163630_rdga.t1	Bv4_083010_cpnc.t1	Bv7_178240_wqrn.t1	Bv7_167550_cfuw.t1	Bv7_178540_kmum.t1	Bv8_186050_wdpg.t1	Bv1_003170_mhyy.t1	Bv3_050800_uonp.t2	Bv7_169210_axgz.t1	Bv8_189780_acsy.t1	Bv7_179830_ytkf.t2	Bv6_155860_wsia.t1	Bv9_204870_qdsa.t1
	Bv4_071420_wysg.t1	Bv3_054570_ronj.t1	Bv9_218830_sfri.t1	Bv6_131240_jwxa.t1	Bv_011590_atkw.t1	Bv5_122370_nrgn.t1	Bv9_213380_kxhh.t1	Bv6_128270_zqrd.t1	Bv7_172210_zsin.t1	Bv3_054380_zdce.t1	Bv9_203260_okmn.t1	Bv2_044460_jkmm.t1	Bv4_078700_xtwc.t1	Bv2_034950_jxjw.t1	Bv7_179080_meon.t1	Bv5_114810_nmrg.t1	Bv_001150_xsws.t1	Bv4_085970_ctip.t1	Bv7_157470_urmk.t1	Bv6_147470_qqmp.t1	Bv9_220860_trmt.t1	Bv2_044480_afgi.t1	Bv6_143250_ckdy.t1	Bv7_160900_jcod.t1	Bv_018180_qegt.t1	Bv4_076080_fiea.t1	Bv2_034120_qxii.t1	Bv3_056040_mcxf.t1	Bv3_050800_uonp.t1	Bv9_210020_gwdj.t1	Bv8_191590_rdrm.t1	Bv7_179830_ytkf.t1	Bv5_117100_douh.t1	Bv2_029490_pyax.t1
	Bv9_220300_mzaj.t1	Bv8_192930_jdmz.t1	Bv7_171180_eciq.t1	Bv7_165170_gttx.t1	Bv5_098670_jerc.t1	Bv8_191700_ekyr.t1	Bv1_012570_onxp.t1	Bv4_081780_orpg.t1	Bv9_202450_cuiz.t1	Bv1_015270_jcra.t1	Bv2_043510_sqnh.t1	Bv9_205890_nwnt.t1	Bv5_121510_iogq.t1	Bv8_189520_xuyr.t1	Bv4_096020_ahue.t1	Bv4_088640_yjkq.t1	Bv5_118560_gifn.t1	Bv3_047980_ftmn.t1	Bv6_136060_onfa.t1	Bv5_126760_eiep.t1	Bv_003740_fcpn.t1	Bv3_065600_tmso.t1	Bv5_113940_uhsx.t1	Bv3_060110_ygix.t1	Bv3_050050_cuex.t1	Bv7_159020_afew.t1	Bv7_176830_aktj.t1	Bv9_204670_pzrd.t1	Bv8_194070_nnse.t1	Bv3_060780_dpcs.t1	Bv5_102540_koru.t1	Bv4_092330_rcik.t1	Bv5_126370_tmuf.t1	Bv4_079650_igus.t1
	Bv_005350_rfnt.t1	Bv_010980_ezrz.t1	Bv8_194020_jwkr.t1	Bv4_087200_teje.t1	Bv8_185920_jwgr.t1	Bv9_219620_jtdw.t1	Bv1_023370_wkxz.t1	Bv9_218500_neoy.t1	Bv9_205860_tuei.t1	Bv7_172460_gqtg.t1	Bv6_135400_doij.t1	Bv7_160850_krfn.t1	Bv1_017860_eoqf.t1	Bv3_070790_ihpj.t1	Bv7_164040_xodf.t1	Bv5_102220_jshp.t1	Bv2_031410_mmzr.t1	Bv_001320_mryz.t1	Bv6_142010_npsj.t1	Bv1_016440_cupi.t1	Bv7_158160_wmns.t1	Bv5_120080_mwsw.t1	Bv8_195380_eoud.t1	Bv4_088930_fcha.t1	Bv5_116080_prza.t1	Bv1_016440_cupi.t1	Bv9_222500_dhft.t1	Bv1_023110_zkrg.t1	Bv2_047110_nmcw.t1	Bv3_047980_ftmn.t1	Bv5_127020_aeij.t2	Bv3_064610_wohd.t1	Bv_003740_fcpn.t1	Bv7_179670_wurk.t1
	Bv7_157270_anxq.t1	Bv7_174030_anqs.t1	Bv7_172050_sdpx.t1	Bv9_204490_pnoh.t1	Bv6_142340_gxjz.t1	Bv8_191700_ekyr.t2	Bv7_167090_ttay.t1	Bv2_044740_efmk.t1	Bv9_205690_zyww.t1	Bv_012960_tscq.t1	Bv3_058120_efri.t1	Bv7_157730_wzhn.t1	Bv6_152780_xzsi.t1	Bv1_019580_ydoq.t1	Bv_011900_rnqh.t1	Bv6_127640_yoyr.t1	Bv9_205210_rktd.t2	Bv7_157420_nccy.t1	Bv5_123610_jppx.t1	Bv9_205930_zwcx.t1	Bv9_220800_jiun.t1	Bv4_084330_ugoh.t1	Bv4_094780_ukhf.t1	Bv6_130770_ktyo.t1	Bv3_061490_ruin.t1	Bv7_169500_emrj.t1	Bv7_159040_xqku.t1	Bv6_152920_xnqc.t1	Bv_003420_suqa.t1	Bv_001320_mryz.t1	Bv5_127020_aeij.t1	Bv5_110180_yyjz.t1	Bv7_158160_wmns.t1	Bv8_198490_jydq.t1
	Bv9_215070_jgoo.t2	Bv5_123400_caud.t1	Bv4_092880_yfef.t1	Bv2_034120_qxii.t1	Bv7_169210_axgz.t1	Bv_017620_jwjt.t1	Bv7_179220_afmk.t1	Bv3_066710_egei.t1	Bv6_155600_ggjg.t1	Bv4_088640_yjkq.t1	Bv5_117860_oncj.t1	Bv_008430_qdfk.t1	Bv6_152780_xzsi.t2	Bv5_126160_eitk.t1	Bv4_076510_jyhw.t1	Bv3_064920_zonj.t1	Bv9_205210_rktd.t1	Bv_013500_hfua.t1	Bv9_220950_fusz.t1	Bv_010810_cqdx.t1	Bv8_197300_kexd.t1	Bv8_182890_ghwm.t1	Bv5_125070_dkjs.t1	Bv4_088110_efqj.t1	Bv3_061490_ruin.t2	Bv4_084440_pfoi.t1	Bv7_174030_anqs.t1	Bv5_115260_ktry.t2	Bv_015160_wyoq.t1	Bv7_157420_nccy.t1	Bv6_150150_pmat.t1	Bv9_207110_ajcm.t1	Bv9_220800_jiun.t1	Bv4_071220_cfkg.t2
	Bv9_223350_epeu.t1	Bv1_017460_ceje.t1	Bv2_029840_aqhf.t1	Bv4_077660_kmjz.t1	Bv9_210020_gwdj.t1	Bv6_155860_wsia.t1	Bv3_055430_cwda.t1	Bv3_066700_jpkg.t1	Bv9_213270_eewa.t1	Bv6_150200_jgri.t1	Bv2_032140_fwzx.t1	Bv_009580_arzk.t1	Bv_014320_zzuu.t1	Bv5_111450_aqwk.t1	Bv_000670_mfgu.t1	Bv4_071090_wzrs.t1	Bv6_133600_kafw.t1	Bv7_172050_sdpx.t1	Bv6_150220_ucyg.t1	Bv7_169920_oape.t1	Bv6_144630_ykwu.t1	Bv_001110_zdwu.t1	Bv8_196970_eprr.t1	Bv4_078420_muni.t1	Bv8_187970_taqm.t1	Bv5_118300_nykq.t1	Bv7_165430_fyrj.t1	Bv6_141500_fetn.t1	Bv6_151570_ymdg.t1	Bv_013500_hfua.t1	Bv9_207060_xriz.t1	Bv4_079490_gwhy.t1	Bv8_197300_kexd.t1	Bv4_071220_cfkg.t1
	Bv8_182740_dkze.t1	Bv9_202610_ptjh.t1	Bv7_177800_jyeq.t1	Bv5_100880_qdgj.t1	Bv3_060780_dpcs.t1	Bv5_117100_douh.t1	Bv6_130710_cfie.t1	Bv_016750_foyz.t1	Bv8_193510_ekpr.t1	Bv2_044420_ropz.t1	Bv8_200320_sogi.t1	Bv3_053060_agyt.t1	Bv2_033160_tqyy.t1	Bv5_101640_thfj.t1	Bv7_178960_zmim.t1	Bv2_029400_xprd.t1	Bv8_186410_rtos.t1	Bv1_006530_jagy.t1	Bv7_173540_axwn.t1	Bv6_147110_njcr.t1	Bv7_179140_qzfy.t1	Bv5_110320_inqt.t1	Bv9_216770_tpxk.t1	Bv2_037730_cfjg.t1	Bv8_181910_msuc.t1	Bv7_175540_mdof.t1	Bv4_071460_ztpw.t1	Bv2_046670_fhwx.t1	Bv_002040_nnjq.t1	Bv8_186430_eniz.t1	Bv6_142670_jpqk.t1	Bv4_079930_ydpt.t1	Bv6_144630_ykwu.t1	Bv4_091220_zayg.t2
	Bv_011800_xokj.t1	Bv3_061730_usyf.t1	Bv8_183850_oohj.t1	Bv6_142200_hpfx.t1	Bv4_085970_ctip.t1	Bv5_126370_tmuf.t1	Bv3_055670_facw.t1	Bv6_153070_coxk.t1	Bv9_221980_hehi.t1	Bv6_153040_dzcs.t1	Bv2_031420_yqzx.t1	Bv8_183810_zcfp.t1	Bv2_034040_kizy.t1	Bv1_003770_dufx.t1	Bv3_061790_myrw.t1	Bv3_059070_zjko.t1	Bv1_018770_zsda.t1	Bv3_060110_ygix.t1	Bv9_224520_mweg.t1	Bv5_115240_gmne.t1	Bv9_211960_nicr.t1	Bv9_212050_tjqf.t1	Bv8_196860_akgk.t1	Bv7_177970_rzyk.t1	Bv4_094900_wsip.t1	Bv6_135190_zysx.t1	Bv7_173140_eexc.t1	Bv5_123330_jyth.t1	Bv4_077250_mcfr.t1	Bv7_172050_sdpx.t1	Bv3_050050_cuex.t1	Bv_011150_edgw.t1	Bv7_179140_qzfy.t1	Bv4_091220_zayg.t1
	Bv8_189980_dfhu.t1	Bv_005490_qmph.t1	Bv3_068420_wksi.t1	Bv6_145050_kfjc.t1	Bv3_047980_ftmn.t1	Bv9_220860_trmt.t1	Bv4_097250_ugkr.t1	Bv_018080_nurs.t1	Bv8_186870_mjho.t1	Bv3_048690_zurc.t1	Bv5_102040_jzjn.t1	Bv7_160860_mxny.t1	Bv2_034040_kizy.t2	Bv2_039220_prgg.t3	Bv3_067840_wphk.t1	Bv6_153970_criy.t1	Bv5_099120_wmfg.t2	Bv4_085120_trif.t1	Bv4_092590_cwni.t3	Bv1_002580_pggp.t1	Bv4_093260_perp.t1	Bv3_062170_fuhi.t1	Bv3_066070_suio.t1	Bv3_064170_kood.t1	Bv4_093200_hwsr.t1	Bv5_124410_drru.t1	Bv5_117100_douh.t1	Bv5_115260_ktry.t1	Bv5_126820_nwhj.t2	Bv1_006530_jagy.t1	Bv6_154010_aich.t1	Bv4_085960_kxrm.t1	Bv9_211960_nicr.t1	Bv6_129110_yusp.t1
	Bv5_102780_qjiz.t1	Bv7_171850_enuy.t1	Bv7_157610_jfdc.t1	Bv_015720_eoke.t1	Bv_001320_mryz.t1	Bv_003740_fcpn.t1	Bv7_177710_jrmq.t1	Bv2_027370_nnup.t1	Bv1_011200_oksw.t1	Bv2_042080_jedk.t1	Bv9_220690_qddh.t1	Bv7_157710_eowm.t1	Bv3_056470_akqt.t1	Bv1_015410_neco.t1	Bv2_027370_nnup.t1	Bv1_009510_hfps.t1	Bv6_132260_ruqr.t1	Bv1_007720_uzgx.t1	Bv4_092590_cwni.t1	Bv5_113730_kjyc.t1	Bv9_206790_yded.t1	Bv_027110_gsie.t1	Bv3_050010_rzzx.t1	Bv7_160910_opjc.t1	Bv5_099030_jxuj.t1	Bv4_076090_tpon.t1	Bv3_050130_tcoy.t1	Bv5_109340_uruc.t1	Bv6_155460_rmjw.t2	Bv3_060110_ygix.t1	Bv4_082240_kjnj.t1	Bv1_004030_mnqa.t1	Bv4_093260_perp.t1	Bv3_068240_ksfm.t1
	Bv6_155600_ggjg.t1	Bv3_058440_toia.t1	Bv9_219800_trhy.t1	Bv_042700_jrnn.t1	Bv7_157420_nccy.t1	Bv7_158160_wmns.t1	Bv8_202160_mcum.t1	Bv4_091940_mukq.t1	Bv5_102850_riew.t1	Bv1_012330_neiw.t1	Bv9_203000_cxiz.t1	Bv6_151130_jrcw.t1	Bv1_019110_qkqw.t1	Bv5_102650_itko.t1	Bv2_040730_krzq.t1	Bv8_186610_hfuo.t1	Bv4_076730_ouwh.t1	Bv8_199110_cuct.t1	Bv4_092590_cwni.t2	Bv4_076100_jmef.t1	Bv9_209610_zafa.t1	Bv_018210_mdju.t1	Bv7_173290_pfqt.t1	Bv8_189360_jeca.t1	Bv9_213200_dzjk.t1	Bv6_146880_sfqe.t1	Bv_015460_pdpf.t1	Bv6_135620_ncyn.t1	Bv5_102840_rcqt.t2	Bv4_085120_trif.t1	Bv8_193650_pucr.t1	Bv9_225320_drop.t1	Bv9_206790_yded.t1	Bv9_217010_ehmr.t1
	Bv3_050270_osyd.t1	Bv4_092370_cxsc.t1	Bv4_086350_pcmw.t1	Bv9_210960_tioy.t2	Bv_013500_hfua.t1	Bv9_220800_jiun.t1	Bv6_150050_izro.t1	Bv1_015270_jcra.t1	Bv6_130760_hwmz.t1	Bv_042700_jrnn.t1	Bv5_118560_gifn.t1	Bv6_142090_tskf.t1	Bv_013360_irfm.t1	Bv2_039220_prgg.t2	Bv5_109360_mnjm.t1	Bv1_001840_qpae.t1	Bv4_094780_ukhf.t1	Bv1_022500_hpmy.t1	Bv8_181200_pssw.t1	Bv1_006010_wkoi.t1	Bv2_039930_nhng.t1	Bv9_223780_mtky.t1	Bv5_121660_eqrz.t1	Bv6_142340_gxjz.t1	Bv2_043670_hzgm.t1	Bv5_109580_tdwz.t1	Bv7_167070_hkox.t1	Bv_004880_wraw.t2	Bv9_208710_fmhq.t1	Bv1_007720_uzgx.t1	Bv2_039660_pewg.t1	Bv9_225320_drop.t2	Bv9_209610_zafa.t1	Bv2_026670_qeqp.t1
	Bv8_196100_yucp.t1	Bv8_196560_wyic.t1	Bv7_178240_wqrn.t1	Bv8_188400_otup.t1	Bv8_186430_eniz.t1	Bv8_197300_kexd.t1	Bv1_019430_ahxx.t1	Bv6_146600_qkwa.t1	Bv1_022580_dsuj.t1	Bv3_061800_omip.t1	Bv5_099120_wmfg.t1	Bv5_103930_rote.t1	Bv6_134870_mpfw.t1	Bv2_039220_prgg.t1	Bv1_021010_dyhz.t1	Bv8_200880_ukxp.t1	Bv2_039530_rzfa.t1	Bv9_224800_wfho.t1	Bv8_181200_pssw.t2	Bv3_054310_oaan.t1	Bv4_088640_yjkq.t1	Bv9_221020_azmu.t1	Bv6_134140_guwn.t1	Bv4_089380_ywut.t1	Bv2_039420_urip.t1	Bv5_097900_rjth.t1	Bv9_211960_nicr.t1	Bv_004880_wraw.t1	Bv6_150270_tccw.t1	Bv8_199110_cuct.t1	Bv6_150860_qdxk.t1	Bv_013310_mcjm.t1	Bv2_039930_nhng.t1	Bv9_221880_kecu.t1
	Bv8_192190_zecz.t1	Bv5_102180_pyut.t1	Bv9_216760_nmkn.t1	Bv4_076500_omfp.t1	Bv7_172050_sdpx.t1	Bv6_144630_ykwu.t1	Bv3_050270_osyd.t1	Bv3_062160_pmhj.t1	Bv7_171180_eciq.t1	Bv6_150280_xkfx.t1	Bv5_115750_kuem.t1	Bv5_104240_omew.t1	Bv2_039420_urip.t1	Bv5_115670_jkio.t1	Bv2_040730_krzq.t2	Bv6_129330_guko.t1	Bv9_210390_kwcf.t1	Bv3_066960_ythe.t1	Bv6_138330_cxtt.t1	Bv3_055770_nfaf.t1	Bv9_215630_epsz.t1	Bv6_154640_urqg.t1	Bv_019010_ypcs.t1	Bv8_197740_kacq.t1	Bv8_196590_wfxk.t1	Bv3_063180_ujux.t1	Bv3_056200_gsfa.t1	Bv9_210670_faih.t1	Bv7_169780_iesx.t1	Bv1_022500_hpmy.t1	Bv8_187240_yzph.t1	Bv6_147850_ictj.t1	Bv4_088640_yjkq.t1	Bv1_001500_zhap.t1
	Bv7_163070_wxsj.t1	Bv4_090510_myqr.t1	Bv6_135880_dcew.t1	Bv3_066740_fjum.t1	Bv1_006530_jagy.t1	Bv7_179140_qzfy.t1	Bv5_122790_pzmw.t1	Bv3_062290_orod.t1	Bv4_080570_cfgt.t1	Bv_010140_adna.t1	Bv1_016960_ucrj.t1	Bv6_141270_isgf.t1	Bv4_083780_pjwp.t1	Bv1_001530_ewdr.t1	Bv_029410_tcig.t1	Bv5_124740_pxph.t1	Bv4_079520_ttxx.t1	Bv8_186870_mjho.t1	Bv_014100_jike.t1	Bv5_126220_ogmh.t1	Bv5_123400_caud.t1	Bv1_009510_hfps.t1	Bv9_216530_dyiq.t2	Bv7_163480_fgmh.t1	Bv9_218390_pqep.t1	Bv_007620_enci.t1	Bv_029410_tcig.t1	Bv6_150660_wqes.t1	Bv5_117150_sezg.t1	Bv9_212390_ofee.t1	Bv2_039420_urip.t1	Bv6_141750_qumr.t1	Bv9_215630_epsz.t1	Bv4_072580_ryfp.t1
	Bv7_172050_sdpx.t1	Bv_004420_ynjn.t1	Bv6_142390_kqpa.t1	Bv3_066210_cetu.t1	Bv3_060110_ygix.t1	Bv9_211960_nicr.t1	Bv2_034410_wcui.t1	Bv9_210890_xste.t1	Bv7_165890_mzaa.t1	Bv8_198310_aqsh.t1	Bv2_037550_faxh.t1	Bv7_158800_hdhf.t1	Bv4_072470_sygx.t1	Bv8_193960_xyau.t1	Bv1_020620_gite.t1	Bv1_004390_xiqq.t1	Bv6_146080_jsdg.t1	Bv_010520_hgdg.t1	Bv4_073710_zzht.t1	Bv4_095570_rkes.t1	Bv_003400_wmar.t1	Bv6_143460_onff.t1	Bv3_062840_tojm.t1	Bv7_159580_izso.t1	Bv4_088570_wymk.t1	Bv3_048340_odem.t1	Bv5_098290_oqkf.t1	Bv7_159860_knko.t1	Bv1_011650_hxfa.t1	Bv9_202460_padn.t1	Bv6_146420_arsa.t1	Bv5_107610_zwhi.t1	Bv5_123400_caud.t1	Bv1_001780_yemc.t1
	Bv6_142390_kqpa.t1	Bv4_077450_puxj.t1	Bv7_157250_jzto.t1	Bv1_006830_unuu.t1	Bv4_085120_trif.t1	Bv4_093260_perp.t1	Bv_013360_irfm.t1	Bv4_089620_fysn.t1	Bv7_165890_mzaa.t2	Bv2_030500_mifa.t1	Bv4_083010_cpnc.t1	Bv7_160220_paak.t1	Bv_004730_eymh.t1	Bv4_084280_wqeg.t1	Bv9_220790_umjn.t1	Bv3_052840_eaiz.t1	Bv6_146080_jsdg.t2	Bv_001190_wdef.t1	Bv2_036890_twcg.t1	Bv4_088350_mqcf.t1	Bv5_122490_gtzu.t1	Bv1_012500_wrja.t1	Bv_004050_xzzo.t1	Bv_001330_toxj.t1	Bv9_202330_hxzg.t1	Bv7_159960_ewpg.t1	Bv1_017360_aqey.t1	Bv4_082430_pdep.t1	Bv_000640_pqff.t1	Bv9_224800_wfho.t1	Bv6_141590_fxhq.t1	Bv6_139200_zcsu.t1	Bv_003400_wmar.t1	Bv1_001780_yemc.t2
	Bv4_089380_ywut.t1	Bv1_002450_cgie.t1	Bv1_002200_xudp.t1	Bv4_088810_ayoo.t1	Bv1_007720_uzgx.t1	Bv9_206790_yded.t1	Bv6_148050_gcad.t1	Bv1_005110_fugu.t1	Bv9_226050_djpm.t1	Bv5_099520_owwp.t1	Bv6_127320_cktt.t1	Bv8_197630_nuix.t1	Bv4_083430_wfoh.t1	Bv8_192690_amnn.t1	Bv_007660_czif.t1	Bv6_155340_htwh.t1	Bv8_196860_akgk.t1	Bv4_074510_ggjx.t1	Bv_012860_ocpq.t1	Bv5_100050_aqae.t1	Bv1_005250_sofu.t1	Bv9_208300_fcfp.t1	Bv2_031420_yqzx.t1	Bv3_054870_upym.t1	Bv6_130590_xqxy.t1	Bv1_020740_tpwj.t1	Bv4_088380_qpyy.t1	Bv5_103100_rrjk.t1	Bv5_117150_sezg.t2	Bv3_066960_ythe.t1	Bv1_019110_qkqw.t1	Bv5_122060_qwqm.t1	Bv5_122490_gtzu.t1	Bv6_144620_pima.t1
	Bv9_202600_xktm.t1	Bv7_168720_zftj.t1	Bv_014700_rayx.t1	Bv6_128270_zqrd.t1	Bv8_199110_cuct.t1	Bv9_209610_zafa.t1	Bv9_206520_irex.t1	Bv9_209610_zafa.t1	Bv9_202920_taet.t1	Bv7_176710_wfza.t1	Bv5_098300_cwdh.t1	Bv6_153650_mgwn.t1	Bv9_213200_dzjk.t1	Bv7_179610_tysn.t1	Bv3_070260_iznp.t1	Bv2_046830_uhac.t1	Bv5_104830_tgtd.t1	Bv3_054720_ardn.t1	Bv5_104600_ssrc.t1	Bv_007550_ymqy.t1	Bv5_114460_rohe.t1	Bv3_054860_wjth.t2	Bv_017710_hsfc.t1	Bv8_190000_ancf.t1	Bv_002910_wkct.t1	Bv6_148210_fxwy.t1	Bv7_177700_dygi.t1	Bv6_129380_msqq.t1	Bv9_212890_czrr.t1	Bv9_205690_zyww.t1	Bv4_093200_hwsr.t2	Bv6_149970_dkfq.t1	Bv1_005250_sofu.t1	Bv5_124700_pjux.t2
	Bv6_147830_zjgn.t1	Bv2_035330_sezc.t1	Bv6_130760_hwmz.t1	Bv7_170220_amey.t1	Bv1_022500_hpmy.t1	Bv2_039930_nhng.t1	Bv8_201450_wmys.t1	Bv5_099520_owwp.t1	Bv_010550_zfso.t1	Bv_006310_uzha.t1	Bv2_045460_gsdw.t1	Bv3_049660_oudd.t1	Bv7_177090_aaco.t2	Bv9_222170_mjxh.t1	Bv3_059150_zokm.t1	Bv7_180000_eoqx.t1	Bv6_128000_kmaz.t1	Bv1_022840_qira.t1	Bv5_121900_wzce.t1	Bv3_050250_agfa.t1	Bv3_048420_adej.t1	Bv1_018280_keaa.t2	Bv4_093310_sifs.t1	Bv_001320_mryz.t1	Bv2_047510_icgt.t1	Bv8_200960_gasq.t1	Bv_003400_wmar.t1	Bv1_014240_sjxh.t1	Bv4_082560_dsuz.t1	Bv8_186870_mjho.t1	Bv3_062910_ttqn.t1	Bv6_132070_dsit.t1	Bv5_114460_rohe.t1	Bv5_124700_pjux.t1
	Bv9_217740_uajm.t1	Bv6_137520_ehht.t1	Bv8_193710_zqnk.t1	Bv3_066730_fngj.t1	Bv9_212390_ofee.t1	Bv4_088640_yjkq.t1	Bv9_218830_sfri.t1	Bv9_215630_epsz.t1	Bv_009580_arzk.t1	Bv6_128040_kdyh.t1	Bv4_094440_yrsc.t1	Bv3_063650_uodp.t1	Bv2_046760_tquf.t1	Bv5_121940_ftgm.t1	Bv3_062290_orod.t1	Bv5_119910_cjhh.t1	Bv7_167130_kugn.t1	Bv1_008370_qfmr.t1	Bv4_079790_fjpd.t1	Bv5_125600_nhir.t1	Bv1_006410_cxzg.t1	Bv1_018280_keaa.t1	Bv2_032140_fwzx.t1	Bv8_202170_qmjz.t1	Bv1_012580_uype.t1	Bv2_029150_qekw.t1	Bv_015050_qoih.t1	Bv3_070250_kusi.t1	Bv5_100170_wijc.t1	Bv_010520_hgdg.t1	Bv9_214090_zdyg.t1	Bv5_119010_hwsw.t1	Bv3_048420_adej.t1	Bv9_215530_dukz.t1
	Bv2_044460_jkmm.t1	Bv1_016620_gxao.t1	Bv9_205860_tuei.t1	Bv1_022030_ueac.t2	Bv9_202460_padn.t1	Bv9_215630_epsz.t1	Bv7_161290_sfjr.t1	Bv4_093080_afxn.t1	Bv4_081360_xqnr.t1	Bv_011900_rnqh.t1	Bv5_106750_nhqz.t1	Bv8_194000_prxq.t1	Bv8_188280_zqur.t1	Bv5_126320_ofqf.t1	Bv_009650_oyjz.t1	Bv2_037920_asug.t1	Bv5_099120_wmfg.t1	Bv2_032750_hwas.t1	Bv6_143330_gsxm.t1	Bv7_162250_pymu.t1	Bv7_171860_tona.t1	Bv4_081600_apqy.t1	Bv4_095420_jfgi.t1	Bv6_155440_yozt.t1	Bv7_157410_wdnd.t1	Bv6_147110_njcr.t1	Bv6_144630_ykwu.t1	Bv2_032920_more.t1	Bv7_170090_iscn.t1	Bv_001190_wdef.t1	Bv_015800_crtc.t1	Bv7_165610_outk.t1	Bv1_006410_cxzg.t1	Bv_011670_tram.t1
	Bv9_205890_nwnt.t1	Bv5_119380_ffqy.t1	Bv4_071420_wysg.t1	Bv1_022030_ueac.t1	Bv9_224800_wfho.t1	Bv5_123400_caud.t1	Bv2_029960_kjjz.t1	Bv3_066750_ziig.t1	Bv4_074510_ggjx.t1	Bv5_121020_znma.t1	Bv5_113200_zmoe.t1	Bv2_046750_sdzn.t1	Bv9_203240_qoku.t1	Bv9_206790_yded.t1	Bv5_100450_ygei.t1	Bv1_003070_ptoi.t1	Bv_038590_qxur.t1	Bv6_149380_cztd.t1	Bv4_075710_apcq.t1	Bv1_007340_kufs.t1	Bv6_137050_dufo.t1	Bv1_022240_qhaw.t1	Bv4_079520_ttxx.t1	Bv5_099620_jqhw.t1	Bv4_088900_pffq.t1	Bv5_126060_kyko.t1	Bv5_107840_xyfg.t1	Bv2_039720_mzqr.t1	Bv2_029210_mrro.t1	Bv4_074510_ggjx.t1	Bv3_048580_stcm.t1	Bv4_089100_jhnr.t1	Bv7_171860_tona.t1	Bv6_142490_tpyt.t1
	Bv7_160850_krfn.t1	Bv1_001410_osza.t1	Bv4_091700_fkuy.t1	Bv7_160280_pcwa.t1	Bv3_066960_ythe.t1	Bv_003400_wmar.t1	Bv4_080400_hfce.t1	Bv1_022590_ytie.t1	Bv7_178240_wqrn.t1	Bv8_186050_wdpg.t1	Bv4_073380_pkgt.t1	Bv1_012080_wkrw.t1	Bv_013960_gitg.t1	Bv5_116690_tzdo.t1	Bv5_103410_twgr.t1	Bv1_005000_xqfu.t1	Bv6_152370_nquh.t1	Bv9_202450_cuiz.t1	Bv4_075720_pmcc.t2	Bv1_015140_tktj.t1	Bv1_005110_fugu.t1	Bv5_124740_pxph.t1	Bv3_051020_qoig.t1	Bv4_072860_tkmu.t1	Bv1_022680_kism.t1	Bv9_207190_tztk.t1	Bv1_002150_cika.t1	Bv7_177100_jhyq.t1	Bv6_128270_zqrd.t1	Bv3_054720_ardn.t1	Bv_008560_eksu.t1	Bv3_056380_ameu.t1	Bv6_137050_dufo.t1	Bv6_150830_kuap.t1
	Bv7_157730_wzhn.t1	Bv5_100880_qdgj.t1	Bv7_157280_zzdg.t1	Bv6_129400_oosy.t1	Bv9_205690_zyww.t1	Bv5_122490_gtzu.t1	Bv8_190730_noee.t1	Bv6_127750_mknh.t1	Bv7_160900_jcod.t1	Bv2_034120_qxii.t1	Bv9_210920_jfqt.t1	Bv3_054460_tcdj.t1	Bv3_070560_mixs.t1	Bv2_042610_cemu.t1	Bv1_011840_xsqo.t1	Bv5_115740_usof.t1	Bv5_105580_nnyy.t1	Bv4_078420_muni.t1	Bv4_075710_apcq.t2	Bv2_030820_uzuf.t1	Bv5_115530_icik.t1	Bv5_125330_cwhm.t1	Bv3_067420_kppk.t1	Bv2_025630_ghsd.t2	Bv5_122090_ipnp.t1	Bv9_209680_qnpt.t1	Bv4_079640_yozf.t1	Bv6_127820_ixrf.t1	Bv_003430_jstq.t1	Bv1_022840_qira.t1	Bv9_218390_pqep.t1	Bv6_130120_uxpp.t1	Bv1_005110_fugu.t1	Bv7_161850_tisz.t1
	Bv_008430_qdfk.t1	Bv6_153160_dzeo.t1	Bv9_206520_irex.t1	Bv1_000650_phuh.t1	Bv8_186870_mjho.t1	Bv1_005250_sofu.t1	Bv5_121000_kpyy.t1	Bv_010130_fspt.t1	Bv3_060110_ygix.t1	Bv7_176830_aktj.t1	Bv6_151080_eimp.t4	Bv1_016710_czng.t1	Bv5_097730_kkkw.t1	Bv5_102660_ugqg.t1	Bv2_038130_dmpq.t1	Bv6_150640_gngh.t1	Bv2_032140_fwzx.t1	Bv6_147270_mizt.t1	Bv4_075720_pmcc.t1	Bv1_008830_rexn.t2	Bv5_115920_rinj.t1	Bv2_046830_uhac.t1	Bv6_128000_kmaz.t1	Bv9_225240_oegr.t1	Bv_013030_haee.t1	Bv9_219170_mzpd.t1	Bv5_115200_uwns.t1	Bv5_102930_zweh.t1	Bv6_129960_kize.t1	Bv1_008370_qfmr.t1	Bv2_043750_dfpy.t1	Bv7_161660_wzop.t1	Bv5_115530_icik.t1	Bv2_025370_ughh.t1
	Bv_009580_arzk.t1	Bv6_131350_frer.t1	Bv3_055920_xsqm.t1	Bv8_200940_ancn.t1	Bv_010520_hgdg.t1	Bv5_114460_rohe.t1	Bv7_167220_ooua.t1	Bv_010980_ezrz.t1	Bv4_088930_fcha.t1	Bv9_222500_dhft.t1	Bv6_143710_fyog.t1	Bv3_062450_wgqm.t1	Bv4_078130_qtzh.t1	Bv6_145240_txwg.t1	Bv6_150120_qeiz.t1	Bv8_181740_jjeu.t1	Bv6_142100_fpeh.t1	Bv5_115790_xndk.t1	Bv2_045780_aqwi.t1	Bv5_108240_eqtc.t1	Bv5_111530_gjcg.t1	Bv_009320_qrjh.t1	Bv8_194190_qfrm.t1	Bv1_023200_jmkt.t1	Bv8_192760_yast.t1	Bv9_224520_mweg.t1	Bv2_044740_efmk.t1	Bv5_116750_zqhy.t1	Bv_003240_ttcu.t1	Bv2_032750_hwas.t1	Bv1_003650_fuqn.t1	Bv_011140_cxqc.t1	Bv5_115920_rinj.t1	Bv1_001500_zhap.t2
	Bv3_053060_agyt.t1	Bv2_034210_tend.t1	Bv5_116940_nytj.t1	Bv1_008800_xyuj.t1	Bv_001190_wdef.t1	Bv3_048420_adej.t1	Bv9_214440_txhm.t1	Bv9_211960_nicr.t1	Bv6_130770_ktyo.t1	Bv_001410_cdyg.t1	Bv5_103590_ssnf.t1	Bv2_043990_ukxy.t1	Bv7_167090_ttay.t1	Bv7_170350_atkc.t1	Bv5_105490_risf.t1	Bv8_192660_rjnj.t1	Bv_001710_ogue.t1	Bv4_071800_fanm.t1	Bv4_082290_reut.t1	Bv1_016130_hujh.t1	Bv4_095830_aore.t1	Bv8_195190_oipq.t1	Bv5_104940_zody.t1	Bv8_184430_oiec.t1	Bv1_018220_rjut.t2	Bv7_171550_gsdo.t1	Bv5_102950_kxpz.t1	Bv5_108480_xttp.t1	Bv5_111680_xork.t2	Bv6_149380_cztd.t1	Bv6_132980_satj.t1	Bv2_037540_rutq.t1	Bv5_111530_gjcg.t1	Bv4_096020_ahue.t1
	Bv8_183810_zcfp.t1	Bv6_129410_ehiw.t1	Bv6_155600_ggjg.t1	Bv6_137520_ehht.t1	Bv4_074510_ggjx.t1	Bv1_006410_cxzg.t1	Bv4_089400_kqta.t1	Bv3_060180_zcmm.t1	Bv4_088110_efqj.t1	Bv7_159040_xqku.t1	Bv4_078290_pxxw.t1	Bv6_130370_nohx.t1	Bv9_210020_gwdj.t1	Bv7_177960_sqfu.t1	Bv6_155740_wuuo.t1	Bv2_028890_aomj.t1	Bv6_152040_ospw.t1	Bv2_044320_jzrj.t1	Bv2_029810_ytgo.t1	Bv5_101820_ojox.t1	Bv5_121020_znma.t1	Bv8_200240_opoe.t1	Bv1_011300_oxqt.t1	Bv1_001400_dfyi.t1	Bv1_018220_rjut.t3	Bv3_063280_djwa.t1	Bv8_194900_xgyg.t1	Bv1_001230_oini.t1	Bv5_119620_igxq.t1	Bv9_202450_cuiz.t1	Bv4_079500_amso.t1	Bv6_154490_kizo.t1	Bv4_095830_aore.t1	Bv2_047410_swff.t1
	Bv7_160860_mxny.t1	Bv7_174220_husc.t1	Bv9_207750_rums.t1	Bv9_217210_wxcq.t1	Bv3_054720_ardn.t1	Bv7_171860_tona.t1	Bv9_202600_xktm.t1	Bv3_056200_gsfa.t1	Bv4_078420_muni.t1	Bv2_034360_dico.t1	Bv9_211650_jxhp.t1	Bv4_086280_yuxe.t1	Bv5_107440_mgrg.t2	Bv2_025170_ehai.t1	Bv3_049550_ujsq.t1	Bv8_184900_dofx.t1	Bv1_018740_qrnh.t1	Bv6_151560_tgpf.t1	Bv5_103220_ecia.t1	Bv6_144920_juhk.t1	Bv2_025900_wooo.t1	Bv6_130270_yemk.t2	Bv5_121050_fnik.t1	Bv6_137410_jqmj.t1	Bv7_157780_henu.t1	Bv9_214310_xfuh.t1	Bv5_124950_xnwy.t1	Bv_003650_hdmc.t1	Bv2_027280_wuzk.t1	Bv4_078420_muni.t1	Bv9_214730_xhsg.t1	Bv8_197420_sect.t1	Bv5_121020_znma.t1	Bv3_056330_aduh.t1
	Bv7_157710_eowm.t1	Bv4_077130_rtdr.t1	Bv6_154760_nipz.t1	Bv_034920_gmpj.t1	Bv1_022840_qira.t1	Bv6_137050_dufo.t1	Bv9_207750_rums.t1	Bv3_066710_egei.t2	Bv9_212390_ofee.t1	Bv5_115240_gmne.t1	Bv1_020940_guem.t1	Bv8_186320_ypoe.t1	Bv_004260_grqa.t1	Bv8_198010_iscp.t1	Bv3_051210_euiy.t1	Bv5_102940_qcrz.t1	Bv7_174530_yznp.t1	Bv6_134090_eenr.t1	Bv1_005020_ykrn.t1	Bv3_056900_ipjm.t1	Bv1_003160_kchz.t1	Bv3_056880_dgoh.t1	Bv1_005130_tdmj.t1	Bv_001220_icqt.t1	Bv8_197150_tysy.t1	Bv8_198610_rfoi.t1	Bv6_144670_fumc.t1	Bv9_220860_trmt.t1	Bv_025240_tcqa.t1	Bv6_147270_mizt.t1	Bv5_114390_pjnp.t1	Bv5_125740_enpz.t1	Bv2_025900_wooo.t1	Bv5_110050_wqme.t1
	Bv6_151130_jrcw.t1	Bv3_063490_wxuk.t1	Bv8_192190_zecz.t1	Bv_038700_uxcg.t1	Bv1_008370_qfmr.t1	Bv1_005110_fugu.t1	Bv6_134870_mpfw.t1	Bv9_210960_tioy.t2	Bv2_037730_cfjg.t1	Bv7_174030_anqs.t1	Bv9_205330_redy.t1	Bv9_223340_umun.t1	Bv9_212080_psjf.t1	Bv_009680_chye.t1	Bv3_055820_cofs.t1	Bv9_211510_xaaa.t1	Bv9_210920_jfqt.t1	Bv1_019430_ahxx.t2	Bv8_184130_kpyd.t1	Bv7_163600_xkui.t1	Bv4_095050_nzag.t1	Bv6_143350_mkna.t1	Bv8_201950_rakx.t1	Bv6_140080_kuop.t1	Bv3_069850_woai.t1	Bv6_133980_xqzw.t1	Bv3_053380_tegz.t1	Bv3_063690_hnes.t1	Bv2_039120_dscc.t1	Bv5_115790_xndk.t1	Bv5_119800_woex.t1	Bv4_086570_mxor.t1	Bv1_003160_kchz.t1	Bv_011670_tram.t2
	Bv6_142090_tskf.t1	Bv1_005250_sofu.t1	Bv3_062340_hpte.t1	Bv8_188920_dreg.t1	Bv2_032750_hwas.t1	Bv5_115530_icik.t1	Bv9_222320_yqeq.t1	Bv7_179080_meon.t1	Bv7_177970_rzyk.t1	Bv7_165430_fyrj.t1	Bv9_206870_qdjf.t1	Bv9_205670_xuiq.t1	Bv_008000_efrt.t1	Bv2_037540_rutq.t1	Bv4_074280_xrkj.t1	Bv2_032990_jeyh.t1	Bv5_112410_ijag.t1	Bv9_205660_jhqe.t1	Bv1_006980_ooqx.t1	Bv4_078080_qjtq.t1	Bv4_078280_ymnd.t1	Bv2_028370_yfeg.t1	Bv6_133790_fwgj.t1	Bv_010520_hgdg.t1	Bv5_098340_qamf.t1	Bv4_088350_mqcf.t1	Bv3_062160_pmhj.t1	Bv8_200890_emit.t1	Bv5_099460_ppau.t1	Bv4_071800_fanm.t1	Bv7_179100_itjc.t1	Bv3_049940_asnn.t1	Bv4_095050_nzag.t1	Bv4_095680_fers.t1
	Bv5_120530_koad.t1	Bv5_104850_rzru.t1	Bv5_097930_juac.t1	Bv_017510_qfef.t1	Bv6_149380_cztd.t1	Bv5_115920_rinj.t1	Bv4_088320_fwja.t1	Bv_042700_jrnn.t1	Bv3_064170_kood.t1	Bv4_071460_ztpw.t1	Bv5_111240_wuqd.t1	Bv5_109160_ehat.t1	Bv6_139880_uaap.t1	Bv4_082560_dsuz.t1	Bv7_164160_fyda.t1	Bv5_108400_kuse.t1	Bv2_036460_uuxn.t1	Bv7_160080_xqpw.t1	Bv1_012830_aofx.t1	Bv3_065470_yjpa.t1	Bv5_121930_sium.t1	Bv2_044010_sooi.t1	Bv2_047920_tuhh.t1	Bv4_091370_wtjc.t1	Bv4_094820_teui.t1	Bv7_176010_ahwr.t1	Bv_017620_jwjt.t1	Bv3_068090_nzrr.t1	Bv4_077240_atpn.t1	Bv2_044320_jzrj.t1	Bv6_153530_penn.t1	Bv2_046270_egph.t1	Bv4_086630_jtif.t1	Bv9_220310_yupi.t3
	Bv5_103930_rote.t1	Bv5_101610_ghym.t1	Bv2_036170_xyat.t1	Bv8_182930_hzgp.t1	Bv9_202450_cuiz.t1	Bv5_111530_gjcg.t1	Bv5_099200_zpij.t2	Bv2_047700_epea.t1	Bv7_160910_opjc.t1	Bv7_173140_eexc.t1	Bv2_039510_hywu.t1	Bv6_135830_qycm.t1	Bv5_107750_yeod.t1	Bv4_071300_xkgg.t2	Bv5_107840_xyfg.t1	Bv3_062100_fzsq.t1	Bv6_127940_eoii.t1	Bv3_052040_qyay.t1	Bv3_067260_zyey.t1	Bv4_083910_fzau.t1	Bv7_176840_wtfh.t1	Bv4_078760_ttuy.t1	Bv9_212110_ezma.t1	Bv1_006530_jagy.t1	Bv2_023420_cngu.t1	Bv9_221810_wprd.t1	Bv1_005460_naex.t1	Bv2_029830_czex.t1	Bv1_007250_fnwu.t1	Bv6_151560_tgpf.t1	Bv3_049780_aiph.t1	Bv3_065170_yrgo.t1	Bv4_078280_ymnd.t1	Bv6_133860_geha.t1
	Bv5_104240_omew.t1	Bv9_208940_mpgj.t1	Bv9_214430_ofui.t1	Bv_031610_rgqy.t1	Bv4_078420_muni.t1	Bv4_095830_aore.t1	Bv4_087360_tywk.t1	Bv3_048320_pcep.t1	Bv8_189360_jeca.t1	Bv8_196640_uznx.t1	Bv3_068810_ffky.t1	Bv4_072030_jncy.t1	Bv4_079390_pxfe.t1	Bv5_116810_xrxs.t1	Bv6_127190_stch.t1	Bv5_126040_rqhp.t1	Bv5_105570_oqzz.t2	Bv9_223700_jeqw.t1	Bv5_122320_gwyk.t1	Bv8_192690_amnn.t1	Bv7_177700_dygi.t1	Bv3_048700_sktd.t1	Bv9_205210_rktd.t2	Bv6_130370_nohx.t1	Bv6_143450_jkhh.t1	Bv6_155300_gcma.t1	Bv9_220800_jiun.t1	Bv8_192250_jzco.t1	Bv2_030930_jgfu.t1	Bv6_134090_eenr.t1	Bv_004160_hgjn.t1	Bv5_126830_jtgy.t1	Bv5_121930_sium.t1	Bv5_116200_kxnj.t1
	Bv6_141270_isgf.t1	Bv8_201710_zryc.t1	Bv5_098670_jerc.t1	Bv9_211960_nicr.t1	Bv6_147270_mizt.t1	Bv5_121020_znma.t1	Bv_002220_ajio.t1	Bv6_137050_dufo.t1	Bv6_142340_gxjz.t1	Bv5_117100_douh.t1	Bv7_157390_zcjw.t1	Bv2_027000_wkex.t1	Bv3_068400_ehmp.t1	Bv2_028970_nzck.t1	Bv4_095050_nzag.t1	Bv8_182160_pzzh.t1	Bv8_197510_qaid.t1	Bv3_055670_facw.t1	Bv4_085880_dryy.t1	Bv4_074770_phci.t1	Bv7_159040_xqku.t1	Bv8_183460_crfu.t1	Bv9_205210_rktd.t1	Bv3_054720_ardn.t1	Bv6_154610_yfry.t1	Bv7_171740_dofm.t1	Bv4_095830_aore.t1	Bv6_148620_kduo.t1	Bv5_120400_jtny.t2	Bv1_019430_ahxx.t2	Bv7_167390_gxmc.t1	Bv9_214290_cnuf.t1	Bv7_176840_wtfh.t1	Bv1_008790_hjyw.t1
	Bv1_017810_mmky.t1	Bv2_037560_axta.t1	Bv_001210_dqhn.t1	Bv_006160_edph.t1	Bv5_115790_xndk.t1	Bv2_025900_wooo.t1	Bv4_075430_ixkd.t1	Bv4_094870_jujt.t1	Bv4_089380_ywut.t1	Bv3_050130_tcoy.t1	Bv7_180350_swgz.t1	Bv1_006520_mjtg.t1	Bv5_102640_xtfy.t1	Bv7_174620_ahjs.t1	Bv5_115200_uwns.t1	Bv6_142790_xjyu.t1	Bv3_053450_aieg.t1	Bv7_160900_jcod.t1	Bv8_200160_trnm.t1	Bv3_050290_cugi.t1	Bv1_002160_srpj.t1	Bv8_197010_cxsi.t1	Bv6_144590_orph.t4	Bv2_030940_atsp.t1	Bv6_153700_qttn.t1	Bv3_058620_mscf.t1	Bv8_185250_oakx.t1	Bv_013370_axiw.t1	Bv5_124040_uoqy.t1	Bv9_205660_jhqe.t1	Bv4_088570_wymk.t1	Bv8_181020_apin.t1	Bv7_177700_dygi.t1	Bv3_060600_fcam.t1
	Bv7_158800_hdhf.t1	Bv7_176950_exwk.t1	Bv_001190_wdef.t1	Bv7_174030_anqs.t1	Bv4_071800_fanm.t1	Bv1_003160_kchz.t1	Bv4_092880_yfef.t1	Bv4_094870_jujt.t2	Bv8_197740_kacq.t1	Bv_015460_pdpf.t1	Bv7_158140_ennr.t1	Bv3_067410_pxzt.t1	Bv3_055670_facw.t1	Bv4_075220_usks.t1	Bv4_095850_rakf.t1	Bv8_185250_oakx.t1	Bv6_145900_cdpe.t1	Bv9_221980_hehi.t1	Bv7_179530_euje.t1	Bv_003220_kikm.t1	Bv6_134420_xnwu.t1	Bv8_185820_cggz.t1	Bv2_024990_kncu.t1	Bv4_075430_ixkd.t1	Bv_005540_ehxz.t1	Bv6_135200_czjd.t1	Bv8_190390_sszj.t1	Bv7_171880_cjsp.t1	Bv2_042570_epif.t1	Bv7_160080_xqpw.t1	Bv1_012580_uype.t1	Bv6_155180_ytax.t1	Bv7_159040_xqku.t1	Bv4_076220_ewfn.t1
	Bv7_160220_paak.t1	Bv3_054350_kdip.t1	Bv1_006520_mjtg.t1	Bv4_093410_naoc.t1	Bv2_044320_jzrj.t1	Bv4_095050_nzag.t1	Bv3_055920_xsqm.t1	Bv6_129940_nmnx.t1	Bv7_163480_fgmh.t1	Bv7_167070_hkox.t1	Bv_000900_iwkj.t1	Bv5_116610_ewoo.t1	Bv6_147910_drkj.t1	Bv3_057210_exji.t1	Bv3_066270_maaq.t1	Bv8_192780_wkip.t1	Bv8_196970_eprr.t1	Bv7_160910_opjc.t1	Bv7_159780_eagk.t1	Bv5_126550_cjcs.t1	Bv_011900_rnqh.t1	Bv8_200250_ppwg.t1	Bv9_211430_oict.t1	Bv1_010070_esky.t1	Bv9_206880_rowz.t1	Bv_014130_mdqi.t1	Bv9_204240_hkpq.t1	Bv2_033240_kpqu.t1	Bv6_156130_fawx.t1	Bv3_052040_qyay.t1	Bv4_072840_cfzo.t1	Bv9_203410_hcfp.t1	Bv3_061730_usyf.t1	Bv5_108480_xttp.t1
	Bv8_197630_nuix.t1	Bv_017620_jwjt.t1	Bv5_119830_kmyx.t1	Bv7_159430_iprc.t1	Bv6_151560_tgpf.t1	Bv4_086630_jtif.t1	Bv3_052040_qyay.t1	Bv6_128690_ayqe.t1	Bv7_159580_izso.t1	Bv9_211960_nicr.t1	Bv1_013550_fjqs.t1	Bv1_000210_pnqr.t1	Bv8_194400_ozpy.t1	Bv2_040370_dcmm.t1	Bv2_033130_kiet.t1	Bv1_011800_wchw.t1	Bv_006200_quiw.t1	Bv7_169320_jtrk.t1	Bv4_094830_yuag.t1	Bv6_149410_dzyz.t1	Bv2_035810_fdtk.t1	Bv_010460_fkht.t2	Bv5_105570_oqzz.t3	Bv7_157570_dmnh.t1	Bv4_086160_cqyx.t2	Bv6_151670_uqpc.t1	Bv3_061850_gcfz.t1	Bv5_103770_wwzr.t1	Bv_016880_kiiq.t1	Bv9_223700_jeqw.t1	Bv4_083430_wfoh.t1	Bv4_083130_ukfn.t1	Bv1_002160_srpj.t1	Bv4_095010_mqht.t1
	Bv6_153650_mgwn.t1	Bv8_181900_nuhp.t1	Bv8_184930_cshk.t1	Bv9_204180_fewy.t1	Bv6_134090_eenr.t1	Bv4_078280_ymnd.t1	Bv9_217690_hmzq.t1	Bv3_066730_fngj.t1	Bv_001330_toxj.t1	Bv3_056200_gsfa.t1	Bv9_208790_jwot.t1	Bv2_027040_efwp.t1	Bv4_082590_titd.t1	Bv4_083260_odkk.t1	Bv8_192480_roap.t1	Bv4_081600_apqy.t1	Bv7_173290_pfqt.t1	Bv7_165890_mzaa.t2	Bv6_142170_makm.t1	Bv2_039250_foom.t1	Bv8_192480_roap.t1	Bv3_048700_sktd.t2	Bv9_209580_nczq.t1	Bv2_029890_gxek.t1	Bv4_086160_cqyx.t1	Bv3_054350_kdip.t1	Bv2_038690_dqpw.t1	Bv8_184890_dece.t1	Bv8_182500_wogs.t1	Bv3_055670_facw.t1	Bv2_040300_xrpk.t1	Bv1_007790_iasp.t1	Bv6_134420_xnwu.t1	Bv7_177170_nacy.t1
	Bv3_049660_oudd.t1	Bv1_016100_memx.t1	Bv1_007420_jger.t1	Bv7_178690_yshc.t1	Bv1_019430_ahxx.t2	Bv5_121930_sium.t1	Bv6_153980_hihh.t1	Bv3_064950_qmoe.t2	Bv3_054870_upym.t1	Bv7_166410_jqsa.t1	Bv9_223690_osdx.t1	Bv5_114760_kzjz.t1	Bv2_036160_jdwe.t1	Bv4_077870_jeha.t1	Bv3_055770_nfaf.t1	Bv3_068030_qjki.t1	Bv6_142070_xwod.t1	Bv_008110_nwgk.t1	Bv1_014060_gwsx.t1	Bv2_025110_oazf.t1	Bv8_186000_dpty.t1	Bv4_078550_zkgu.t1	Bv5_104840_mcap.t1	Bv8_193080_esym.t1	Bv7_174390_koiq.t1	Bv4_083910_fzau.t1	Bv1_016470_sodn.t1	Bv3_051180_ookz.t1	Bv6_137690_zarf.t1	Bv7_160900_jcod.t1	Bv9_203240_qoku.t1	Bv3_067580_ukqh.t1	Bv_011900_rnqh.t1	Bv9_218350_wuan.t1
	Bv4_072020_omme.t1	Bv7_166410_jqsa.t1	Bv5_117850_usxp.t1	Bv1_000980_ohtg.t1	Bv9_205660_jhqe.t1	Bv7_176840_wtfh.t1	Bv7_162530_xkdp.t2	Bv7_174030_anqs.t1	Bv8_190000_ancf.t1	Bv_029410_tcig.t1	Bv_014990_dtxk.t1	Bv3_055540_psjn.t1	Bv2_039630_mana.t1	Bv6_129360_qxwi.t1	Bv4_076530_nrsg.t1	Bv4_095210_pukd.t1	Bv5_112400_unhj.t1	Bv7_165890_mzaa.t1	Bv8_195550_zfgu.t1	Bv8_192950_uimu.t1	Bv6_152660_zgkq.t1	Bv1_013510_eycp.t1	Bv9_217320_ofhh.t1	Bv5_117850_usxp.t1	Bv9_207940_yige.t1	Bv7_176020_ahuh.t1	Bv8_200900_aouq.t1	Bv3_062130_xkss.t1	Bv8_197850_tdfd.t2	Bv9_221980_hehi.t1	Bv6_150560_caxm.t1	Bv3_053470_jhre.t1	Bv2_035810_fdtk.t1	Bv7_164390_fxcc.t1
	Bv3_063650_uodp.t1	Bv8_197670_xfio.t1	Bv8_186320_ypoe.t1	Bv6_152660_zgkq.t1	Bv7_160080_xqpw.t1	Bv7_177700_dygi.t1	Bv7_162530_xkdp.t1	Bv6_129400_oosy.t1	Bv_001320_mryz.t1	Bv5_098290_oqkf.t1	Bv7_162810_dqkp.t1	Bv1_023200_jmkt.t1	Bv4_072410_pujt.t1	Bv5_110620_yqwe.t1	Bv_010330_fjax.t1	Bv_018210_mdju.t1	Bv2_042580_eyup.t1	Bv4_088930_fcha.t1	Bv3_061120_ofia.t1	Bv8_196560_wyic.t1	Bv6_153070_coxk.t1	Bv6_137990_igpa.t1	Bv1_019000_powr.t1	Bv4_080200_djfp.t1	Bv_004160_hgjn.t1	Bv7_171190_fmmm.t1	Bv5_101020_uphg.t1	Bv5_107990_iedy.t1	Bv8_197850_tdfd.t1	Bv7_160910_opjc.t1	Bv3_050670_iyqn.t1	Bv1_011460_nxhk.t1	Bv8_192480_roap.t1	Bv7_175960_fntf.t1
	Bv8_194000_prxq.t1	Bv5_116030_pama.t1	Bv4_071340_fxjz.t1	Bv1_015270_jcra.t1	Bv3_052040_qyay.t1	Bv7_159040_xqku.t1	Bv7_177090_aaco.t3	Bv4_095010_mqht.t1	Bv8_202170_qmjz.t1	Bv1_017360_aqey.t1	Bv_014060_jzds.t1	Bv3_051710_gdde.t1	Bv9_206880_rowz.t1	Bv6_129200_yfoh.t1	Bv2_028160_fhoi.t1	Bv8_182900_gwqc.t1	Bv5_105570_oqzz.t1	Bv1_009930_izrp.t1	Bv7_175980_jhhz.t1	Bv8_185100_zwho.t1	Bv4_090120_xupn.t1	Bv4_083280_zeom.t1	Bv1_020540_ffkj.t1	Bv5_114410_ajpk.t1	Bv8_196190_ctqn.t1	Bv9_208840_wxsg.t1	Bv6_155280_wyee.t1	Bv8_189450_tadf.t1	Bv4_080640_nnrr.t1	Bv7_169320_jtrk.t1	Bv_026100_frpm.t1	Bv2_045790_dnrg.t1	Bv8_186000_dpty.t1	Bv6_133390_hjzn.t1
	Bv2_046750_sdzn.t1	Bv3_053350_qhgs.t1	Bv5_105060_fsxh.t1	Bv3_048320_pcep.t1	Bv9_223700_jeqw.t1	Bv3_061730_usyf.t1	Bv5_119830_kmyx.t1	Bv5_120900_pkmg.t1	Bv6_155440_yozt.t1	Bv4_088380_qpyy.t1	Bv9_225720_ixny.t1	Bv7_173950_zudz.t2	Bv6_152510_hofy.t1	Bv4_091170_uzgj.t1	Bv7_177890_faii.t1	Bv8_192170_zkcq.t1	Bv9_217660_xmzt.t1	Bv7_159700_ahhm.t1	Bv3_063560_grmp.t1	Bv8_193030_ndzm.t1	Bv3_070260_iznp.t1	Bv4_075930_auyq.t1	Bv7_174530_yznp.t1	Bv2_044460_jkmm.t1	Bv4_083430_wfoh.t1	Bv8_200590_ntfp.t1	Bv_001460_dkjh.t1	Bv7_170730_kgwg.t1	Bv5_113540_cjmy.t1	Bv7_165890_mzaa.t2	Bv4_090390_orae.t1	Bv7_175130_rooy.t1	Bv6_152660_zgkq.t1	Bv_015570_hyga.t1
	Bv1_012080_wkrw.t1	Bv7_160260_dsps.t1	Bv4_088930_fcha.t1	Bv7_174160_nend.t1	Bv3_055670_facw.t1	Bv1_002160_srpj.t1	Bv5_099610_gysm.t1	Bv2_030530_xwow.t1	Bv5_099620_jqhw.t1	Bv7_177700_dygi.t1	Bv8_193800_ykrk.t1	Bv5_109750_gffr.t1	Bv_012850_dfio.t1	Bv8_186100_oxxt.t1	Bv9_219620_jtdw.t1	Bv5_102840_rcqt.t1	Bv5_117900_mnku.t2	Bv4_082140_sftm.t1	Bv7_158720_fsor.t1	Bv6_146770_zegq.t1	Bv6_144670_fumc.t1	Bv_012740_yzru.t1	Bv6_142100_fpeh.t1	Bv5_099820_izee.t1	Bv6_147350_uogt.t1	Bv_012930_esja.t1	Bv9_219530_ntow.t1	Bv6_155770_mtkq.t1	Bv5_113540_cjmy.t2	Bv_008110_nwgk.t1	Bv8_187970_taqm.t1	Bv7_180500_pkix.t1	Bv6_153070_coxk.t1	Bv5_114210_tspn.t1
	Bv3_054460_tcdj.t1	Bv4_077920_czdm.t1	Bv_008110_nwgk.t1	Bv7_171850_enuy.t1	Bv7_160900_jcod.t1	Bv6_134420_xnwu.t1	Bv_013960_gitg.t1	Bv4_097380_fwxh.t1	Bv4_072860_tkmu.t1	Bv_003400_wmar.t1	Bv4_088700_xnho.t1	Bv_010280_pmda.t1	Bv4_076060_thtr.t1	Bv3_067230_yueg.t1	Bv9_223780_mtky.t1	Bv1_007830_juuw.t1	Bv5_117900_mnku.t1	Bv5_110000_rdnp.t1	Bv6_127910_ozcn.t1	Bv2_025110_oazf.t2	Bv4_071460_ztpw.t1	Bv5_123450_jzzi.t1	Bv1_006390_hkjf.t1	Bv_008680_mhfn.t1	Bv1_015570_iyej.t1	Bv1_009340_awih.t1	Bv5_123900_rucq.t1	Bv6_137690_zarf.t1	Bv1_008940_uwtn.t1	Bv7_165890_mzaa.t1	Bv8_181910_msuc.t1	Bv1_019030_hnac.t1	Bv4_090120_xupn.t1	Bv5_114210_tspn.t2
	Bv1_016710_czng.t1	Bv1_016100_memx.t2	Bv2_030130_fggw.t1	Bv8_193810_nuih.t1	Bv9_221980_hehi.t1	Bv_011900_rnqh.t1	Bv5_110000_rdnp.t1	Bv_004400_rkqw.t1	Bv2_025630_ghsd.t2	Bv_015050_qoih.t1	Bv1_010420_fjux.t1	Bv4_078740_xecr.t1	Bv9_214920_cyaf.t1	Bv4_074800_espo.t1	Bv8_187380_arjr.t1	Bv6_151570_ymdg.t1	Bv_005750_exaq.t1	Bv7_167380_ycus.t1	Bv4_097510_jjrg.t1	Bv6_133150_iesy.t1	Bv2_038130_dmpq.t1	Bv8_196260_ukur.t1	Bv5_100730_mjor.t1	Bv2_036870_tgjt.t1	Bv_006390_spky.t1	Bv3_054390_koft.t1	Bv3_065160_gnuh.t1	Bv8_188360_eyzm.t1	Bv9_210380_itop.t1	Bv4_088930_fcha.t1	Bv6_153700_qttn.t1	Bv1_008430_dfrh.t1	Bv3_070260_iznp.t1	Bv5_121980_srcs.t1
	Bv3_062450_wgqm.t1	Bv7_166330_cigf.t1	Bv4_072860_tkmu.t1	Bv8_193810_nuih.t2	Bv7_160910_opjc.t1	Bv2_035810_fdtk.t1	Bv_005830_kqnt.t1	Bv1_019120_yrhm.t1	Bv9_225240_oegr.t1	Bv6_144630_ykwu.t1	Bv6_142070_xwod.t1	Bv9_218220_kaca.t1	Bv5_106900_upgr.t1	Bv4_083840_imog.t1	Bv4_077500_xiak.t1	Bv8_187330_jdtu.t1	Bv3_061060_ycjd.t1	Bv5_111310_qxks.t1	Bv_007050_uogk.t1	Bv1_023230_iafp.t1	Bv2_030540_tfhh.t1	Bv9_208610_qxzi.t1	Bv9_210920_jfqt.t1	Bv6_142620_qrgc.t1	Bv7_158200_ynof.t1	Bv_007190_effr.t1	Bv2_028020_grdy.t1	Bv_010540_iifo.t1	Bv8_193090_kary.t1	Bv1_009930_izrp.t1	Bv_013300_ndyt.t1	Bv2_027590_uyzx.t1	Bv6_144670_fumc.t1	Bv4_093180_nknt.t1
	Bv2_043990_ukxy.t1	Bv_018080_nurs.t1	Bv3_048180_itmk.t1	Bv_014590_axdy.t2	Bv7_169320_jtrk.t1	Bv8_192480_roap.t1	Bv_005840_cfsq.t1	Bv_014590_axdy.t1	Bv1_023200_jmkt.t1	Bv_008540_puhq.t1	Bv6_152030_xidh.t1	Bv1_011920_phhk.t1	Bv9_208420_xtqa.t1	Bv6_150750_qhyi.t1	Bv7_160280_pcwa.t1	Bv6_146740_ayeu.t1	Bv4_095420_jfgi.t1	Bv9_219790_magf.t1	Bv6_146910_twpd.t1	Bv4_087520_hsgu.t1	Bv3_053380_tegz.t1	Bv3_069560_eqfy.t1	Bv4_075000_kaow.t1	Bv_002600_mhch.t1	Bv3_048580_stcm.t1	Bv6_130440_kucd.t1	Bv7_169380_pwoh.t1	Bv_012740_yzru.t2	Bv7_168520_mcar.t1	Bv7_159700_ahhm.t1	Bv4_093200_hwsr.t1	Bv4_096940_ykox.t1	Bv6_153970_criy.t1	Bv6_156190_sfid.t1
	Bv6_130370_nohx.t1	Bv8_189150_usga.t1	Bv7_169590_fdhm.t1	Bv_014590_axdy.t1	Bv7_165890_mzaa.t2	Bv8_186000_dpty.t1	Bv1_004510_fpur.t1	Bv_014590_axdy.t2	Bv8_184430_oiec.t1	Bv1_017980_akoz.t1	Bv7_162200_mpgo.t1	Bv8_190250_nxyi.t1	Bv3_054010_tqoo.t1	Bv4_077540_ottz.t1	Bv3_050710_jzzu.t1	Bv_012740_yzru.t2	Bv1_011300_oxqt.t1	Bv3_064170_kood.t1	Bv2_043300_jcsk.t1	Bv9_208940_mpgj.t1	Bv3_061670_shaq.t1	Bv8_199610_iiri.t1	Bv7_170450_tuci.t1	Bv3_060770_yjaf.t1	Bv_015800_crtc.t1	Bv5_101940_xwqe.t1	Bv1_002400_iagh.t1	Bv4_088800_thfp.t1	Bv6_139260_hrzn.t1	Bv4_082140_sftm.t1	Bv6_147350_uogt.t1	Bv8_181900_nuhp.t1	Bv4_071460_ztpw.t1	Bv3_059640_qduu.t1
	Bv4_086280_yuxe.t1	Bv7_179080_meon.t1	Bv2_044280_awpc.t1	Bv8_191700_ekyr.t1	Bv_008110_nwgk.t1	Bv6_152660_zgkq.t1	Bv1_009530_rznm.t1	Bv9_202610_ptjh.t1	Bv1_001400_dfyi.t1	Bv5_107840_xyfg.t1	Bv6_132220_kras.t1	Bv6_128480_kgcj.t1	Bv5_120320_miwd.t1	Bv7_162190_dmhs.t1	Bv7_159740_xecd.t1	Bv5_101950_siwa.t1	Bv_004150_gaag.t1	Bv4_072860_tkmu.t1	Bv2_042320_hmfn.t1	Bv6_130990_hsqh.t1	Bv4_079640_yozf.t1	Bv3_054860_wjth.t1	Bv1_014970_jqyp.t1	Bv9_221540_dxpk.t1	Bv9_225610_gkxh.t1	Bv3_050290_cugi.t1	Bv6_131370_hjwf.t1	Bv8_193010_yixe.t1	Bv9_211590_pmad.t1	Bv5_110000_rdnp.t1	Bv6_143450_jkhh.t1	Bv9_203920_xdop.t1	Bv2_038130_dmpq.t1	Bv2_035030_ntud.t1
	Bv8_186320_ypoe.t1	Bv4_096020_ahue.t1	Bv3_060760_dhyt.t1	Bv8_191700_ekyr.t2	Bv7_165890_mzaa.t1	Bv6_153070_coxk.t1	Bv8_186320_ypoe.t1	Bv8_199600_sudy.t1	Bv6_137410_jqmj.t1	Bv1_002150_cika.t1	Bv6_133600_kafw.t1	Bv4_096220_xhhn.t1	Bv3_065220_jynp.t1	Bv6_155180_ytax.t1	Bv_017900_ahta.t1	Bv4_079930_ydpt.t1	Bv4_071920_aodh.t1	Bv2_047930_cpjt.t1	Bv3_053790_qsmm.t1	Bv4_073370_jzir.t1	Bv9_211960_nicr.t2	Bv4_077700_pxuq.t1	Bv4_087100_stuo.t1	Bv2_029410_myig.t1	Bv4_078730_fqsx.t1	Bv5_113730_kjyc.t1	Bv7_168240_dacu.t1	Bv4_088080_qfrz.t1	Bv5_119740_odai.t1	Bv7_167380_ycus.t1	Bv8_184910_nezm.t1	Bv2_046970_eomw.t1	Bv2_030540_tfhh.t1	Bv4_076330_gfzs.t2
	Bv9_223340_umun.t1	Bv7_164040_xodf.t1	Bv4_083040_yyiy.t1	Bv_005530_uwua.t1	Bv4_088930_fcha.t1	Bv4_090120_xupn.t1	Bv7_161360_uood.t1	Bv3_051210_euiy.t1	Bv_001220_icqt.t1	Bv4_079640_yozf.t1	Bv9_206430_pjmo.t1	Bv7_168470_ykph.t1	Bv8_197830_dimm.t1	Bv3_063220_kfcg.t1	Bv_011220_skzh.t1	Bv6_137060_qiui.t1	Bv_015230_hirp.t1	Bv2_036870_tgjt.t1	Bv5_103180_yuyi.t1	Bv2_040350_noss.t1	Bv5_103990_rjha.t1	Bv4_087540_cmyi.t1	Bv3_061060_ycjd.t1	Bv7_161860_zxca.t1	Bv5_103230_fize.t1	Bv_002870_azxq.t1	Bv5_122490_gtzu.t1	Bv7_176240_cpqe.t1	Bv9_216580_gizk.t2	Bv5_111310_qxks.t1	Bv3_050760_tdws.t1	Bv3_052980_yewh.t1	Bv3_053380_tegz.t1	Bv7_161000_txii.t1
	Bv9_205670_xuiq.t1	Bv_011900_rnqh.t1	Bv1_006550_sunf.t1	Bv_010980_ezrz.t1	Bv1_009930_izrp.t1	Bv3_070260_iznp.t1	Bv9_222320_yqeq.t2	Bv8_191700_ekyr.t1	Bv6_140080_kuop.t1	Bv5_115200_uwns.t1	Bv8_201840_ymmk.t1	Bv5_113660_ifwf.t1	Bv_001030_mynf.t1	Bv5_124050_iyue.t1	Bv2_031100_xacx.t1	Bv4_085760_zuqz.t1	Bv9_223170_xpen.t1	Bv2_043990_ukxy.t1	Bv1_018210_djqs.t1	Bv5_125710_fatq.t1	Bv3_066590_ignp.t1	Bv4_092350_tjty.t1	Bv2_044650_kyzn.t1	Bv4_081930_otaf.t1	Bv5_103230_fize.t2	Bv2_025800_xwai.t1	Bv5_115210_uetg.t1	Bv4_086840_rres.t1	Bv7_178610_pjor.t1	Bv9_216760_nmkn.t1	Bv8_196600_yppf.t1	Bv9_209130_eics.t1	Bv3_061670_shaq.t1	Bv4_089630_mtct.t1
	Bv5_109160_ehat.t1	Bv4_076510_jyhw.t1	Bv2_024520_zgac.t1	Bv8_181360_amkr.t1	Bv7_159700_ahhm.t1	Bv6_144670_fumc.t1	Bv3_057190_fkih.t1	Bv8_191700_ekyr.t2	Bv3_055540_psjn.t1	Bv2_044740_efmk.t1	Bv5_120500_skcq.t1	Bv9_217990_tewe.t1	Bv5_106910_zuuh.t1	Bv4_078920_hyyu.t1	Bv2_028840_tadm.t2	Bv4_081780_orpg.t1	Bv6_133790_fwgj.t1	Bv6_148800_sywf.t1	Bv9_211030_encd.t1	Bv7_156620_krjq.t1	Bv_004100_ujuf.t1	Bv5_110080_zfnq.t1	Bv3_056250_qmyy.t1	Bv5_115790_xndk.t1	Bv3_054000_tzah.t1	Bv5_115910_eaqd.t1	Bv2_036400_eaki.t1	Bv4_086840_rres.t2	Bv2_042690_gqfh.t1	Bv9_219790_magf.t1	Bv1_000460_rcun.t1	Bv6_155640_srmf.t1	Bv4_079640_yozf.t1	Bv9_212930_oyjq.t1
	Bv6_135830_qycm.t1	Bv_000670_mfgu.t1	Bv8_201450_wmys.t1	Bv5_121150_ainq.t1	Bv4_082140_sftm.t1	Bv6_153970_criy.t1	Bv2_044270_phhg.t1	Bv3_050130_tcoy.t1	Bv_010520_hgdg.t1	Bv5_102950_kxpz.t1	Bv_002930_jzcq.t1	Bv_000410_emtc.t1	Bv1_002060_myou.t1	Bv6_156250_majo.t1	Bv2_028840_tadm.t1	Bv9_205240_sder.t1	Bv1_019000_powr.t1	Bv6_131820_wume.t1	Bv4_096620_mhnx.t1	Bv1_009920_usfs.t1	Bv2_027750_xash.t1	Bv6_142750_smcu.t1	Bv8_194160_ppfu.t3	Bv2_036850_hysw.t1	Bv8_181850_ghzj.t1	Bv2_025350_ofxy.t1	Bv2_033680_jqxk.t1	Bv3_059060_hjgm.t1	Bv9_216580_gizk.t1	Bv3_064170_kood.t1	Bv7_162740_nauo.t2	Bv9_214050_kqfy.t1	Bv9_211960_nicr.t2	Bv6_138350_oxgp.t1
	Bv3_049210_qnid.t1	Bv7_178960_zmim.t1	Bv_008430_qdfk.t1	Bv5_107490_ocxj.t1	Bv5_110000_rdnp.t1	Bv4_071460_ztpw.t1	Bv5_099200_zpij.t1	Bv1_022420_gwjx.t1	Bv4_091370_wtjc.t1	Bv6_153970_criy.t1	Bv4_086570_mxor.t1	Bv9_221980_hehi.t1	Bv8_181080_zaxw.t1	Bv8_192680_khdk.t1	Bv4_091990_pesa.t1	Bv4_078760_ttuy.t1	Bv8_195380_eoud.t1	Bv6_134880_njof.t1	Bv7_162560_uueu.t1	Bv8_189660_pqak.t1	Bv2_023780_zeoj.t1	Bv7_175820_rsco.t1	Bv9_222360_scza.t2	Bv8_182740_dkze.t1	Bv3_050590_xuxt.t1	Bv8_193620_qqxn.t1	Bv_010360_nhmu.t1	Bv4_086840_rres.t3	Bv1_009510_hfps.t1	Bv4_072860_tkmu.t1	Bv7_162740_nauo.t1	Bv3_065200_fiik.t1	Bv5_103990_rjha.t1	Bv_006770_wdje.t2
	Bv4_072030_jncy.t1	Bv3_061790_myrw.t1	Bv4_087350_cdrr.t1	Bv3_051210_euiy.t1	Bv7_167380_ycus.t1	Bv2_038130_dmpq.t1	Bv6_134880_njof.t1	Bv2_034100_uxhi.t1	Bv1_006530_jagy.t1	Bv8_194900_xgyg.t1	Bv5_120490_ykja.t2	Bv6_135810_axxc.t1	Bv6_153700_qttn.t1	Bv7_159830_tmgs.t1	Bv5_097800_wxth.t1	Bv1_022810_gdac.t1	Bv5_105710_zaas.t2	Bv6_131820_wume.t2	Bv1_015560_ncfe.t1	Bv2_037550_faxh.t1	Bv1_002390_tpzf.t1	Bv7_175820_rsco.t2	Bv4_076730_ouwh.t1	Bv6_137090_ugit.t1	Bv_010960_shnn.t1	Bv5_098400_xfou.t1	Bv8_190380_fcje.t1	Bv8_187160_cjmm.t1	Bv8_182520_pjdf.t1	Bv2_047930_cpjt.t1	Bv2_043670_hzgm.t1	Bv7_176070_odqk.t1	Bv3_066590_ignp.t1	Bv7_174230_ztfm.t1
	Bv2_027000_wkex.t1	Bv3_067840_wphk.t1	Bv4_079030_auno.t1	Bv9_204650_yjsf.t1	Bv5_111310_qxks.t1	Bv2_030540_tfhh.t1	Bv5_115790_xndk.t1	Bv2_032120_iuxa.t1	Bv6_130370_nohx.t1	Bv5_124950_xnwy.t1	Bv_005620_cgzh.t1	Bv5_116040_ksnk.t1	Bv5_115060_ggod.t1	Bv1_016160_hzrk.t1	Bv9_215580_aasm.t1	Bv6_143460_onff.t1	Bv1_015640_qfck.t1	Bv4_077360_rcip.t1	Bv1_016030_ijzu.t1	Bv1_003560_srxo.t1	Bv3_061800_omip.t1	Bv2_024090_pghd.t1	Bv1_007350_ohyj.t1	Bv9_223340_umun.t1	Bv3_060370_kdzu.t1	Bv9_216800_otpg.t1	Bv7_171860_tona.t1	Bv6_129410_ehiw.t1	Bv9_207200_sawp.t1	Bv2_036870_tgjt.t1	Bv4_088900_pffq.t1	Bv1_009290_cnou.t1	Bv_016180_fzor.t1	Bv5_102960_daor.t1
	Bv1_006520_mjtg.t1	Bv2_027370_nnup.t1	Bv3_051650_tjdk.t1	Bv8_199170_kush.t1	Bv_000340_yrnu.t1	Bv3_053380_tegz.t1	Bv1_021280_rqfp.t1	Bv6_148160_jeqr.t1	Bv3_054720_ardn.t1	Bv_007160_phes.t1	Bv2_033420_hyrh.t1	Bv3_065860_setq.t1	Bv9_214090_zdyg.t1	Bv6_151040_hqoi.t1	Bv9_208590_puum.t1	Bv9_214200_rtru.t1	Bv4_087730_sxnd.t1	Bv7_164970_qzgk.t1	Bv3_061840_zrqf.t1	Bv8_191980_qwhh.t1	Bv_004280_axqp.t1	Bv3_049730_msxr.t1	Bv_001710_ogue.t1	Bv9_222380_hkeu.t1	Bv9_212080_psjf.t1	Bv9_216800_otpg.t2	Bv6_130900_zzra.t1	Bv_007460_nigw.t1	Bv9_207200_sawp.t2	Bv2_043990_ukxy.t1	Bv1_012110_hurs.t1	Bv5_125250_rgme.t1	Bv_004100_ujuf.t1	Bv5_125440_htnq.t1
	Bv3_067410_pxzt.t1	Bv2_040730_krzq.t1	Bv6_146850_gsti.t1	Bv8_187920_syei.t1	Bv9_216760_nmkn.t1	Bv3_061670_shaq.t1	Bv1_009930_izrp.t1	Bv_018600_izkd.t1	Bv2_030940_atsp.t1	Bv6_144670_fumc.t1	Bv6_153710_kdou.t1	Bv2_024530_papg.t1	Bv9_218850_egrn.t1	Bv7_159620_nhfq.t1	Bv3_062160_pmhj.t1	Bv4_073740_xenc.t1	Bv8_182270_tdej.t1	Bv1_022830_htiw.t1	Bv1_002020_guiy.t1	Bv4_074960_ptar.t1	Bv8_198130_trfx.t1	Bv_009030_uxzf.t1	Bv_003410_zcnc.t1	Bv_014380_hzww.t1	Bv_007800_xidx.t2	Bv3_058970_oogk.t1	Bv2_033670_rsdc.t1	Bv5_125160_jics.t1	Bv_007490_msyz.t1	Bv6_148800_sywf.t1	Bv8_193610_xgom.t1	Bv2_026980_ffuq.t1	Bv9_204200_xaxt.t1	Bv5_100710_wcar.t1
	Bv9_212120_zixn.t1	Bv5_109360_mnjm.t1	Bv5_109160_ehat.t1	Bv1_010410_ewuf.t1	Bv9_219790_magf.t1	Bv4_079640_yozf.t1	Bv6_155600_ggjg.t1	Bv_005530_uwua.t1	Bv4_075430_ixkd.t1	Bv3_053380_tegz.t1	Bv4_095420_jfgi.t1	Bv9_213300_nykn.t1	Bv3_050690_qnkw.t1	Bv8_190240_fwun.t1	Bv4_090190_mmjy.t1	Bv4_071230_moyw.t1	Bv7_168430_nfdn.t1	Bv4_088320_fwja.t1	Bv6_154690_swdf.t1	Bv5_105030_epem.t1	Bv5_101870_fhin.t1	Bv1_022810_gdac.t1	Bv9_204670_pzrd.t1	Bv9_219190_sqtg.t1	Bv3_059130_oxug.t1	Bv5_124990_mqcj.t1	Bv7_161130_nget.t1	Bv6_137120_aqwu.t2	Bv6_136550_qasa.t1	Bv7_172690_hhux.t1	Bv7_157430_dgws.t1	Bv_036970_crkz.t1	Bv2_027750_xash.t1	Bv5_100710_wcar.t2
	Bv5_116610_ewoo.t1	Bv1_021010_dyhz.t1	Bv7_160000_tazi.t1	Bv6_147450_cfhw.t1	Bv3_064170_kood.t1	Bv9_211960_nicr.t2	Bv8_183850_oohj.t1	Bv7_177700_dygi.t1	Bv1_010070_esky.t1	Bv2_039260_twdq.t1	Bv9_213820_omfd.t1	Bv7_168610_xxjt.t1	Bv5_125070_dkjs.t1	Bv4_089360_syik.t1	Bv8_195000_zmad.t1	Bv6_134790_gdyx.t1	Bv7_158840_xtiq.t1	Bv_001220_icqt.t1	Bv5_114040_knod.t1	Bv3_069940_xchr.t1	Bv7_159520_mznz.t1	Bv3_067880_htun.t1	Bv9_224450_cnxm.t1	Bv5_097750_dyzh.t1	Bv8_183310_fuwj.t1	Bv6_127930_ndgt.t1	Bv4_081760_quft.t1	Bv4_078060_fdqi.t1	Bv2_026420_ipyo.t1	Bv6_131820_wume.t1	Bv_002910_wkct.t1	Bv7_157470_urmk.t1	Bv2_023780_zeoj.t1	Bv6_152280_prug.t1
	Bv1_000210_pnqr.t1	Bv2_040730_krzq.t2	Bv5_117400_zxec.t1	Bv_029610_qejd.t1	Bv4_072860_tkmu.t1	Bv5_103990_rjha.t1	Bv8_193480_cfhc.t1	Bv6_152770_cmkj.t2	Bv7_157570_dmnh.t1	Bv3_062160_pmhj.t1	Bv5_104830_tgtd.t1	Bv7_169590_fdhm.t1	Bv3_069510_muoq.t1	Bv7_158320_xxjn.t1	Bv3_068590_pruc.t1	Bv7_174750_fptk.t1	Bv5_117510_pqof.t1	Bv4_086380_owor.t1	Bv1_005080_arnr.t1	Bv7_163600_xkui.t2	Bv3_066730_fngj.t1	Bv3_062100_fzsq.t1	Bv1_014110_dqih.t1	Bv6_154760_nipz.t1	Bv7_158350_ruxh.t1	Bv7_163330_nqgo.t1	Bv7_160410_tdtd.t1	Bv3_055530_kzfa.t1	Bv9_216530_dyiq.t1	Bv6_134880_njof.t1	Bv_014160_qgwm.t1	Bv5_111840_kmcr.t1	Bv1_002390_tpzf.t1	Bv2_024000_zwpc.t2
	Bv2_027040_efwp.t1	Bv_029410_tcig.t1	Bv4_088320_fwja.t1	Bv2_026670_qeqp.t1	Bv2_047930_cpjt.t1	Bv3_066590_ignp.t1	Bv6_127720_jfcx.t1	Bv1_005120_qpzz.t1	Bv2_029890_gxek.t1	Bv_017620_jwjt.t1	Bv5_099810_nkme.t1	Bv2_044620_easn.t1	Bv3_050960_mwcd.t1	Bv5_123110_fchk.t1	Bv7_172460_gqtg.t1	Bv7_170020_cket.t1	Bv2_044650_kyzn.t1	Bv_011810_jmqe.t1	Bv8_194830_zidu.t1	Bv6_142550_whar.t1	Bv5_123900_rucq.t1	Bv9_220710_ipdk.t2	Bv2_037050_yhwm.t1	Bv9_205660_jhqe.t1	Bv5_104360_dist.t1	Bv9_226000_izax.t1	Bv4_086230_okdj.t1	Bv7_172610_fjdp.t2	Bv_008040_sotr.t1	Bv6_131820_wume.t2	Bv5_118330_uesh.t1	Bv6_151940_jjng.t1	Bv3_061800_omip.t1	Bv3_053580_yyih.t1
	Bv5_114760_kzjz.t1	Bv1_020620_gite.t1	Bv4_086410_dhew.t1	Bv6_148160_jeqr.t1	Bv2_036870_tgjt.t1	Bv_016180_fzor.t1	Bv3_062140_mjja.t1	Bv1_001330_mfwa.t1	Bv8_193080_esym.t1	Bv1_005460_naex.t1	Bv_001070_kcnc.t1	Bv4_092490_ctmf.t1	Bv6_128310_izqi.t1	Bv4_084940_yydi.t1	Bv6_138380_kjqf.t1	Bv_013750_ckca.t1	Bv7_165620_ijii.t1	Bv7_162530_xkdp.t1	Bv8_193330_uyjt.t1	Bv8_182140_hsxp.t1	Bv_010980_ezrz.t1	Bv_013550_czrc.t1	Bv_038590_qxur.t1	Bv1_018150_pujq.t2	Bv9_225270_wykx.t1	Bv6_139670_rsko.t1	Bv3_050490_iorz.t1	Bv3_066720_afuc.t1	Bv7_162980_fgyg.t1	Bv4_077360_rcip.t1	Bv6_146080_jsdg.t1	Bv3_065050_kqqm.t1	Bv_004280_axqp.t1	Bv3_068430_nkex.t2
	Bv3_055540_psjn.t1	Bv9_220790_umjn.t1	Bv3_058680_jqta.t1	Bv7_177530_ozpr.t1	Bv2_043990_ukxy.t1	Bv_004100_ujuf.t1	Bv_011810_jmqe.t1	Bv2_030420_rhhr.t1	Bv5_117850_usxp.t1	Bv7_162560_uueu.t1	Bv4_081340_wqcg.t3	Bv2_041940_pjau.t1	Bv3_057280_dyix.t1	Bv6_129030_incy.t1	Bv3_061670_shaq.t1	Bv5_126910_yqxf.t1	Bv6_145590_kxwu.t1	Bv7_162530_xkdp.t2	Bv5_109110_uffj.t1	Bv9_223270_odsk.t1	Bv3_066750_ziig.t1	Bv7_164870_wfyz.t1	Bv1_018770_zsda.t1	Bv8_193520_xmno.t1	Bv6_155830_fqma.t1	Bv4_093880_ywrx.t1	Bv3_051970_hyah.t1	Bv4_089130_owrs.t1	Bv_009290_qcyw.t1	Bv1_022830_htiw.t1	Bv6_146080_jsdg.t2	Bv6_143330_gsxm.t1	Bv8_198130_trfx.t1	Bv4_087440_twas.t1
	Bv1_023200_jmkt.t1	Bv_007660_czif.t1	Bv7_160900_jcod.t1	Bv4_079900_ktwq.t1	Bv6_148800_sywf.t1	Bv9_204200_xaxt.t1	Bv8_189990_jkdy.t1	Bv_014440_uewa.t1	Bv4_080200_djfp.t1	Bv9_220800_jiun.t1	Bv2_031430_tsdz.t1	Bv5_107430_tpik.t1	Bv5_102500_ozdh.t1	Bv2_041680_wkqr.t1	Bv_004280_axqp.t1	Bv3_064690_gaqr.t1	Bv8_195260_ywgq.t1	Bv9_221540_dxpk.t1	Bv4_076640_ucnj.t1	Bv1_003670_eocg.t1	Bv5_119970_ctha.t1	Bv9_220710_ipdk.t1	Bv9_222360_scza.t1	Bv7_158650_casm.t1	Bv5_103450_ecgo.t1	Bv8_193960_xyau.t1	Bv1_002160_srpj.t1	Bv_011670_tram.t1	Bv6_142110_tydt.t1	Bv4_088320_fwja.t1	Bv8_186810_hxso.t1	Bv3_060320_rqad.t1	Bv5_101870_fhin.t1	Bv6_134790_gdyx.t1
	Bv3_051710_gdde.t1	Bv3_070260_iznp.t1	Bv3_053060_agyt.t1	Bv7_168920_tdft.t1	Bv7_172690_hhux.t1	Bv5_103590_ssnf.t1	Bv9_221980_hehi.t1	Bv9_209630_fsip.t1	Bv5_114410_ajpk.t1	Bv4_095830_aore.t1	Bv9_204130_odxp.t1	Bv5_099900_srep.t1	Bv7_174390_koiq.t1	Bv3_066520_prwt.t1	Bv8_197590_iwjt.t1	Bv9_210410_sisg.t1	Bv2_024990_kncu.t1	Bv1_018360_zwgx.t1	Bv5_118650_kwtp.t1	Bv_003370_sjdg.t1	Bv7_164040_xodf.t1	Bv4_091360_cztr.t1	Bv_000220_cfte.t1	Bv_004760_funr.t1	Bv_003270_tkam.t1	Bv5_100590_uqng.t1	Bv6_134740_guat.t1	Bv3_053840_aofp.t1	Bv3_053930_gxkr.t1	Bv_001220_icqt.t1	Bv2_039350_dzzs.t1	Bv4_095590_gfwg.t1	Bv7_159520_mznz.t1	Bv5_116350_ekee.t1
	Bv7_173950_zudz.t2	Bv3_059150_zokm.t1	Bv3_053740_wtqc.t1	Bv6_135960_owhn.t1	Bv6_131820_wume.t1	Bv6_151210_zzqf.t1	Bv4_091700_fkuy.t1	Bv1_019900_dzum.t1	Bv2_044460_jkmm.t1	Bv8_185250_oakx.t1	Bv6_135520_kgzc.t1	Bv_014110_grnq.t1	Bv6_143130_jrau.t1	Bv4_091230_czsz.t1	Bv9_225700_rkwt.t1	Bv7_172380_hnhg.t1	Bv6_130410_zjni.t1	Bv_014110_grnq.t1	Bv2_029940_aogx.t1	Bv1_011580_mkwp.t2	Bv2_041420_uzpa.t1	Bv_007640_nnsq.t1	Bv8_187150_ntzf.t1	Bv4_072030_jncy.t1	Bv8_189780_acsy.t1	Bv5_107270_cwus.t1	Bv4_079760_nwxa.t1	Bv_011670_tram.t2	Bv1_001640_shuh.t1	Bv4_086380_owor.t1	Bv6_149020_tdds.t1	Bv3_060660_yxai.t1	Bv3_066730_fngj.t1	Bv4_076330_gfzs.t1
	Bv5_109750_gffr.t1	Bv3_062290_orod.t1	Bv7_177090_aaco.t3	Bv1_001580_oetf.t1	Bv6_134880_njof.t1	Bv2_027750_xash.t1	Bv3_067280_htpw.t1	Bv_014970_xhmi.t1	Bv5_099820_izee.t1	Bv_014570_mwee.t1	Bv6_128350_hihc.t1	Bv7_159680_hdfw.t1	Bv7_157490_pezz.t2	Bv1_019330_aagp.t1	Bv3_055080_qdqj.t1	Bv5_117960_qcic.t1	Bv7_157390_zcjw.t1	Bv9_214450_sfis.t1	Bv6_137240_zkeg.t1	Bv5_114480_jwho.t1	Bv3_054380_zdce.t1	Bv9_223900_kejr.t1	Bv_010200_dcry.t1	Bv_010280_pmda.t1	Bv1_003960_dren.t1	Bv_010810_cqdx.t1	Bv6_152070_mynd.t1	Bv3_053840_aofp.t2	Bv7_157850_esdc.t1	Bv4_073190_qhcc.t1	Bv4_094510_yayh.t1	Bv_034170_fmsg.t1	Bv5_123900_rucq.t1	Bv9_215980_mpht.t1
	Bv_010280_pmda.t1	Bv_009650_oyjz.t1	Bv5_104060_xnon.t1	Bv1_005120_qpzz.t1	Bv6_131820_wume.t2	Bv2_023780_zeoj.t1	Bv9_205860_tuei.t1	Bv5_117130_ruyj.t1	Bv_008680_mhfn.t1	Bv8_190390_sszj.t1	Bv2_043240_aada.t2	Bv2_046850_ggea.t1	Bv8_197760_izzg.t1	Bv4_096750_surt.t1	Bv_003740_fcpn.t1	Bv6_142750_smcu.t1	Bv8_186530_rers.t1	Bv6_134650_gtgk.t1	Bv4_089190_zysf.t1	Bv4_090020_kuon.t1	Bv2_030550_fggc.t1	Bv4_087710_dxdp.t1	Bv5_122310_rkee.t1	Bv9_212400_zmns.t1	Bv3_057280_dyix.t1	Bv6_137520_ehht.t1	Bv5_114460_rohe.t1	Bv_003490_kwor.t1	Bv2_023850_dpwr.t1	Bv_011810_jmqe.t1	Bv2_045090_fuxx.t1	Bv5_113130_dmhc.t1	Bv_010980_ezrz.t1	Bv1_016300_pffs.t1
	Bv4_078740_xecr.t1	Bv5_100450_ygei.t1	Bv_008560_eksu.t1	Bv1_016470_sodn.t1	Bv4_077360_rcip.t1	Bv1_002390_tpzf.t1	Bv9_222600_dcfg.t1	Bv6_139360_pqmt.t1	Bv2_036870_tgjt.t1	Bv9_204240_hkpq.t1	Bv4_076990_fzzr.t1	Bv4_079030_auno.t1	Bv8_185920_jwgr.t1	Bv5_115310_quse.t1	Bv4_087650_insq.t1	Bv7_159860_knko.t1	Bv8_186540_kkgx.t1	Bv5_097930_juac.t1	Bv7_176890_nhfn.t1	Bv4_091250_ujch.t1	Bv2_044600_drzk.t1	Bv4_078050_kwyx.t1	Bv6_144870_uqww.t1	Bv5_117760_jceh.t1	Bv9_223630_mqzi.t1	Bv4_085030_nfhp.t1	Bv2_029120_rwys.t1	Bv_012900_zhot.t1	Bv5_126740_hckx.t1	Bv7_162530_xkdp.t1	Bv4_091870_mywf.t1	Bv9_207650_xgqk.t1	Bv3_066750_ziig.t1	Bv_014260_qhpo.t1
	Bv9_218220_kaca.t1	Bv5_103410_twgr.t1	Bv5_100770_hefa.t1	Bv3_060180_zcmm.t1	Bv7_164970_qzgk.t1	Bv3_061800_omip.t1	Bv4_084390_hsqf.t1	Bv2_030550_fggc.t1	Bv6_142620_qrgc.t1	Bv3_061850_gcfz.t1	Bv4_087580_pskn.t1	Bv_008050_xjck.t1	Bv3_061110_dwio.t1	Bv5_119540_mqyo.t1	Bv8_198130_trfx.t1	Bv5_105440_sokw.t1	Bv9_216530_dyiq.t2	Bv9_205860_tuei.t1	Bv4_072620_yruo.t1	Bv1_020740_tpwj.t1	Bv5_103080_zgue.t1	Bv2_041010_ajnh.t1	Bv6_142070_xwod.t1	Bv6_139430_qxsn.t1	Bv6_142670_jpqk.t1	Bv5_105030_epem.t1	Bv9_223620_ptuy.t2	Bv1_008610_xuxe.t1	Bv6_153370_uiqu.t1	Bv7_162530_xkdp.t2	Bv6_154610_yfry.t1	Bv5_124610_jfkc.t1	Bv4_087030_jeer.t1	Bv1_022030_ueac.t1
	Bv1_011920_phhk.t1	Bv5_126060_kyko.t1	Bv7_167200_yxrt.t1	Bv_014440_uewa.t1	Bv1_022830_htiw.t1	Bv2_031100_xacx.t1	Bv2_033160_tqyy.t1	Bv2_030540_tfhh.t1	Bv_002600_mhch.t1	Bv4_087030_jeer.t1	Bv2_041100_djsj.t1	Bv6_131820_wume.t2	Bv1_012030_gwpk.t1	Bv_013090_tsop.t1	Bv2_024210_txuo.t1	Bv7_175380_kogp.t1	Bv1_020540_ffkj.t1	Bv6_130380_nmtt.t1	Bv9_216620_hxwj.t1	Bv6_128330_zmos.t1	Bv1_002400_iagh.t1	Bv8_195190_oipq.t2	Bv6_152030_xidh.t2	Bv_006740_cugs.t1	Bv5_106890_fweu.t1	Bv1_018060_kzew.t1	Bv9_223620_ptuy.t1	Bv5_108000_eyoi.t1	Bv7_166910_idmd.t1	Bv1_003200_enju.t1	Bv3_051820_nxmx.t1	Bv2_047600_uhic.t1	Bv5_119970_ctha.t1	Bv1_022030_ueac.t2
	Bv_003280_xcyt.t1	Bv1_011840_xsqo.t1	Bv5_113660_ifwf.t1	Bv2_035330_sezc.t1	Bv4_088320_fwja.t1	Bv_004280_axqp.t1	Bv2_036170_xyat.t1	Bv5_107100_rnzz.t1	Bv3_060770_yjaf.t1	Bv2_038690_dqpw.t1	Bv8_181310_pegf.t2	Bv6_131820_wume.t1	Bv7_174920_fxrg.t1	Bv8_202000_xkuw.t1	Bv9_213790_zuyw.t1	Bv2_040180_gmym.t1	Bv4_077310_smmt.t1	Bv3_054870_upym.t1	Bv3_067110_wsue.t1	Bv3_069370_yrir.t1	Bv1_002150_cika.t1	Bv3_063850_pxnh.t1	Bv3_048750_mzmn.t1	Bv7_169210_axgz.t1	Bv5_099040_fmtg.t1	Bv5_126220_ogmh.t1	Bv8_195830_tsxr.t1	Bv1_018110_xrfj.t1	Bv1_009740_kqps.t1	Bv9_221540_dxpk.t1	Bv3_061740_rqet.t1	Bv9_225760_joyj.t1	Bv7_164040_xodf.t1	Bv8_195300_puof.t1
	Bv8_190250_nxyi.t1	Bv2_038130_dmpq.t1	Bv_002220_ajio.t1	Bv2_033510_wdgy.t1	Bv_001220_icqt.t1	Bv8_198130_trfx.t1	Bv7_158810_kaqq.t1	Bv8_192510_kdcy.t1	Bv9_221540_dxpk.t1	Bv1_016470_sodn.t1	Bv5_114100_nsqa.t1	Bv3_070450_fmdw.t1	Bv1_008270_onix.t2	Bv3_064460_jhcc.t1	Bv2_039100_tqks.t1	Bv3_064860_mkfi.t1	Bv_004250_qxzd.t1	Bv4_081360_xqnr.t1	Bv4_071330_pffg.t1	Bv9_209010_yspj.t1	Bv8_195830_tsxr.t1	Bv8_192320_fhhp.t1	Bv3_053450_aieg.t1	Bv2_034040_kizy.t1	Bv3_068060_ueya.t1	Bv4_088140_tifi.t1	Bv2_024940_dkrj.t1	Bv7_178530_cfct.t1	Bv1_011850_gqya.t1	Bv9_214450_sfis.t1	Bv4_092290_pdek.t1	Bv3_048480_tdrm.t1	Bv2_041420_uzpa.t1	Bv5_120420_hpac.t1
	Bv6_128480_kgcj.t1	Bv6_150120_qeiz.t1	Bv5_121000_kpyy.t1	Bv3_062160_pmhj.t1	Bv4_086380_owor.t1	Bv5_101870_fhin.t1	Bv6_130760_hwmz.t1	Bv5_117100_douh.t1	Bv2_029410_myig.t1	Bv_003200_dyhr.t2	Bv6_147300_gyss.t1	Bv7_165680_eeog.t1	Bv4_089400_kqta.t1	Bv4_079080_csac.t1	Bv6_135350_ijum.t1	Bv_009780_mopw.t1	Bv3_050900_nwce.t1	Bv5_098990_nnaz.t1	Bv9_216620_hxwj.t2	Bv8_193720_maux.t1	Bv4_095800_rgfa.t1	Bv7_169050_omxa.t1	Bv6_144590_orph.t3	Bv2_034040_kizy.t2	Bv4_077860_jqdf.t1	Bv6_155250_wfwx.t1	Bv6_155860_wsia.t1	Bv8_191390_hcgd.t1	Bv5_126820_nwhj.t1	Bv6_134650_gtgk.t1	Bv7_173830_frmo.t1	Bv9_217240_scch.t1	Bv3_054380_zdce.t1	Bv4_091840_cgaj.t1
	Bv1_017820_ipwd.t1	Bv5_105490_risf.t1	Bv2_024530_papg.t1	Bv_009940_gqnn.t1	Bv4_073190_qhcc.t1	Bv7_159520_mznz.t1	Bv8_189070_gcxn.t1	Bv6_145050_kfjc.t1	Bv7_161860_zxca.t1	Bv_003200_dyhr.t1	Bv6_147300_gyss.t2	Bv7_179220_afmk.t1	Bv7_172210_zsin.t1	Bv9_221180_cecn.t1	Bv9_204240_hkpq.t1	Bv1_016980_xhgj.t1	Bv_000390_rzue.t1	Bv5_116130_fogg.t1	Bv1_019530_mcie.t1	Bv9_208840_wxsg.t1	Bv5_103360_emgs.t1	Bv1_003190_nqee.t1	Bv7_168390_patx.t1	Bv7_160930_cgza.t1	Bv7_179210_kzkq.t1	Bv6_154890_jepx.t1	Bv2_030880_fzot.t1	Bv2_038510_ariz.t1	Bv5_102250_ufto.t2	Bv5_097930_juac.t1	Bv5_120480_xdko.t1	Bv5_122210_atyt.t1	Bv2_030550_fggc.t1	Bv3_068430_nkex.t1
	Bv4_096220_xhhn.t1	Bv6_155740_wuuo.t1	Bv8_190720_fjks.t1	Bv7_167700_nhwz.t2	Bv_011810_jmqe.t1	Bv3_066730_fngj.t1	Bv2_029840_aqhf.t1	Bv2_025900_wooo.t1	Bv5_100740_hrph.t1	Bv1_001950_ekgh.t1	Bv2_029380_yrne.t1	Bv4_075430_ixkd.t1	Bv3_059100_ywqm.t1	Bv6_141220_oede.t1	Bv4_075740_onqg.t1	Bv2_032620_eafq.t1	Bv8_200220_jhsx.t1	Bv2_030390_qtyw.t1	Bv1_008140_szaz.t1	Bv2_032640_zkqr.t1	Bv7_174490_mcjg.t1	Bv4_080180_apta.t1	Bv7_176150_dhtu.t2	Bv7_165230_giwo.t1	Bv9_214730_xhsg.t1	Bv2_037150_nttr.t1	Bv5_108400_kuse.t1	Bv8_200880_ukxp.t1	Bv6_138560_ikuq.t1	Bv9_205860_tuei.t1	Bv_008230_hsqu.t1	Bv_008930_hcuf.t1	Bv2_044600_drzk.t1	Bv8_180890_fhyg.t1
	Bv7_168470_ykph.t1	Bv3_049550_ujsq.t1	Bv2_029880_xnjg.t1	Bv8_183360_kerr.t1	Bv7_162530_xkdp.t1	Bv5_123900_rucq.t1	Bv3_061420_fogp.t1	Bv2_034130_qkqo.t1	Bv7_166570_igiw.t1	Bv8_200900_aouq.t1	Bv6_129960_kize.t1	Bv5_114780_kdtp.t1	Bv9_202390_utpk.t1	Bv4_084410_nddf.t1	Bv6_154360_gkmq.t1	Bv6_133390_hjzn.t1	Bv3_061640_umpm.t1	Bv6_130760_hwmz.t1	Bv7_169850_gnmi.t1	Bv2_024000_zwpc.t1	Bv7_176710_wfza.t1	Bv9_212130_hrko.t1	Bv7_176150_dhtu.t1	Bv7_160100_wkqh.t1	Bv5_108430_ficp.t1	Bv8_186100_oxxt.t1	Bv9_209610_zafa.t1	Bv8_195300_puof.t1	Bv9_205420_uchg.t1	Bv6_130380_nmtt.t1	Bv4_077420_kruh.t1	Bv4_091130_ekaa.t1	Bv5_103080_zgue.t1	Bv_016920_fema.t1
	Bv5_113660_ifwf.t1	Bv3_051210_euiy.t1	Bv2_024820_kkcq.t2	Bv7_162660_hcty.t1	Bv7_162530_xkdp.t2	Bv_010980_ezrz.t1	Bv1_006860_yjqt.t1	Bv_002930_jzcq.t1	Bv4_081930_otaf.t1	Bv2_044850_wmqd.t1	Bv4_091020_rten.t1	Bv_004760_funr.t1	Bv3_048520_http.t1	Bv8_198420_gxaw.t1	Bv7_159140_nctn.t1	Bv2_047780_tgqa.t1	Bv3_063250_wech.t1	Bv1_016950_fdxj.t1	Bv3_052830_zdiu.t1	Bv4_097090_qsen.t1	Bv8_198310_aqsh.t1	Bv7_178550_peho.t1	Bv8_201630_xdhe.t1	Bv_014700_rayx.t1	Bv_009450_upnr.t1	Bv_000330_pyye.t1	Bv2_023780_zeoj.t1	Bv2_047410_swff.t1	Bv1_021180_jcot.t1	Bv3_054870_upym.t1	Bv1_015570_iyej.t1	Bv1_020730_kkns.t1	Bv1_002400_iagh.t1	Bv4_079400_fapu.t1
	Bv9_217990_tewe.t1	Bv3_055820_cofs.t1	Bv2_024820_kkcq.t1	Bv9_215050_qocg.t1	Bv1_003200_enju.t1	Bv3_066750_ziig.t1	Bv3_059180_tzzz.t1	Bv9_222330_fsfa.t1	Bv5_115790_xndk.t1	Bv5_101020_uphg.t1	Bv3_058390_kpaa.t1	Bv6_135780_ijmx.t1	Bv1_006090_iyhr.t1	Bv6_146880_sfqe.t1	Bv5_119400_etzo.t1	Bv1_019460_rhen.t1	Bv1_007810_gqek.t1	Bv4_078700_xtwc.t2	Bv4_074050_fchq.t1	Bv9_223860_ddjc.t1	Bv7_163960_fsog.t1	Bv8_195860_yiyp.t1	Bv5_104830_tgtd.t1	Bv7_169320_jtrk.t1	Bv8_181890_gahy.t1	Bv8_196560_wyic.t1	Bv5_102200_owim.t1	Bv7_165190_unzt.t1	Bv2_024100_nzjj.t1	Bv4_081360_xqnr.t1	Bv9_202330_hxzg.t1	Bv5_125320_knac.t1	Bv8_196510_whnd.t1	Bv2_043340_stpe.t1
	Bv_000410_emtc.t1	Bv4_074280_xrkj.t1	Bv1_022580_dsuj.t1	Bv_001460_dkjh.t1	Bv9_221540_dxpk.t1	Bv4_087030_jeer.t1	Bv1_018360_zwgx.t2	Bv7_163740_ogqp.t1	Bv2_036850_hysw.t1	Bv6_127350_rqxn.t1	Bv2_028010_uejs.t1	Bv5_116940_nytj.t1	Bv_017750_hzst.t1	Bv4_094160_ojnf.t1	Bv7_159040_xqku.t1	Bv2_027870_jrar.t1	Bv9_204950_xmir.t1	Bv4_078700_xtwc.t1	Bv5_097700_dacf.t1	Bv5_106970_xzta.t1	Bv2_027370_nnup.t1	Bv2_031430_tsdz.t1	Bv_019290_dcii.t1	Bv6_149380_cztd.t1	Bv3_056100_xhcu.t1	Bv_008870_gftg.t1	Bv_017510_qfef.t1	Bv5_098010_pnpm.t1	Bv3_070660_nnxz.t2	Bv5_098990_nnaz.t1	Bv5_121630_wrwg.t1	Bv6_139860_mqpz.t1	Bv1_002150_cika.t1	Bv4_089150_aqgo.t1
	Bv9_221980_hehi.t1	Bv7_164160_fyda.t1	Bv8_200870_cumo.t1	Bv9_211960_nicr.t2	Bv1_018360_zwgx.t1	Bv5_119970_ctha.t1	Bv3_062450_wgqm.t1	Bv_010120_aqsr.t1	Bv_004260_grqa.t1	Bv6_155280_wyee.t1	Bv1_014110_dqih.t1	Bv2_040310_pzcm.t1	Bv2_041020_gzdx.t1	Bv3_067120_ocix.t1	Bv6_144630_ykwu.t1	Bv8_198410_uhfk.t1	Bv8_194190_qfrm.t1	Bv6_140080_kuop.t1	Bv4_074320_nnrh.t1	Bv4_088140_tifi.t1	Bv6_150200_jgri.t1	Bv_009030_uxzf.t2	Bv2_027080_zdoy.t1	Bv9_223350_epeu.t1	Bv8_186640_nkws.t1	Bv2_045780_aqwi.t1	Bv4_089620_fysn.t1	Bv6_145960_mtim.t1	Bv5_102250_ufto.t1	Bv5_116130_fogg.t1	Bv6_152780_xzsi.t1	Bv1_009200_orew.t1	Bv8_195830_tsxr.t1	Bv_005560_adqy.t1
	Bv5_111120_khxa.t1	Bv5_107840_xyfg.t1	Bv_001220_icqt.t1	Bv4_084920_czsm.t1	Bv_014110_grnq.t1	Bv7_164040_xodf.t1	Bv4_088930_fcha.t1	Bv9_224050_cztm.t1	Bv8_182740_dkze.t1	Bv4_074000_aqmk.t1	Bv8_181310_pegf.t1	Bv_011750_xury.t1	Bv3_061990_gkkz.t1	Bv2_042520_zfqc.t1	Bv3_054310_oaan.t1	Bv1_004090_exom.t2	Bv6_136040_hidr.t1	Bv2_029890_gxek.t1	Bv8_184670_uutm.t1	Bv8_181940_xsra.t1	Bv7_177730_wwfe.t1	Bv6_152560_hmiw.t1	Bv5_099810_nkme.t1	Bv7_162530_xkdp.t1	Bv1_002830_sudi.t1	Bv5_100050_aqae.t1	Bv9_218460_cdhq.t1	Bv8_183360_kerr.t1	Bv3_060680_rhzp.t1	Bv2_030390_qtyw.t1	Bv6_152780_xzsi.t2	Bv3_065540_ajze.t1	Bv4_095800_rgfa.t1	Bv9_209970_qmqw.t1
	Bv6_135810_axxc.t1	Bv6_127190_stch.t1	Bv9_207740_geco.t1	Bv5_106300_emdw.t1	Bv9_214450_sfis.t1	Bv2_041420_uzpa.t1	Bv9_223340_umun.t1	Bv7_162660_hcty.t1	Bv6_137090_ugit.t1	Bv_001460_dkjh.t1	Bv7_157990_noks.t1	Bv6_129010_xpfp.t1	Bv8_186430_eniz.t1	Bv1_008690_mmma.t1	Bv6_152870_furk.t1	Bv1_004090_exom.t1	Bv5_103790_etsz.t1	Bv9_222450_emqk.t1	Bv7_179830_ytkf.t1	Bv2_038680_tuzz.t1	Bv2_034490_udsn.t1	Bv6_134510_ftsu.t1	Bv1_004680_pkqc.t1	Bv7_162530_xkdp.t2	Bv8_201310_kwte.t1	Bv3_060330_ipeq.t1	Bv4_079260_dpct.t1	Bv9_223160_kwcd.t3	Bv7_160630_wyjw.t1	Bv6_130760_hwmz.t1	Bv5_108430_ficp.t1	Bv3_065370_cjkz.t1	Bv5_103360_emgs.t1	Bv3_055510_ymcr.t1
	Bv5_116040_ksnk.t1	Bv4_095050_nzag.t1	Bv4_087360_tywk.t1	Bv9_209630_fsip.t1	Bv6_134650_gtgk.t1	Bv3_054380_zdce.t1	Bv8_190790_yaig.t1	Bv6_154360_gkmq.t1	Bv9_223340_umun.t1	Bv9_219530_ntow.t1	Bv6_156000_dcjw.t1	Bv1_006550_sunf.t1	Bv5_118190_hmry.t1	Bv4_087030_jeer.t1	Bv7_163740_ogqp.t1	Bv4_071100_wjwr.t1	Bv9_217980_kstj.t1	Bv1_014580_yhpt.t1	Bv7_179830_ytkf.t2	Bv3_053080_yynm.t1	Bv2_044740_efmk.t1	Bv2_035060_zwwu.t1	Bv8_194170_wwui.t1	Bv4_082170_ydmw.t1	Bv4_092290_pdek.t1	Bv8_181940_xsra.t1	Bv4_076620_pgeo.t1	Bv8_197170_oamn.t1	Bv_009690_iwkt.t1	Bv1_016950_fdxj.t1	Bv4_074700_eewx.t1	Bv1_020340_qiif.t1	Bv7_174490_mcjg.t1	Bv7_160610_imdm.t1
	Bv3_065860_setq.t1	Bv1_010910_dpdq.t1	Bv_011760_jswi.t1	Bv6_128690_ayqe.t1	Bv5_097930_juac.t1	Bv2_030550_fggc.t1	Bv8_183910_sjpm.t1	Bv9_215050_qocg.t1	Bv9_222380_hkeu.t1	Bv5_112280_oqpd.t2	Bv_020840_ysyi.t1	Bv2_024010_oxac.t1	Bv9_224070_ycao.t1	Bv5_113020_infe.t1	Bv8_187390_kazr.t1	Bv6_132750_rrqz.t1	Bv6_137590_xfyu.t1	Bv3_068370_asow.t1	Bv1_019590_agzp.t1	Bv9_219730_dyst.t1	Bv6_138370_eghx.t1	Bv6_137660_fwms.t1	Bv8_200890_emit.t1	Bv_007750_ayhw.t1	Bv4_073890_cqzp.t1	Bv6_150370_whxc.t1	Bv5_101010_ourf.t1	Bv9_223160_kwcd.t1	Bv5_113910_kgcx.t1	Bv6_140080_kuop.t1	Bv1_003960_dren.t1	Bv9_205130_yfap.t1	Bv7_176710_wfza.t1	Bv4_084190_nxgg.t1
	Bv2_024530_papg.t1	Bv5_115200_uwns.t1	Bv1_000210_pnqr.t1	Bv6_142800_twuu.t1	Bv9_205860_tuei.t1	Bv2_044600_drzk.t1	Bv9_225260_mahe.t1	Bv8_187920_syei.t1	Bv_014380_hzww.t1	Bv5_123900_rucq.t1	Bv_007290_tsae.t1	Bv9_225500_xmmp.t1	Bv3_068060_ueya.t1	Bv1_016830_tywa.t1	Bv_005120_yskc.t1	Bv6_149980_cmjg.t1	Bv7_158140_ennr.t1	Bv1_022580_dsuj.t1	Bv4_072410_pujt.t1	Bv9_214990_ezuc.t1	Bv1_010410_ewuf.t1	Bv8_199680_hnrp.t1	Bv8_197790_tgad.t1	Bv6_153800_fcxt.t1	Bv1_009960_uztk.t2	Bv1_016130_hujh.t1	Bv7_177730_wwfe.t1	Bv9_223160_kwcd.t2	Bv6_151080_eimp.t3	Bv2_029890_gxek.t1	Bv5_102470_ixex.t1	Bv2_028730_zjcc.t1	Bv8_198310_aqsh.t1	Bv1_010750_sghe.t1
	Bv8_190400_kyjp.t1	Bv4_095850_rakf.t1	Bv4_084390_hsqf.t1	Bv3_049000_eejt.t1	Bv6_130380_nmtt.t1	Bv5_103080_zgue.t1	Bv1_001400_dfyi.t1	Bv4_077450_puxj.t1	Bv9_219190_sqtg.t1	Bv3_065160_gnuh.t1	Bv3_060640_xyzc.t1	Bv9_225880_wsne.t1	Bv9_211270_fxis.t1	Bv6_144670_fumc.t1	Bv3_066780_wqpk.t1	Bv3_056070_puag.t1	Bv1_020940_guem.t1	Bv1_001270_xkhk.t1	Bv3_061910_jaxy.t1	Bv9_213260_ajic.t1	Bv1_005460_naex.t1	Bv9_223310_mifr.t1	Bv8_186560_hrep.t1	Bv6_142840_thaa.t1	Bv2_039350_dzzs.t1	Bv2_034950_jxjw.t1	Bv1_020610_mrxo.t1	Bv1_001780_yemc.t1	Bv4_079300_hagt.t1	Bv1_014580_yhpt.t1	Bv2_039060_whdc.t1	Bv3_055230_xofa.t1	Bv7_163960_fsog.t1	Bv8_189160_jhqh.t1
	Bv9_213300_nykn.t1	Bv3_066270_maaq.t1	Bv2_029800_oqps.t1	Bv_013840_ryiq.t1	Bv3_054870_upym.t1	Bv1_002400_iagh.t1	Bv6_150730_oqsa.t1	Bv1_001580_oetf.t1	Bv6_152360_odax.t1	Bv4_086490_ason.t1	Bv9_206410_wucm.t1	Bv_019750_fzzy.t1	Bv8_189070_gcxn.t1	Bv2_026210_ifdq.t1	Bv3_066780_wqpk.t2	Bv3_056070_puag.t2	Bv3_068920_kzid.t1	Bv9_214440_txhm.t1	Bv6_155290_eqgz.t1	Bv6_139600_megx.t1	Bv_017900_ahta.t1	Bv4_073010_uswd.t1	Bv7_178510_adqf.t1	Bv8_189980_dfhu.t1	Bv9_204880_kteq.t1	Bv3_056350_kwci.t1	Bv9_203620_mrah.t1	Bv1_001780_yemc.t2	Bv6_151080_eimp.t2	Bv3_068370_asow.t1	Bv9_217660_xmzt.t1	Bv9_224430_ztmi.t1	Bv2_027370_nnup.t1	Bv_034060_pcuc.t1
	Bv7_168610_xxjt.t1	Bv2_033130_kiet.t1	Bv6_137940_tchs.t1	Bv7_159740_xecd.t1	Bv4_081360_xqnr.t1	Bv8_196510_whnd.t1	Bv6_156210_edcd.t1	Bv7_176830_aktj.t1	Bv5_097750_dyzh.t1	Bv2_028020_grdy.t1	Bv1_022470_xcou.t1	Bv5_121050_fnik.t1	Bv7_167390_gxmc.t1	Bv2_044050_auis.t1	Bv4_090200_eaqg.t1	Bv2_043660_rchx.t1	Bv2_039140_ddpp.t1	Bv2_023650_hynn.t1	Bv5_126220_ogmh.t1	Bv8_201760_fqjo.t1	Bv2_030890_yemo.t1	Bv1_002840_fojr.t2	Bv4_089790_hkff.t2	Bv1_009930_izrp.t1	Bv3_049780_aiph.t1	Bv9_214990_ezuc.t1	Bv1_006900_adqt.t1	Bv3_049560_wxhc.t1	Bv6_148970_ifpq.t3	Bv1_022580_dsuj.t1	Bv7_172450_whas.t1	Bv6_130110_gfye.t1	Bv6_150200_jgri.t1	Bv4_088270_ciwu.t1
	Bv7_169590_fdhm.t1	Bv8_192480_roap.t1	Bv1_016020_raqw.t1	Bv4_077090_iome.t1	Bv5_098990_nnaz.t1	Bv1_002150_cika.t1	Bv7_169590_fdhm.t1	Bv5_119970_ctha.t1	Bv6_154760_nipz.t1	Bv8_187390_kazr.t1	Bv4_096480_fznp.t1	Bv2_047930_cpjt.t1	Bv1_016070_wuxj.t1	Bv9_205210_rktd.t1	Bv3_063840_saqc.t1	Bv1_006170_fdyj.t1	Bv7_163260_qrns.t1	Bv6_137410_jqmj.t1	Bv1_017520_rzoc.t1	Bv2_027210_udkx.t1	Bv5_104850_rzru.t1	Bv1_002840_fojr.t1	Bv4_092110_sczr.t1	Bv7_160080_xqpw.t1	Bv5_125680_paez.t1	Bv5_105930_stfd.t1	Bv_003330_fefj.t1	Bv5_126840_mymn.t1	Bv3_056290_kumd.t1	Bv1_001270_xkhk.t1	Bv5_103450_ecgo.t1	Bv7_164030_gpsd.t1	Bv7_177730_wwfe.t1	Bv3_050710_jzzu.t1
	Bv2_044620_easn.t1	Bv6_148390_zcnw.t1	Bv7_159680_hdfw.t1	Bv8_196170_eqiw.t1	Bv5_116130_fogg.t1	Bv8_195830_tsxr.t1	Bv5_097680_kkdi.t1	Bv2_025530_okoh.t1	Bv9_205660_jhqe.t1	Bv5_112280_oqpd.t1	Bv2_043240_aada.t1	Bv1_022540_zyap.t1	Bv3_061490_ruin.t1	Bv9_205210_rktd.t2	Bv2_032120_iuxa.t1	Bv3_062530_zmtj.t1	Bv2_024930_fdff.t1	Bv5_125950_owpo.t1	Bv2_046680_nqis.t1	Bv4_087250_fowg.t1	Bv1_018820_pnay.t1	Bv5_115800_yesy.t1	Bv1_009790_mhek.t1	Bv9_204820_tjmz.t1	Bv8_197760_izzg.t1	Bv9_218880_nwou.t1	Bv9_206830_rhgu.t1	Bv5_126840_mymn.t2	Bv1_022730_ewzr.t1	Bv2_023650_hynn.t1	Bv7_177980_uzdf.t1	Bv3_069730_ppkh.t1	Bv2_034490_udsn.t1	Bv3_059060_hjgm.t1
	Bv4_092490_ctmf.t1	Bv3_055770_nfaf.t1	Bv3_061320_gftj.t1	Bv9_204020_mzyp.t1	Bv2_030390_qtyw.t1	Bv4_095800_rgfa.t1	Bv_001180_mjzm.t1	Bv6_135960_owhn.t1	Bv1_018150_pujq.t2	Bv5_112280_oqpd.t3	Bv6_147050_qiou.t1	Bv8_189360_jeca.t1	Bv3_061490_ruin.t2	Bv3_070210_hcwg.t1	Bv4_090120_xupn.t1	Bv8_183650_ietu.t1	Bv2_027510_wdke.t1	Bv2_029930_ucyh.t1	Bv3_061480_nwog.t1	Bv1_002490_nyjs.t1	Bv7_162050_kzoe.t1	Bv9_219480_xjgr.t1	Bv5_105710_zaas.t1	Bv8_196950_wdrr.t1	Bv5_109100_jisg.t1	Bv5_097800_wxth.t1	Bv1_015720_qpod.t1	Bv1_016980_xhgj.t1	Bv2_032020_juxo.t1	Bv6_137410_jqmj.t1	Bv4_071920_aodh.t1	Bv4_084810_ixjs.t1	Bv2_044740_efmk.t1	Bv4_087390_mzku.t1
	Bv2_041940_pjau.t1	Bv4_076530_nrsg.t1	Bv4_075440_qoom.t1	Bv2_029350_nihk.t1	Bv6_130760_hwmz.t1	Bv5_103360_emgs.t1	Bv7_172210_zsin.t1	Bv4_077500_xiak.t1	Bv7_179390_esrp.t1	Bv7_169380_pwoh.t1	Bv3_052680_rsmn.t1	Bv2_024520_zgac.t1	Bv6_153190_ekzy.t1	Bv5_114510_omcr.t1	Bv1_004070_xhsz.t1	Bv1_003510_xxdf.t1	Bv4_093300_qxwj.t1	Bv_016770_zxus.t1	Bv3_060280_umsq.t1	Bv5_109740_tzuk.t1	Bv_005120_yskc.t1	Bv1_018270_qrat.t1	Bv7_158140_ennr.t1	Bv4_077360_rcip.t1	Bv4_076580_uwtq.t1	Bv4_089750_dzro.t1	Bv6_155740_wuuo.t1	Bv4_089060_tdho.t1	Bv9_217730_aixa.t1	Bv5_125950_owpo.t1	Bv8_201310_kwte.t1	Bv3_065790_nxca.t1	Bv6_138370_eghx.t1	Bv2_033050_cscn.t1
	Bv8_193580_rpct.t1	Bv_010330_fjax.t1	Bv5_112900_oxcr.t1	Bv6_141440_kksy.t1	Bv1_016950_fdxj.t1	Bv7_174490_mcjg.t1	Bv9_219190_sqtg.t1	Bv3_048680_hryd.t1	Bv8_193520_xmno.t1	Bv1_002400_iagh.t1	Bv5_105570_oqzz.t3	Bv9_207740_geco.t1	Bv2_024480_pikz.t1	Bv1_020690_xtxt.t1	Bv4_074290_dmir.t1	Bv8_193460_ycgn.t1	Bv9_216770_tpxk.t1	Bv1_007420_jger.t1	Bv3_069630_nkhm.t1	Bv_005010_ucey.t1	Bv7_174870_dmoi.t1	Bv2_029360_cysk.t1	Bv3_058100_qofq.t1	Bv5_098150_fyer.t1	Bv1_009960_uztk.t1	Bv4_075380_iomo.t1	Bv6_131240_jwxa.t1	Bv9_215010_ppgz.t1	Bv7_163460_jmqz.t1	Bv_016770_zxus.t1	Bv8_185040_wpdg.t1	Bv_010340_arjn.t1	Bv1_010410_ewuf.t1	Bv_013800_ntuf.t1
	Bv5_107430_tpik.t1	Bv2_028160_fhoi.t1	Bv9_225260_mahe.t1	Bv_029410_tcig.t1	Bv4_078700_xtwc.t2	Bv7_176710_wfza.t1	Bv3_056470_akqt.t1	Bv4_096250_efkq.t1	Bv7_158650_casm.t1	Bv2_027210_udkx.t1	Bv2_036070_guxr.t1	Bv4_074700_eewx.t1	Bv3_060710_pkjc.t1	Bv6_138010_ehow.t1	Bv3_061830_dewy.t1	Bv4_092350_tjty.t1	Bv4_080180_apta.t1	Bv6_151130_jrcw.t1	Bv5_106380_komn.t1	Bv9_211880_gxgz.t1	Bv4_083540_ezgc.t1	Bv2_029360_cysk.t2	Bv6_138830_sgey.t1	Bv6_135840_rizm.t1	Bv8_181680_fsos.t1	Bv2_025510_ezno.t1	Bv1_006170_fdyj.t1	Bv1_020930_ixxf.t1	Bv1_014980_kgiz.t1	Bv1_007420_jger.t1	Bv5_107540_kkpf.t1	Bv3_066910_uzgt.t1	Bv1_005460_naex.t1	Bv6_139560_cpeu.t1
	Bv5_099900_srep.t1	Bv7_177890_faii.t1	Bv4_078420_muni.t1	Bv3_053220_cxup.t1	Bv4_078700_xtwc.t1	Bv8_198310_aqsh.t1	Bv1_006550_sunf.t1	Bv8_197300_kexd.t1	Bv_004760_funr.t1	Bv_010870_ottc.t1	Bv8_201620_kfmj.t1	Bv1_022570_hieu.t1	Bv1_021280_rqfp.t1	Bv7_175730_unnk.t1	Bv4_076520_nzfs.t1	Bv4_075680_xake.t1	Bv9_219770_kdqe.t1	Bv1_004870_kqup.t1	Bv4_082750_fzfx.t1	Bv7_166580_udec.t1	Bv8_185250_oakx.t1	Bv_013380_uzif.t1	Bv2_031400_fjdy.t1	Bv7_161370_shcx.t1	Bv3_059170_jzsx.t1	Bv6_129200_yfoh.t1	Bv3_066590_ignp.t1	Bv7_163630_rdga.t1	Bv4_088850_rxyy.t1	Bv6_151130_jrcw.t1	Bv7_158840_xtiq.t1	Bv4_071300_xkgg.t2	Bv_017900_ahta.t1	Bv5_098270_egmo.t1
	Bv_014110_grnq.t1	Bv9_219620_jtdw.t1	Bv9_224100_csrt.t1	Bv9_213790_zuyw.t1	Bv6_140080_kuop.t1	Bv7_163960_fsog.t1	Bv1_002200_xudp.t1	Bv3_048420_adej.t1	Bv4_072030_jncy.t1	Bv6_131370_hjwf.t1	Bv7_167970_qmek.t1	Bv1_014830_rsec.t1	Bv_002600_mhch.t1	Bv6_141830_kghp.t1	Bv5_114870_kdec.t1	Bv4_085210_heme.t1	Bv6_138830_sgey.t1	Bv9_207740_geco.t1	Bv7_173780_sujh.t1	Bv6_133750_zxcf.t1	Bv5_113820_jrwc.t1	Bv8_183650_ietu.t1	Bv8_195140_rerm.t1	Bv1_012570_onxp.t1	Bv6_132370_kiij.t1	Bv3_051010_swoz.t1	Bv6_129670_nmzd.t3	Bv3_052600_gmho.t1	Bv3_051360_kzro.t1	Bv1_004870_kqup.t1	Bv9_206880_rowz.t1	Bv8_184650_dqjr.t1	Bv_004820_xeas.t1	Bv2_039720_mzqr.t1
	Bv7_159680_hdfw.t1	Bv9_223780_mtky.t1	Bv3_062450_wgqm.t1	Bv_003400_wmar.t1	Bv2_029890_gxek.t1	Bv2_027370_nnup.t1	Bv_010550_zfso.t1	Bv8_196170_eqiw.t1	Bv_010280_pmda.t1	Bv7_168240_dacu.t1	Bv2_044660_iawq.t2	Bv7_160950_yjzu.t1	Bv8_192760_yast.t1	Bv8_193030_ndzm.t1	Bv3_053220_cxup.t1	Bv5_117000_mhko.t1	Bv1_006390_hkjf.t1	Bv_005350_rfnt.t1	Bv1_017350_fyca.t1	Bv5_110620_yqwe.t1	Bv9_204020_mzyp.t1	Bv8_193290_shhq.t1	Bv4_089790_hkff.t1	Bv1_020530_anpy.t1	Bv9_214740_iqkk.t1	Bv7_178730_hrwd.t1	Bv7_164760_zgzn.t1	Bv9_221880_kecu.t1	Bv3_067690_nooo.t1	Bv9_207740_geco.t1	Bv4_096650_oxms.t1	Bv_013350_mahg.t1	Bv2_030890_yemo.t1	Bv5_109230_xemc.t1
	Bv2_046850_ggea.t1	Bv6_148390_zcnw.t2	Bv3_050270_osyd.t1	Bv5_123910_xrzm.t1	Bv9_222450_emqk.t1	Bv6_150200_jgri.t1	Bv6_127250_chnu.t1	Bv3_052640_ymhm.t2	Bv2_040420_moun.t1	Bv5_122490_gtzu.t1	Bv1_022350_ruue.t1	Bv4_081930_otaf.t1	Bv7_157490_pezz.t1	Bv1_004950_xgfh.t1	Bv6_132970_ycwx.t1	Bv1_011790_qnzs.t1	Bv1_017800_xgki.t1	Bv3_069510_muoq.t1	Bv3_054110_crkm.t1	Bv5_115910_eaqd.t1	Bv6_138180_jtdc.t1	Bv5_126450_aynx.t1	Bv9_209520_ymfx.t1	Bv_012190_ugca.t1	Bv9_214260_qngj.t1	Bv9_210080_dkux.t1	Bv8_190480_ddzp.t1	Bv5_098870_zukd.t1	Bv3_068940_eyhq.t1	Bv_005350_rfnt.t1	Bv9_208860_ygmw.t1	Bv2_032310_xjoh.t1	Bv5_104850_rzru.t1	Bv9_205790_kwez.t1
	Bv4_079030_auno.t1	Bv8_187380_arjr.t1	Bv9_211530_duaj.t1	Bv6_155860_wsia.t1	Bv1_014580_yhpt.t1	Bv7_177730_wwfe.t1	Bv3_050690_qnkw.t1	Bv3_052640_ymhm.t1	Bv9_212400_zmns.t1	Bv2_034540_uwcq.t1	Bv3_068120_reax.t1	Bv7_173250_anwe.t1	Bv6_132370_kiij.t1	Bv4_084490_ehot.t1	Bv9_206120_hpnd.t1	Bv_002010_ywjk.t1	Bv4_092640_ycnw.t1	Bv9_214920_cyaf.t1	Bv6_135540_zzix.t1	Bv5_125850_cmxi.t1	Bv4_076510_jyhw.t1	Bv1_005420_eaoi.t1	Bv7_179200_hsqa.t1	Bv3_047970_syze.t1	Bv_007800_xidx.t1	Bv1_014810_smuu.t1	Bv_015050_qoih.t2	Bv2_044480_afgi.t1	Bv1_004580_ywec.t1	Bv3_069510_muoq.t1	Bv3_050900_nwce.t1	Bv8_196670_ezcs.t1	Bv1_018820_pnay.t1	Bv5_100850_mhxh.t1
	Bv_008050_xjck.t1	Bv4_077500_xiak.t1	Bv9_222320_yqeq.t1	Bv4_091990_pesa.t1	Bv3_068370_asow.t1	Bv2_034490_udsn.t1	Bv6_132940_sniz.t1	Bv5_115210_uetg.t1	Bv5_117760_jceh.t1	Bv_016180_fzor.t1	Bv_017550_wgpy.t1	Bv9_212670_qkur.t1	Bv4_072180_czfn.t1	Bv1_010450_deic.t1	Bv4_079900_ktwq.t1	Bv1_013510_eycp.t1	Bv_006190_fiek.t1	Bv8_190730_noee.t1	Bv5_122610_pgej.t1	Bv9_218880_nwou.t1	Bv6_129670_nmzd.t3	Bv8_200930_didu.t1	Bv2_036460_uuxn.t1	Bv9_219790_magf.t1	Bv7_164970_qzgk.t1	Bv2_030650_eufh.t1	Bv2_030510_ueri.t1	Bv3_065600_tmso.t1	Bv6_129980_jqco.t1	Bv9_214920_cyaf.t1	Bv_000390_rzue.t1	Bv3_050500_cqas.t1	Bv7_162050_kzoe.t1	Bv5_098440_eddf.t1
	Bv6_131820_wume.t2	Bv7_160280_pcwa.t1	Bv_001330_toxj.t1	Bv9_222740_izhj.t1	Bv1_022580_dsuj.t1	Bv2_044740_efmk.t1	Bv6_140270_qnkn.t1	Bv3_052640_ymhm.t3	Bv6_139430_qxsn.t1	Bv9_204200_xaxt.t1	Bv3_048340_odem.t1	Bv4_074250_mtsh.t1	Bv1_003460_pfda.t1	Bv3_049700_ccmo.t1	Bv1_019470_afpp.t1	Bv5_106710_qqpe.t1	Bv_017000_aukq.t1	Bv9_218840_hjod.t1	Bv_017030_qkmf.t1	Bv_013090_tsop.t2	Bv4_090200_eaqg.t1	Bv8_197420_sect.t1	Bv1_007090_skmg.t1	Bv6_135860_skrp.t1	Bv6_143510_iyfh.t1	Bv6_134600_gdoe.t1	Bv2_030520_kmou.t1	Bv5_099110_xgpo.t1	Bv3_058480_taej.t1	Bv9_218840_hjod.t1	Bv9_206650_rmjd.t1	Bv1_011410_sita.t1	Bv_005120_yskc.t1	Bv8_197670_xfio.t1
	Bv6_131820_wume.t1	Bv3_050710_jzzu.t1	Bv6_137410_jqmj.t1	Bv4_097380_fwxh.t1	Bv1_001270_xkhk.t1	Bv6_138370_eghx.t1	Bv3_055940_jqdy.t1	Bv2_040280_gzep.t1	Bv_006740_cugs.t1	Bv_001140_kftk.t1	Bv3_048710_ekeq.t1	Bv9_214500_cdjk.t1	Bv3_060970_xcos.t1	Bv1_009420_mmqn.t1	Bv5_114200_xhxr.t1	Bv4_074560_moky.t1	Bv2_027140_oozk.t1	Bv4_072020_omme.t1	Bv4_094620_xgfa.t1	Bv7_159830_tmgs.t1	Bv5_124950_xnwy.t1	Bv9_212910_kjzy.t1	Bv6_149920_nznq.t1	Bv5_098670_jerc.t1	Bv9_215280_mxyf.t1	Bv1_019530_mcie.t1	Bv9_219620_jtdw.t1	Bv5_125440_htnq.t1	Bv4_084900_trri.t1	Bv4_072020_omme.t1	Bv8_200220_jhsx.t1	Bv5_118030_hfyc.t1	Bv6_128320_apzd.t1	Bv3_061550_cgzj.t1
	Bv3_070450_fmdw.t1	Bv7_159740_xecd.t1	Bv3_050760_tdws.t1	Bv2_039100_tqks.t1	Bv9_214440_txhm.t1	Bv1_010410_ewuf.t1	Bv1_006520_mjtg.t1	Bv6_142690_rfcx.t1	Bv7_169210_axgz.t1	Bv_006550_ktwy.t1	Bv3_052050_gemd.t1	Bv6_150450_zeyz.t1	Bv1_017110_ruxu.t1	Bv9_209860_nxnd.t1	Bv1_016170_tqgx.t1	Bv9_207920_sseh.t1	Bv1_018750_wmqt.t1	Bv9_219580_dtno.t1	Bv4_094620_xgfa.t2	Bv7_174010_xeyg.t1	Bv6_148160_jeqr.t1	Bv7_176960_ycar.t1	Bv_012750_mrxx.t1	Bv4_088320_fwja.t1	Bv4_089420_mdiu.t1	Bv6_154310_ccop.t1	Bv_005580_xtwf.t1	Bv5_120080_mwsw.t1	Bv2_037940_gdfe.t1	Bv5_122780_mxrq.t1	Bv8_193650_pucr.t2	Bv8_183320_zspt.t1	Bv7_174870_dmoi.t1	Bv6_140480_ygeh.t1
	Bv7_165680_eeog.t1	Bv_017900_ahta.t1	Bv1_006080_pync.t1	Bv1_002450_cgie.t1	Bv2_023650_hynn.t1	Bv1_005460_naex.t1	Bv7_169210_axgz.t1	Bv7_174230_ztfm.t1	Bv2_034040_kizy.t1	Bv4_095390_scnq.t1	Bv2_044660_iawq.t1	Bv_013760_kcxs.t1	Bv_008520_xfex.t1	Bv9_225800_dfhx.t1	Bv6_150280_xkfx.t1	Bv8_189480_coem.t1	Bv_003410_zcnc.t1	Bv6_128460_mkgy.t1	Bv5_120670_pszo.t1	Bv2_024640_kgug.t1	Bv7_176950_exwk.t1	Bv2_025710_odqo.t1	Bv5_124220_eicz.t2	Bv1_003970_izkj.t1	Bv2_034480_wkro.t2	Bv6_135420_pesy.t1	Bv4_087370_goex.t1	Bv5_125000_fqan.t1	Bv9_219520_hqqh.t1	Bv6_128460_mkgy.t1	Bv1_019210_hamc.t1	Bv_012270_fcwd.t1	Bv4_083540_ezgc.t1	Bv6_150400_znhd.t1
	Bv7_179220_afmk.t1	Bv_011220_skzh.t1	Bv6_153650_mgwn.t1	Bv4_077450_puxj.t1	Bv6_137410_jqmj.t1	Bv_017900_ahta.t1	Bv3_053040_ipzk.t1	Bv7_169020_wnnx.t1	Bv2_034040_kizy.t2	Bv5_115210_uetg.t1	Bv8_188850_epef.t1	Bv5_117390_ogku.t1	Bv9_213210_mfea.t1	Bv4_071290_cjck.t1	Bv5_123910_xrzm.t1	Bv3_066450_hstn.t1	Bv1_008870_qwjd.t1	Bv2_033160_tqyy.t1	Bv1_019860_ssdy.t1	Bv7_169000_zddp.t1	Bv2_028020_grdy.t1	Bv4_087720_eajr.t1	Bv5_100470_nxem.t1	Bv1_018880_okrm.t1	Bv2_034480_wkro.t1	Bv2_043830_ritt.t1	Bv4_090120_xupn.t1	Bv5_115460_irxd.t1	Bv4_094800_etgk.t1	Bv2_033160_tqyy.t1	Bv3_060370_kdzu.t1	Bv7_156980_nxas.t1	Bv8_185250_oakx.t1	Bv6_138790_oktq.t1
	Bv4_075430_ixkd.t1	Bv2_031100_xacx.t1	Bv4_086420_hqgp.t1	Bv3_052640_ymhm.t2	Bv5_125950_owpo.t1	Bv_004820_xeas.t1	Bv8_184930_cshk.t1	Bv4_093410_naoc.t1	Bv7_160930_cgza.t1	Bv2_036400_eaki.t1	Bv2_042340_krpt.t1	Bv1_021520_xssm.t1	Bv6_149190_mhwu.t1	Bv9_210230_iyrq.t1	Bv4_087860_yxyr.t1	Bv5_104820_tzky.t2	Bv8_181690_ierx.t1	Bv4_082230_gqcu.t1	Bv6_141180_qsat.t1	Bv6_155260_tuzt.t1	Bv6_127990_rmjs.t1	Bv8_195860_yiyp.t2	Bv8_187900_xsch.t1	Bv9_207470_hknj.t1	Bv4_087110_zezx.t1	Bv4_074960_ptar.t1	Bv6_135350_ijum.t1	Bv4_084330_ugoh.t1	Bv6_137110_iisk.t1	Bv_012190_ugca.t1	Bv7_167550_cfuw.t1	Bv9_206670_feis.t1	Bv5_113820_jrwc.t1	Bv6_135620_ncyn.t1
	Bv3_053030_xpsx.t1	Bv2_028840_tadm.t2	Bv6_140080_kuop.t1	Bv3_052640_ymhm.t1	Bv2_029930_ucyh.t1	Bv2_030890_yemo.t1	Bv6_153020_pdzc.t1	Bv7_159430_iprc.t1	Bv7_165230_giwo.t1	Bv2_033680_jqxk.t1	Bv3_051290_kcgn.t1	Bv1_007720_uzgx.t1	Bv9_225900_ntwt.t1	Bv4_087610_utrq.t1	Bv4_072270_ioit.t1	Bv5_099070_ynuy.t1	Bv7_170450_tuci.t1	Bv_012190_ugca.t1	Bv7_158610_wrps.t1	Bv1_007280_ypqi.t1	Bv_013100_mxwo.t1	Bv5_103250_ecgw.t1	Bv1_003310_oefn.t1	Bv8_185920_jwgr.t1	Bv_002590_dcze.t1	Bv4_091980_wamu.t1	Bv3_070260_iznp.t1	Bv8_182890_ghwm.t1	Bv1_021580_smyd.t1	Bv5_121000_kpyy.t1	Bv2_034670_ffcc.t1	Bv4_090980_ghkj.t1	Bv9_204020_mzyp.t1	Bv1_004070_xhsz.t1
	Bv5_114780_kdtp.t1	Bv2_028840_tadm.t1	Bv4_072160_ghnj.t1	Bv_010360_nhmu.t1	Bv_016770_zxus.t1	Bv5_104850_rzru.t1	Bv9_211530_duaj.t1	Bv2_029350_nihk.t1	Bv7_160100_wkqh.t1	Bv1_002310_dexr.t1	Bv9_212590_qxzj.t1	Bv6_146530_fepq.t2	Bv_009450_upnr.t1	Bv1_022410_neya.t1	Bv7_160420_anjf.t1	Bv5_116720_ises.t1	Bv8_195140_rerm.t1	Bv5_121000_kpyy.t1	Bv8_191850_yunr.t1	Bv7_176010_ahwr.t1	Bv5_100490_ezwa.t1	Bv3_060610_jnzd.t1	Bv_010670_psas.t1	Bv9_224300_ttcr.t1	Bv6_154010_aich.t1	Bv9_206040_umuu.t1	Bv6_152660_zgkq.t1	Bv8_192780_wkip.t1	Bv1_012140_dzho.t1	Bv4_091700_fkuy.t1	Bv4_078730_fqsx.t1	Bv9_218360_cefe.t1	Bv2_040690_asut.t1	Bv4_089180_ydqq.t1
	Bv_004760_funr.t1	Bv4_091990_pesa.t1	Bv8_183300_jeif.t1	Bv4_089620_fysn.t1	Bv1_007420_jger.t1	Bv1_018820_pnay.t1	Bv2_030130_fggw.t1	Bv5_099490_tmeo.t1	Bv_014700_rayx.t1	Bv_010360_nhmu.t1	Bv1_003850_jyhg.t1	Bv6_142620_qrgc.t1	Bv1_007930_awcw.t1	Bv2_030010_hror.t1	Bv6_153770_wfqg.t1	Bv3_066080_qmgn.t1	Bv3_066070_suio.t1	Bv4_091700_fkuy.t1	Bv3_064970_ytre.t1	Bv1_022800_nczx.t1	Bv5_120090_hdky.t1	Bv_010340_arjn.t1	Bv6_136040_hidr.t1	Bv_005350_rfnt.t1	Bv4_097580_krmp.t1	Bv3_058260_fjof.t1	Bv2_027370_nnup.t1	Bv_001110_zdwu.t1	Bv6_154730_dmko.t1	Bv2_034040_kizy.t2	Bv9_214670_hxey.t1	Bv2_028220_zzre.t1	Bv6_138180_jtdc.t1	Bv1_005980_yzzj.t1
	Bv6_135780_ijmx.t1	Bv5_097800_wxth.t1	Bv9_223350_epeu.t1	Bv6_150290_qknu.t1	Bv6_151130_jrcw.t1	Bv6_134320_xjns.t1	Bv8_182190_rhng.t2	Bv1_002110_neis.t1	Bv7_169320_jtrk.t1	Bv8_190380_fcje.t1	Bv4_087830_axmy.t1	Bv_008310_tjzx.t1	Bv9_225290_ycnh.t1	Bv6_139570_fmsn.t1	Bv6_127820_ixrf.t2	Bv5_098710_jymw.t1	Bv6_133800_aeyn.t1	Bv2_034040_kizy.t2	Bv6_131420_diip.t1	Bv4_075760_mjjq.t1	Bv5_122160_uwmq.t1	Bv6_145310_mqfw.t1	Bv5_107990_iedy.t1	Bv9_225880_wsne.t1	Bv2_038390_pxtp.t1	Bv2_043120_nnsx.t1	Bv5_123910_xrzm.t1	Bv5_110320_inqt.t1	Bv8_182170_unag.t1	Bv2_034040_kizy.t1	Bv9_211270_fxis.t1	Bv2_024430_fkgw.t1	Bv4_076510_jyhw.t1	Bv4_071000_xxnc.t1
	Bv5_116940_nytj.t1	Bv9_215580_aasm.t1	Bv5_115790_xndk.t1	Bv3_063840_saqc.t1	Bv1_004870_kqup.t1	Bv7_162050_kzoe.t1	Bv_008430_qdfk.t1	Bv1_019700_yzuj.t2	Bv6_149380_cztd.t1	Bv7_171860_tona.t1	Bv5_116580_ryqg.t1	Bv3_056970_fpig.t1	Bv_019410_hotn.t1	Bv4_097070_wyjs.t1	Bv5_125020_pjpi.t1	Bv7_167850_fngh.t2	Bv8_187150_ntzf.t1	Bv2_034040_kizy.t1	Bv5_126000_kqit.t1	Bv6_135190_zysx.t1	Bv5_125560_gioz.t1	Bv1_007580_fshw.t1	Bv4_082430_pdep.t1	Bv6_140530_qhaq.t1	Bv8_186200_nsez.t1	Bv1_009920_usfs.t1	Bv3_064920_zonj.t1	Bv9_212050_tjqf.t1	Bv3_064450_hwur.t1	Bv1_010070_esky.t1	Bv3_068060_ueya.t1	Bv5_101640_thfj.t1	Bv6_129670_nmzd.t3	Bv6_151040_hqoi.t1
	Bv2_040310_pzcm.t1	Bv_009680_chye.t2	Bv5_099610_gysm.t1	Bv6_135270_mwus.t1	Bv9_207740_geco.t1	Bv_005120_yskc.t1	Bv3_057040_xpzz.t1	Bv4_078940_oeac.t1	Bv9_223350_epeu.t1	Bv6_130900_zzra.t1	Bv1_003850_jyhg.t2	Bv7_158570_fdqt.t1	Bv5_098340_qamf.t1	Bv9_216580_gizk.t1	Bv3_069860_iaca.t1	Bv7_167850_fngh.t1	Bv1_016690_ifnu.t1	Bv1_010070_esky.t1	Bv2_033750_mkyn.t2	Bv5_117110_ewjc.t1	Bv9_204240_hkpq.t1	Bv4_078760_ttuy.t2	Bv2_040250_myss.t1	Bv6_142090_tskf.t1	Bv8_191590_rdrm.t1	Bv7_173770_onmk.t1	Bv_008890_geoc.t2	Bv6_137020_chjh.t1	Bv3_064450_hwur.t2	Bv4_078740_xecr.t1	Bv7_178910_dohw.t1	Bv8_198030_nykx.t1	Bv4_090200_eaqg.t1	Bv6_135770_znoa.t1
	Bv_011750_xury.t1	Bv9_208590_puum.t1	Bv4_077950_drsg.t1	Bv4_087650_insq.t1	Bv_005350_rfnt.t1	Bv6_128320_apzd.t1	Bv1_019430_ahxx.t2	Bv7_168920_tdft.t1	Bv7_162530_xkdp.t1	Bv2_033670_rsdc.t1	Bv6_141560_cwkp.t1	Bv_008260_djxt.t1	Bv2_045510_uuuz.t1	Bv9_216580_gizk.t2	Bv7_160660_mpzh.t1	Bv2_025460_xhyw.t3	Bv1_003210_psht.t1	Bv4_078740_xecr.t1	Bv6_153030_uwjw.t1	Bv1_008310_exza.t1	Bv9_215840_yzfo.t1	Bv3_056070_puag.t1	Bv3_069420_fufw.t1	Bv2_033160_tqyy.t1	Bv7_162300_fpyr.t1	Bv5_108170_tozi.t1	Bv5_103360_emgs.t1	Bv3_062170_fuhi.t1	Bv5_112030_tgwt.t1	Bv9_212400_zmns.t1	Bv4_092320_ifoe.t1	Bv2_033910_amtk.t1	Bv5_124950_xnwy.t1	Bv1_011760_gtwy.t1
	Bv6_129010_xpfp.t1	Bv7_165720_kdii.t1	Bv4_093860_etgh.t1	Bv8_184480_mfug.t1	Bv3_069510_muoq.t1	Bv7_174870_dmoi.t1	Bv9_219990_wdft.t1	Bv5_126170_myrq.t1	Bv7_162530_xkdp.t2	Bv2_025110_oazf.t2	Bv7_177200_rpmo.t1	Bv6_146530_fepq.t1	Bv4_089550_fzgy.t1	Bv9_205350_tnse.t1	Bv4_080140_sifg.t1	Bv6_150430_qwnz.t1	Bv3_055130_kmjt.t1	Bv9_212400_zmns.t1	Bv5_122360_wftj.t1	Bv5_126000_kqit.t2	Bv6_155280_wyee.t1	Bv3_056070_puag.t2	Bv9_212880_hmgg.t1	Bv9_214430_ofui.t1	Bv7_169820_jyzt.t1	Bv6_135440_aowf.t1	Bv2_035810_fdtk.t1	Bv8_197320_jsud.t2	Bv6_153280_tgjd.t1	Bv1_011200_oksw.t1	Bv2_038390_pxtp.t1	Bv2_047790_oiiu.t1	Bv6_148160_jeqr.t1	Bv6_139090_mihw.t1
	Bv1_006550_sunf.t1	Bv3_062160_pmhj.t1	Bv7_179220_afmk.t1	Bv9_217050_acha.t1	Bv9_214920_cyaf.t1	Bv4_083540_ezgc.t1	Bv3_068420_wksi.t1	Bv3_059050_atai.t1	Bv4_082170_ydmw.t1	Bv7_161130_nget.t1	Bv1_005400_hpfh.t1	Bv8_188860_rcqn.t1	Bv3_067290_hcfe.t1	Bv7_176980_yfji.t1	Bv3_054820_ndme.t1	Bv1_012500_wrja.t1	Bv3_055130_kmjt.t2	Bv1_011200_oksw.t1	Bv7_176500_mkgx.t1	Bv5_111850_mjdg.t1	Bv4_093080_afxn.t1	Bv_010570_soqt.t1	Bv9_204950_xmir.t1	Bv9_216270_icyn.t1	Bv5_102170_nscu.t1	Bv1_008140_szaz.t1	Bv1_010410_ewuf.t1	Bv8_197320_jsud.t1	Bv4_086680_dipa.t1	Bv5_102850_riew.t1	Bv7_177800_jyeq.t1	Bv9_211120_sdzz.t1	Bv7_176950_exwk.t1	Bv7_177780_ooay.t1
	Bv2_024010_oxac.t1	Bv6_135000_gapc.t1	Bv8_193880_gnss.t1	Bv_014220_dzey.t1	Bv8_190730_noee.t1	Bv8_185250_oakx.t1	Bv1_006080_pync.t1	Bv5_114860_jsyf.t1	Bv_007750_ayhw.t1	Bv2_025110_oazf.t1	Bv_002540_fayj.t1	Bv3_058680_jqta.t1	Bv9_207060_xriz.t1	Bv1_002660_sged.t1	Bv4_091930_uffm.t1	Bv7_177260_tufm.t1	Bv6_144700_dqat.t1	Bv9_213000_jiaf.t1	Bv_002020_hawa.t1	Bv1_018060_kzew.t1	Bv9_220770_drcn.t1	Bv5_126030_saqg.t1	Bv3_060700_pfzp.t1	Bv6_153650_mgwn.t1	Bv8_187360_ytit.t1	Bv6_136260_wrxd.t1	Bv_002280_qsmz.t1	Bv6_144290_iasd.t1	Bv5_124730_iijz.t1	Bv9_213000_jiaf.t1	Bv_005540_ehxz.t1	Bv8_197220_ugzy.t1	Bv2_028020_grdy.t1	Bv7_177780_ooay.t2
	Bv9_225500_xmmp.t1	Bv4_090190_mmjy.t1	Bv9_215490_dcet.t1	Bv4_076220_ewfn.t1	Bv9_218840_hjod.t1	Bv5_113820_jrwc.t1	Bv2_029880_xnjg.t1	Bv5_101120_supk.t1	Bv6_149840_tdcj.t1	Bv1_004930_wapg.t1	Bv8_197790_tgad.t1	Bv9_222380_hkeu.t1	Bv6_143450_jkhh.t1	Bv_001360_xcys.t1	Bv9_221880_kecu.t1	Bv9_209950_rwdm.t1	Bv9_224450_cnxm.t1	Bv_008170_qogx.t1	Bv9_213920_reke.t1	Bv4_097440_twso.t1	Bv4_077130_rtdr.t1	Bv2_037110_ajyg.t1	Bv6_152030_xidh.t1	Bv2_030280_earp.t1	Bv6_139150_ytdd.t1	Bv9_210790_dmkr.t1	Bv8_186070_gxyw.t1	Bv_027110_gsie.t1	Bv7_159950_onqi.t1	Bv7_164240_etin.t1	Bv7_170150_cotq.t1	Bv8_195100_fnni.t1	Bv6_127990_rmjs.t1	Bv6_147140_ieiq.t1
	Bv9_225880_wsne.t1	Bv8_195000_zmad.t1	Bv8_186870_mjho.t1	Bv8_195870_rfyd.t1	Bv4_072020_omme.t1	Bv9_204020_mzyp.t1	Bv_004780_erug.t1	Bv_031150_uwon.t1	Bv6_153800_fcxt.t1	Bv4_081760_quft.t1	Bv4_076460_gaih.t2	Bv6_140080_kuop.t1	Bv5_105450_doha.t1	Bv1_014910_qpia.t1	Bv1_001990_chst.t1	Bv5_104820_tzky.t1	Bv8_201630_xdhe.t1	Bv6_155440_yozt.t1	Bv5_106270_tgnt.t1	Bv2_042080_jedk.t1	Bv2_038690_dqpw.t1	Bv1_004090_exom.t2	Bv6_137590_xfyu.t1	Bv4_091380_izse.t1	Bv4_091000_ihfr.t1	Bv3_056770_wmxr.t1	Bv6_135550_hnzj.t1	Bv_018210_mdju.t1	Bv7_159950_onqi.t2	Bv_008170_qogx.t1	Bv7_180490_qzij.t1	Bv4_087920_yzqy.t1	Bv_013100_mxwo.t1	Bv5_124010_njom.t1
	Bv_019750_fzzy.t1	Bv3_068590_pruc.t1	Bv2_036770_hufu.t1	Bv6_152920_xnqc.t1	Bv9_219580_dtno.t1	Bv2_040690_asut.t1	Bv7_158690_wnsq.t1	Bv8_193810_nuih.t1	Bv6_142840_thaa.t1	Bv7_160410_tdtd.t1	Bv4_071840_cytc.t1	Bv_011760_jswi.t1	Bv6_139150_ytdd.t1	Bv7_171750_jeye.t1	Bv5_100570_pxhq.t1	Bv8_193800_ykrk.t1	Bv6_142070_xwod.t2	Bv6_129010_xpfp.t1	Bv_003130_dxru.t1	Bv5_103920_ifde.t1	Bv4_093210_pakc.t1	Bv1_004090_exom.t1	Bv6_127420_qzci.t1	Bv9_214920_cyaf.t1	Bv4_096650_oxms.t1	Bv1_017830_dnqp.t1	Bv7_165630_txie.t1	Bv6_143270_hxfo.t1	Bv2_026150_jwjz.t1	Bv6_155440_yozt.t1	Bv8_184920_tnoi.t1	Bv3_057010_cuwj.t1	Bv5_100490_ezwa.t1	Bv2_046480_yeyr.t1
	Bv5_121050_fnik.t1	Bv_009870_fkkk.t1	Bv9_220510_cjsi.t1	Bv2_033240_kpqu.t1	Bv5_122780_mxrq.t1	Bv6_138180_jtdc.t1	Bv4_072020_omme.t1	Bv8_193810_nuih.t2	Bv8_189980_dfhu.t1	Bv4_086230_okdj.t1	Bv5_110670_yfki.t1	Bv2_046090_mkhf.t1	Bv8_184580_wmtj.t1	Bv6_129020_xzsy.t2	Bv7_164150_rkin.t1	Bv2_031410_mmzr.t1	Bv4_089790_hkff.t2	Bv7_157250_jzto.t1	Bv7_170180_fidn.t1	Bv6_132010_jgag.t1	Bv3_055820_cofs.t1	Bv7_168830_kahd.t1	Bv1_013450_tgwn.t1	Bv3_065860_setq.t1	Bv4_072180_czfn.t1	Bv5_115770_fjse.t1	Bv2_038130_dmpq.t1	Bv9_223780_mtky.t1	Bv4_081640_nrei.t1	Bv6_129010_xpfp.t1	Bv4_086160_cqyx.t1	Bv1_011640_nuic.t1	Bv5_120090_hdky.t1	Bv6_141450_hhwj.t2
	Bv2_047930_cpjt.t1	Bv_005880_kwqc.t1	Bv4_072840_cfzo.t1	Bv3_052640_ymhm.t3	Bv6_128460_mkgy.t1	Bv4_076510_jyhw.t1	Bv5_104060_xnon.t1	Bv3_066740_fjum.t1	Bv1_009930_izrp.t1	Bv2_039270_grjw.t1	Bv5_110670_yfki.t2	Bv_018220_ofyc.t1	Bv1_009960_uztk.t2	Bv6_155980_cofd.t1	Bv9_220800_jiun.t1	Bv8_194840_hinj.t1	Bv6_152030_xidh.t2	Bv6_154620_youm.t1	Bv5_120950_ckay.t1	Bv4_091220_zayg.t2	Bv3_067020_agzr.t1	Bv3_048710_ekeq.t1	Bv9_209140_owmk.t1	Bv4_085120_trif.t1	Bv7_180490_qzij.t1	Bv6_138460_dszg.t1	Bv8_186970_einp.t1	Bv7_162360_qoun.t2	Bv7_170840_xzyx.t1	Bv7_157250_jzto.t1	Bv4_086160_cqyx.t2	Bv5_106940_pagh.t1	Bv5_122160_uwmq.t1	Bv5_124140_pfqh.t1
	Bv1_022540_zyap.t1	Bv7_172460_gqtg.t1	Bv4_096800_uhom.t1	Bv6_138390_aijq.t1	Bv2_033160_tqyy.t1	Bv6_129670_nmzd.t3	Bv4_090750_qooo.t1	Bv2_034150_wwau.t1	Bv7_160080_xqpw.t1	Bv3_050490_iorz.t1	Bv_004120_tkyk.t1	Bv7_165230_giwo.t1	Bv1_009960_uztk.t1	Bv4_081370_guih.t1	Bv2_044480_afgi.t1	Bv4_078280_ymnd.t1	Bv5_116770_zdsi.t1	Bv8_185960_xwgd.t1	Bv5_102430_agyw.t1	Bv4_091220_zayg.t1	Bv_002760_srcg.t1	Bv2_032990_jeyh.t1	Bv_018750_iyse.t1	Bv3_050180_qhag.t1	Bv8_181820_kpgd.t1	Bv2_040340_trrt.t1	Bv2_027090_cjxh.t1	Bv1_005430_dayj.t1	Bv6_155460_rmjw.t1	Bv6_154620_youm.t1	Bv7_178970_hwnc.t1	Bv2_042540_wkwn.t1	Bv5_125560_gioz.t1	Bv9_215980_mpht.t2
	Bv8_189360_jeca.t1	Bv6_138380_kjqf.t1	Bv7_160910_opjc.t1	Bv_011900_rnqh.t1	Bv4_082230_gqcu.t1	Bv4_090200_eaqg.t1	Bv_006920_mfhx.t1	Bv5_103990_rjha.t1	Bv9_204820_tjmz.t1	Bv3_051970_hyah.t1	Bv5_105570_oqzz.t2	Bv8_202170_qmjz.t1	Bv_012060_ktjx.t1	Bv7_160590_fwzp.t1	Bv_010460_fkht.t2	Bv8_195190_oipq.t2	Bv4_092110_sczr.t1	Bv8_193520_xmno.t1	Bv7_172940_ttsp.t1	Bv6_129110_yusp.t1	Bv6_135730_dkmc.t1	Bv1_007020_dupw.t1	Bv_018760_pinr.t1	Bv_016770_zxus.t1	Bv5_099630_gtff.t1	Bv9_211880_gxgz.t1	Bv9_218480_usxr.t1	Bv7_162360_qoun.t1	Bv2_047530_uxwj.t1	Bv8_185960_xwgd.t1	Bv5_118160_qjnf.t1	Bv2_029900_mzjw.t1	Bv9_204240_hkpq.t1	Bv5_123150_tjpn.t1
	Bv2_024520_zgac.t1	Bv3_061670_shaq.t1	Bv8_199300_reqr.t1	Bv3_050820_rnoq.t1	Bv_012190_ugca.t1	Bv5_124950_xnwy.t1	Bv6_146850_gsti.t1	Bv5_126460_fsuf.t1	Bv6_145000_eyzd.t1	Bv1_002160_srpj.t1	Bv1_016590_xixz.t1	Bv_008080_igiq.t1	Bv6_141590_fxhq.t1	Bv8_193250_cips.t1	Bv4_079100_njay.t1	Bv8_195190_oipq.t1	Bv1_003310_oefn.t1	Bv4_097490_kese.t1	Bv7_162190_dmhs.t1	Bv3_054360_ydfh.t1	Bv9_218030_cory.t1	Bv6_155340_htwh.t1	Bv1_009160_wiwh.t1	Bv6_141020_moqj.t1	Bv_008270_xszx.t1	Bv9_205920_axss.t1	Bv9_218090_gezu.t1	Bv2_030670_mgoq.t1	Bv2_028570_esnw.t1	Bv8_193520_xmno.t1	Bv7_174370_yeak.t1	Bv4_082300_jkdn.t1	Bv9_215840_yzfo.t1	Bv5_121260_sckp.t1
	Bv9_207740_geco.t1	Bv5_104130_utgn.t1	Bv3_056100_xhcu.t1	Bv7_169020_wnnx.t1	Bv5_121000_kpyy.t1	Bv6_148160_jeqr.t1	Bv7_172270_hkxi.t1	Bv_014580_mzgg.t1	Bv8_196950_wdrr.t1	Bv6_134740_guat.t1	Bv1_007850_oprm.t1	Bv8_200800_azaz.t1	Bv7_180600_jhen.t1	Bv9_207010_feqc.t1	Bv9_213620_kott.t1	Bv_005940_ezms.t1	Bv5_120700_icio.t1	Bv9_221840_ttzp.t1	Bv6_136760_scht.t1	Bv7_178620_cssn.t1	Bv3_059280_ynec.t1	Bv4_093290_iqfg.t1	Bv1_009160_wiwh.t2	Bv9_213290_wgto.t1	Bv2_045510_uuuz.t1	Bv5_103980_ohuq.t1	Bv6_148160_jeqr.t1	Bv9_221020_azmu.t1	Bv_015170_wwqc.t1	Bv4_097490_kese.t1	Bv8_192760_yast.t1	Bv7_174170_tdka.t1	Bv6_155280_wyee.t1	Bv9_204900_sssg.t1
	Bv4_074700_eewx.t1	Bv_004280_axqp.t1	Bv3_062140_mjja.t1	Bv7_178960_zmim.t1	Bv4_091700_fkuy.t1	Bv7_176950_exwk.t1	Bv8_198070_ndtq.t1	Bv8_189640_hpsu.t1	Bv4_077360_rcip.t1	Bv4_080100_rmky.t1	Bv3_069680_cmum.t1	Bv1_005140_cqsw.t1	Bv5_113270_epih.t1	Bv8_187250_hseo.t1	Bv1_019540_deqm.t1	Bv_014260_qhpo.t1	Bv9_213110_jeoe.t1	Bv8_190180_ktgn.t1	Bv9_222520_gofj.t2	Bv5_110690_ahkc.t1	Bv4_088380_qpyy.t1	Bv8_191420_wixg.t1	Bv9_209570_sztn.t1	Bv9_207740_geco.t1	Bv5_111820_qxws.t1	Bv1_008830_rexn.t1	Bv2_034930_mnuh.t2	Bv6_154640_urqg.t1	Bv2_035450_wcpi.t1	Bv_015950_kygm.t1	Bv2_045500_kpis.t1	Bv7_174880_pxrp.t1	Bv4_093080_afxn.t1	Bv9_203420_utym.t1
	Bv1_022570_hieu.t1	Bv5_124990_mqcj.t1	Bv5_121630_wrwg.t1	Bv3_050260_gxfh.t1	Bv2_034040_kizy.t2	Bv2_028020_grdy.t1	Bv5_107750_yeod.t1	Bv2_044420_ropz.t1	Bv5_098150_fyer.t1	Bv4_079760_nwxa.t1	Bv1_020540_ffkj.t1	Bv4_072250_ynjs.t1	Bv3_069240_kufg.t1	Bv6_128660_hwmt.t1	Bv8_198640_poqu.t1	Bv_002930_jzcq.t1	Bv6_131140_qtao.t2	Bv7_177970_rzyk.t1	Bv4_082270_xkxh.t1	Bv2_043120_nnsx.t1	Bv2_036400_eaki.t1	Bv2_029600_arzj.t1	Bv6_128010_ggos.t1	Bv_011810_jmqe.t1	Bv5_124490_gxfk.t1	Bv2_039200_zyfq.t1	Bv7_168720_zftj.t1	Bv1_009510_hfps.t1	Bv7_173910_jprc.t1	Bv7_177970_rzyk.t1	Bv6_148400_dntw.t1	Bv_005690_qgtn.t1	Bv9_220770_drcn.t1	Bv4_072330_hunn.t2
	Bv1_014830_rsec.t1	Bv8_197590_iwjt.t1	Bv8_183910_sjpm.t1	Bv9_207660_myat.t1	Bv2_034040_kizy.t1	Bv6_127990_rmjs.t1	Bv8_183810_zcfp.t1	Bv1_006470_ucuy.t1	Bv6_135840_rizm.t1	Bv6_152070_mynd.t1	Bv5_108520_ezor.t1	Bv7_161860_zxca.t1	Bv3_059130_oxug.t1	Bv5_110660_jxri.t1	Bv4_081700_cuea.t1	Bv7_173230_chqm.t1	Bv7_176150_dhtu.t2	Bv6_130200_qwix.t1	Bv2_045240_joja.t1	Bv8_185620_yfhe.t1	Bv9_215690_wyqq.t2	Bv2_031610_emnw.t1	Bv5_108000_eyoi.t1	Bv4_072020_omme.t1	Bv7_178910_dohw.t1	Bv8_193620_qqxn.t2	Bv7_174490_mcjg.t1	Bv7_178990_eizu.t1	Bv6_145510_jrge.t1	Bv6_130200_qwix.t1	Bv6_148410_dnxj.t1	Bv7_162160_wscq.t1	Bv4_077130_rtdr.t1	Bv4_074020_rrhz.t1
	Bv7_160950_yjzu.t1	Bv9_225700_rkwt.t1	Bv7_170060_euhj.t1	Bv5_104850_rzru.t1	Bv1_010070_esky.t1	Bv_013100_mxwo.t1	Bv7_169320_jtrk.t1	Bv5_113820_jrwc.t1	Bv7_161370_shcx.t1	Bv5_103150_modx.t1	Bv2_038580_mqjs.t1	Bv7_162530_xkdp.t1	Bv6_142670_jpqk.t1	Bv1_002860_ohne.t1	Bv5_119870_zqtp.t1	Bv3_056070_puag.t3	Bv7_176150_dhtu.t1	Bv7_162590_fjgh.t1	Bv4_075310_eedo.t1	Bv8_202000_xkuw.t1	Bv_014590_axdy.t2	Bv9_206120_hpnd.t1	Bv5_125900_azip.t1	Bv4_087350_cdrr.t1	Bv7_180080_eahy.t1	Bv6_141180_qsat.t1	Bv9_215630_epsz.t1	Bv6_143460_onff.t1	Bv3_070660_nnxz.t1	Bv3_059180_tzzz.t1	Bv1_006220_fmmg.t1	Bv4_086010_mmpr.t1	Bv2_038690_dqpw.t1	Bv6_147140_ieiq.t2
	Bv4_081930_otaf.t1	Bv3_055080_qdqj.t1	Bv7_175660_rzzu.t1	Bv3_053570_sgio.t1	Bv4_078740_xecr.t1	Bv5_100490_ezwa.t1	Bv5_116940_nytj.t1	Bv5_107490_ocxj.t1	Bv1_012570_onxp.t1	Bv5_114460_rohe.t1	Bv1_020680_ftta.t1	Bv7_162530_xkdp.t2	Bv2_037680_wwwf.t1	Bv6_150920_hphj.t1	Bv_040370_wurd.t1	Bv3_060500_hicu.t1	Bv8_194160_ppfu.t3	Bv3_059180_tzzz.t1	Bv3_051420_ggdn.t1	Bv5_110060_trty.t1	Bv_014590_axdy.t1	Bv3_063490_wxuk.t1	Bv2_044660_iawq.t1	Bv3_053320_ikwd.t1	Bv9_217700_uxmk.t1	Bv5_113640_rctw.t1	Bv3_048420_adej.t1	Bv1_012500_wrja.t1	Bv5_099830_hmuz.t1	Bv8_190790_yaig.t1	Bv8_199980_gzsz.t1	Bv4_094740_wpfg.t1	Bv4_093210_pakc.t1	Bv8_187540_fmma.t1
	Bv7_173250_anwe.t1	Bv_003740_fcpn.t1	Bv9_223340_umun.t1	Bv_017620_jwjt.t1	Bv9_212400_zmns.t1	Bv5_120090_hdky.t1	Bv4_086410_dhew.t1	Bv7_162050_kzoe.t1	Bv1_020530_anpy.t1	Bv4_091050_pqxh.t1	Bv1_022370_nqrd.t2	Bv8_183870_dzpu.t1	Bv2_045500_kpis.t1	Bv8_186240_gpna.t1	Bv_000850_miks.t1	Bv2_025460_xhyw.t2	Bv7_179520_neac.t1	Bv8_190790_yaig.t1	Bv7_177680_ufjh.t1	Bv6_130520_mgwj.t1	Bv2_044420_ropz.t1	Bv8_192130_tnpc.t1	Bv8_201620_kfmj.t1	Bv6_142390_kqpa.t1	Bv2_040300_xrpk.t1	Bv1_019070_wyes.t1	Bv6_152150_zihz.t1	Bv9_208300_fcfp.t1	Bv9_203570_geqf.t1	Bv_010550_zfso.t1	Bv1_017110_ruxu.t1	Bv7_179890_zapo.t1	Bv2_031130_cghd.t1	Bv3_066720_afuc.t1
	Bv9_212670_qkur.t1	Bv4_088030_hdaa.t1	Bv1_006540_fwry.t1	Bv9_202610_ptjh.t1	Bv1_011200_oksw.t1	Bv5_122160_uwmq.t1	Bv4_083040_yyiy.t1	Bv3_066780_wqpk.t2	Bv_012190_ugca.t1	Bv2_029120_rwys.t1	Bv3_053520_tywj.t1	Bv4_093860_etgh.t1	Bv2_041310_rnso.t1	Bv8_189440_fsfj.t1	Bv5_119870_zqtp.t2	Bv2_025460_xhyw.t1	Bv_009250_kguh.t1	Bv_010550_zfso.t1	Bv7_175970_spry.t1	Bv2_029150_qekw.t1	Bv7_178690_yshc.t1	Bv5_105710_zaas.t1	Bv9_209520_ymfx.t2	Bv4_097490_kese.t1	Bv4_094510_yayh.t1	Bv4_086670_khde.t1	Bv_017900_ahta.t1	Bv3_054860_wjth.t2	Bv5_122140_pzmt.t1	Bv9_222380_hkeu.t1	Bv3_069470_zcfr.t1	Bv9_216520_nyzd.t1	Bv3_055820_cofs.t1	Bv5_125290_zaaw.t1
	Bv4_074250_mtsh.t1	Bv4_087650_insq.t1	Bv2_044270_phhg.t1	Bv4_095020_icak.t1	Bv5_102850_riew.t1	Bv5_125560_gioz.t1	Bv8_194010_psrm.t1	Bv3_066780_wqpk.t1	Bv3_047970_syze.t1	Bv6_128820_ufoz.t1	Bv2_038450_imdg.t1	Bv7_171180_eciq.t1	Bv2_025570_aetz.t1	Bv5_099650_hhkf.t1	Bv_011070_qnct.t1	Bv7_157720_ukgp.t1	Bv9_209570_sztn.t1	Bv9_222380_hkeu.t1	Bv5_122970_kmfq.t1	Bv7_163550_hytx.t1	Bv4_094870_jujt.t1	Bv3_056050_fyzs.t1	Bv2_037130_npit.t1	Bv6_136090_midr.t1	Bv3_057320_atdp.t1	Bv2_043190_eqpd.t1	Bv8_198130_trfx.t1	Bv4_089180_ydqq.t1	Bv_012790_tgpg.t1	Bv8_198070_ndtq.t1	Bv1_021060_naid.t1	Bv8_198630_kmyo.t1	Bv3_067020_agzr.t1	Bv2_025500_udej.t1
	Bv9_214500_cdjk.t1	Bv8_198130_trfx.t1	Bv_013300_ndyt.t1	Bv3_060220_zjsy.t1	Bv9_213000_jiaf.t1	Bv9_204240_hkpq.t1	Bv3_053740_wtqc.t1	Bv6_142800_twuu.t1	Bv9_219790_magf.t1	Bv9_223620_ptuy.t2	Bv8_197270_cziz.t1	Bv9_221840_ttzp.t1	Bv6_130300_cinz.t1	Bv3_070310_arsq.t1	Bv2_042100_aseq.t1	Bv4_090550_fcrj.t1	Bv4_072350_apsk.t1	Bv8_198070_ndtq.t1	Bv6_139170_jszr.t1	Bv7_166560_wifs.t1	Bv4_094870_jujt.t2	Bv3_056300_uzos.t1	Bv5_118560_gifn.t1	Bv5_098990_nnaz.t1	Bv6_141370_mcas.t1	Bv7_162450_ygqs.t1	Bv8_191330_diqf.t1	Bv1_018280_keaa.t2	Bv3_051850_ckhu.t2	Bv7_172270_hkxi.t1	Bv1_021060_naid.t2	Bv9_203130_fumf.t4	Bv_002760_srcg.t1	Bv6_129610_fzex.t1
	Bv6_150450_zeyz.t1	Bv2_024210_txuo.t1	Bv_004780_erug.t1	Bv_004280_axqp.t1	Bv7_164240_etin.t1	Bv9_215840_yzfo.t1	Bv7_173380_fmme.t1	Bv7_171500_mxss.t1	Bv6_135860_skrp.t1	Bv9_223620_ptuy.t1	Bv2_027140_oozk.t1	Bv6_128460_mkgy.t1	Bv6_153020_pdzc.t1	Bv6_155580_sdei.t1	Bv9_215210_mrkh.t1	Bv4_078040_ouej.t1	Bv5_120980_jndf.t1	Bv7_172270_hkxi.t1	Bv5_113130_dmhc.t1	Bv6_144310_ddjf.t1	Bv_012960_tscq.t1	Bv2_025460_xhyw.t3	Bv5_111240_wuqd.t1	Bv7_179110_pcqg.t1	Bv4_077420_kruh.t1	Bv5_126000_kqit.t2	Bv9_225700_rkwt.t1	Bv1_018280_keaa.t1	Bv7_168380_ahfn.t1	Bv6_153650_mgwn.t1	Bv8_200190_mqhy.t1	Bv9_203130_fumf.t3	Bv6_135730_dkmc.t1	Bv5_105510_nqjm.t1
	Bv_013760_kcxs.t1	Bv9_213790_zuyw.t1	Bv5_125910_ptof.t1	Bv3_065330_zyca.t1	Bv_008170_qogx.t1	Bv6_155280_wyee.t1	Bv2_029930_ucyh.t1	Bv4_078820_uxmc.t1	Bv5_098670_jerc.t1	Bv2_036800_ygek.t1	Bv2_040420_moun.t1	Bv3_054340_paeq.t2	Bv5_114710_jxpo.t1	Bv2_044500_xwfr.t1	Bv_010340_arjn.t1	Bv4_092830_hkem.t1	Bv5_126620_qxaw.t2	Bv6_153650_mgwn.t1	Bv8_198370_pqfr.t1	Bv5_125540_dkfw.t1	Bv1_008100_mrsx.t1	Bv1_023080_fytu.t2	Bv1_022850_mood.t1	Bv7_159680_hdfw.t1	Bv6_148400_dntw.t1	Bv4_093970_eofh.t1	Bv_011170_raot.t1	Bv1_004070_xhsz.t1	Bv_005700_mhjr.t1	Bv9_204960_kqjt.t1	Bv6_131090_oimn.t1	Bv9_203130_fumf.t2	Bv9_218030_cory.t1	Bv6_133420_uzry.t1
	Bv5_117390_ogku.t1	Bv2_039100_tqks.t1	Bv9_222320_yqeq.t2	Bv7_174230_ztfm.t1	Bv6_155440_yozt.t1	Bv4_093080_afxn.t1	Bv9_220810_gzwu.t1	Bv_003330_fefj.t1	Bv4_088320_fwja.t1	Bv8_195830_tsxr.t1	Bv4_075460_fuxt.t1	Bv3_054340_paeq.t1	Bv6_153640_qsgf.t1	Bv7_170270_dyoh.t1	Bv_000750_ardw.t1	Bv3_050780_usim.t1	Bv6_143280_jptc.t1	Bv9_204960_kqjt.t1	Bv_006970_jqxr.t1	Bv5_121580_mith.t1	Bv3_066710_egei.t1	Bv6_139620_ihgx.t1	Bv7_169040_aetj.t1	Bv7_157420_nccy.t1	Bv6_148410_dnxj.t1	Bv3_049700_ccmo.t1	Bv7_168320_sfpa.t1	Bv6_129610_fzex.t1	Bv2_026410_enzw.t1	Bv8_190250_nxyi.t1	Bv_015930_ijrr.t1	Bv9_203130_fumf.t1	Bv3_059280_ynec.t1	Bv4_072300_jiwa.t1
	Bv1_021520_xssm.t1	Bv6_135350_ijum.t1	Bv9_211950_ggak.t1	Bv7_167700_nhwz.t1	Bv6_129010_xpfp.t1	Bv9_220770_drcn.t1	Bv3_050860_dqwn.t1	Bv4_087860_yxyr.t1	Bv1_003970_izkj.t1	Bv2_024940_dkrj.t1	Bv6_143810_xeix.t1	Bv1_001730_sycp.t1	Bv4_088570_wymk.t1	Bv7_158220_sqrg.t1	Bv8_198850_yjyh.t1	Bv_013380_uzif.t1	Bv5_126620_qxaw.t1	Bv8_190250_nxyi.t1	Bv6_149870_amri.t1	Bv8_191730_apzg.t1	Bv2_025890_xedc.t1	Bv6_139620_ihgx.t2	Bv3_063690_hnes.t1	Bv1_008370_qfmr.t1	Bv8_200770_tois.t1	Bv1_009270_xjna.t1	Bv4_093900_emah.t1	Bv4_081600_apqy.t1	Bv3_050410_owet.t1	Bv6_152400_owxk.t2	Bv4_096580_fscj.t1	Bv3_070430_cmkn.t1	Bv8_187390_kazr.t1	Bv2_037020_gwtu.t1
	Bv1_007720_uzgx.t1	Bv9_204240_hkpq.t1	Bv_010950_yxpu.t1	Bv2_041600_hwqq.t1	Bv7_157250_jzto.t1	Bv4_077130_rtdr.t1	Bv1_014860_zcyp.t1	Bv5_118490_sxgg.t1	Bv1_018880_okrm.t1	Bv3_067300_yicc.t1	Bv5_105570_oqzz.t1	Bv_010550_zfso.t1	Bv2_030460_sfsu.t1	Bv5_099650_hhkf.t2	Bv5_101280_kpzn.t1	Bv_000820_xexu.t1	Bv1_014970_jqyp.t1	Bv8_189360_jeca.t1	Bv7_169940_tiwy.t1	Bv9_216560_hxtz.t1	Bv7_179080_meon.t1	Bv4_086620_fwhw.t1	Bv5_103790_etsz.t1	Bv9_217990_tewe.t1	Bv8_200770_tois.t2	Bv2_034270_pxin.t1	Bv3_061810_mtco.t1	Bv9_223770_airj.t1	Bv2_046430_jsym.t1	Bv6_152400_owxk.t1	Bv5_116770_zdsi.t1	Bv8_186620_yjjc.t1	Bv4_088380_qpyy.t1	Bv6_145870_znnx.t1
	Bv6_146530_fepq.t2	Bv4_075740_onqg.t1	Bv5_125920_edia.t1	Bv8_181880_cgpy.t1	Bv6_154620_youm.t1	Bv2_038690_dqpw.t1	Bv4_078700_xtwc.t2	Bv8_197670_xfio.t1	Bv9_207470_hknj.t1	Bv3_065230_efuk.t1	Bv6_141430_uwts.t1	Bv4_074510_ggjx.t1	Bv6_129770_ettu.t1	Bv3_061750_mtgu.t1	Bv5_123900_rucq.t1	Bv7_165190_unzt.t1	Bv_018250_pwct.t2	Bv5_101660_duji.t2	Bv9_216920_hwem.t1	Bv8_191530_yxnz.t1	Bv3_058440_toia.t1	Bv2_026150_jwjz.t1	Bv2_028660_twpr.t1	Bv7_173950_zudz.t2	Bv1_006920_hzyd.t1	Bv1_021350_xamm.t1	Bv5_117560_spai.t1	Bv1_022240_qhaw.t1	Bv2_046430_jsym.t2	Bv8_189360_jeca.t1	Bv6_154930_rjdp.t1	Bv3_067670_hutq.t1	Bv2_036400_eaki.t1	Bv2_034450_uskc.t1
	Bv6_142620_qrgc.t1	Bv6_154360_gkmq.t1	Bv3_050180_qhag.t1	Bv7_162370_jtkp.t1	Bv8_185960_xwgd.t1	Bv4_093210_pakc.t1	Bv4_078700_xtwc.t1	Bv5_101020_uphg.t1	Bv8_185920_jwgr.t1	Bv6_155860_wsia.t1	Bv7_173240_gjoc.t1	Bv2_029840_aqhf.t1	Bv3_055940_jqdy.t1	Bv4_082920_fige.t1	Bv1_014960_wioe.t1	Bv5_106290_egyp.t1	Bv8_196960_xyij.t1	Bv4_096880_egdm.t1	Bv9_202370_fcup.t1	Bv2_026780_zdeh.t2	Bv_026730_axjm.t1	Bv9_206150_sojy.t1	Bv9_216530_dyiq.t3	Bv7_158570_fdqt.t1	Bv8_184150_kfep.t1	Bv6_134050_gymc.t1	Bv6_138820_zrmw.t1	Bv5_124740_pxph.t1	Bv1_021710_dhqz.t1	Bv5_101660_duji.t2	Bv1_021400_stne.t1	Bv5_097760_qnkp.t1	Bv_015900_zszq.t1	Bv5_117320_tihf.t1
	Bv_008310_tjzx.t1	Bv7_159140_nctn.t1	Bv4_072030_jncy.t1	Bv8_200230_sgns.t1	Bv8_193520_xmno.t1	Bv2_031130_cghd.t1	Bv4_071420_wysg.t1	Bv7_158160_wmns.t1	Bv9_224300_ttcr.t1	Bv2_030880_fzot.t1	Bv7_170950_kjmg.t1	Bv8_193520_xmno.t1	Bv5_102170_nscu.t1	Bv5_111920_szpo.t1	Bv4_079650_igus.t1	Bv8_193540_joyx.t1	Bv1_022850_mood.t1	Bv1_014860_zcyp.t1	Bv8_186300_wzfe.t1	Bv8_192010_zzqn.t1	Bv3_048090_gdrw.t1	Bv5_121680_xqns.t1	Bv1_003210_psht.t1	Bv6_146030_nzhw.t1	Bv_019410_hotn.t1	Bv4_075660_smmz.t1	Bv5_101120_supk.t1	Bv_018510_uuhw.t1	Bv5_113580_qmuk.t1	Bv4_096880_egdm.t1	Bv7_179520_neac.t1	Bv6_150850_qrzc.t2	Bv9_215690_wyqq.t2	Bv4_093030_aecm.t1
	Bv3_056970_fpig.t1	Bv5_119400_etzo.t1	Bv_015800_crtc.t1	Bv2_045260_zeog.t1	Bv4_097490_kese.t1	Bv_033360_eddc.t1	Bv4_072330_hunn.t1	Bv9_207000_nzcd.t1	Bv_005350_rfnt.t1	Bv9_218370_hcwj.t1	Bv2_029860_gghe.t1	Bv7_166570_igiw.t1	Bv8_197150_tysy.t1	Bv9_215590_cekp.t1	Bv5_117100_douh.t1	Bv2_047410_swff.t1	Bv4_089790_hkff.t1	Bv_009890_gpmg.t1	Bv7_176760_ahon.t1	Bv2_026780_zdeh.t1	Bv5_117560_spai.t1	Bv4_077080_cyco.t1	Bv6_147610_hxmy.t2	Bv2_042930_kthj.t1	Bv8_196600_yppf.t1	Bv7_175160_upkn.t1	Bv4_095800_rgfa.t1	Bv5_125330_cwhm.t1	Bv1_007480_zqgd.t1	Bv1_014860_zcyp.t1	Bv1_021780_heut.t1	Bv_005610_wgew.t2	Bv_014590_axdy.t2	Bv4_078640_isux.t1
	Bv7_158570_fdqt.t1	Bv7_159040_xqku.t1	Bv1_022500_hpmy.t1	Bv4_095010_mqht.t1	Bv_015950_kygm.t1	Bv3_055820_cofs.t1	Bv5_100770_hefa.t1	Bv2_041600_hwqq.t1	Bv9_225880_wsne.t1	Bv5_108400_kuse.t1	Bv3_058400_xjdr.t1	Bv8_193880_gnss.t1	Bv2_043880_ujjj.t1	Bv7_175040_odrg.t1	Bv6_135960_owhn.t1	Bv6_127590_ksts.t1	Bv2_032790_cfze.t1	Bv9_211930_qnpc.t1	Bv9_218720_kmok.t1	Bv4_078110_qxam.t1	Bv3_066700_jpkg.t1	Bv1_002450_cgie.t1	Bv7_158390_fsih.t1	Bv3_052800_kpgn.t1	Bv6_131090_oimn.t1	Bv1_018970_qodr.t1	Bv8_185950_rpwf.t1	Bv3_066450_hstn.t1	Bv2_038840_tsqa.t1	Bv_009890_gpmg.t1	Bv4_078350_wwpx.t1	Bv_005610_wgew.t1	Bv_014590_axdy.t1	Bv3_061620_yyyz.t1
	Bv_008260_djxt.t1	Bv6_144630_ykwu.t1	Bv2_046850_ggea.t1	Bv8_198130_trfx.t1	Bv9_221840_ttzp.t1	Bv3_067020_agzr.t1	Bv6_150150_pmat.t1	Bv7_177530_ozpr.t1	Bv6_140530_qhaq.t1	Bv5_114510_omcr.t1	Bv6_142070_xwod.t2	Bv9_220810_gzwu.t1	Bv2_045520_nfry.t1	Bv5_107740_ewgx.t1	Bv9_209790_gwcy.t1	Bv1_022440_zeeh.t1	Bv3_052450_dyma.t1	Bv5_119830_kmyx.t1	Bv5_114510_omcr.t1	Bv7_158750_cfxs.t1	Bv7_160410_tdtd.t1	Bv_000580_cysc.t1	Bv2_029860_gghe.t1	Bv8_181780_zdcc.t1	Bv9_206650_rmjd.t1	Bv7_162100_nmor.t1	Bv8_191700_ekyr.t1	Bv5_116200_kxnj.t1	Bv8_197900_eqcf.t1	Bv9_211930_qnpc.t1	Bv7_172830_cntw.t1	Bv6_153500_iidg.t1	Bv2_044420_ropz.t1	Bv7_159370_qztu.t2
	Bv6_146530_fepq.t1	Bv3_054310_oaan.t1	Bv4_072090_efrd.t1	Bv5_099730_wiot.t1	Bv8_190180_ktgn.t1	Bv_002760_srcg.t1	Bv7_167200_yxrt.t1	Bv8_191970_jmjy.t1	Bv6_142090_tskf.t1	Bv8_198890_aytc.t1	Bv1_001120_gjid.t1	Bv5_103450_ecgo.t1	Bv8_200960_gasq.t1	Bv7_157820_ptyq.t1	Bv_018620_gnsh.t1	Bv4_071580_dmtx.t1	Bv6_128010_ggos.t1	Bv3_059660_woks.t1	Bv3_065170_yrgo.t1	Bv9_220310_yupi.t3	Bv5_115610_eunc.t1	Bv7_166810_fwjd.t1	Bv_005750_exaq.t1	Bv6_135790_ozeh.t1	Bv2_034670_ffcc.t1	Bv6_140090_kfss.t1	Bv4_076950_qikh.t1	Bv2_046830_uhac.t1	Bv9_212250_yotn.t1	Bv_004260_grqa.t1	Bv7_172830_cntw.t2	Bv7_172680_cfew.t1	Bv7_178690_yshc.t1	Bv2_037670_dqyh.t1
	Bv8_188860_rcqn.t1	Bv6_152870_furk.t1	Bv9_206800_eujd.t1	Bv9_203940_kgsm.t1	Bv7_177970_rzyk.t1	Bv6_135730_dkmc.t1	Bv7_168470_ykph.t1	Bv4_084320_rqfi.t1	Bv2_033160_tqyy.t1	Bv9_209610_zafa.t1	Bv3_064830_zgod.t1	Bv2_047510_icgt.t1	Bv8_199860_mdzh.t1	Bv3_049450_nsog.t1	Bv6_137050_dufo.t1	Bv4_087070_frts.t1	Bv8_191780_xjma.t1	Bv2_042930_kthj.t1	Bv5_123370_phyi.t1	Bv5_104910_nqni.t1	Bv6_154360_gkmq.t1	Bv1_016540_ihff.t1	Bv2_027140_oozk.t1	Bv_007350_ozzh.t1	Bv2_045520_nfry.t1	Bv5_125710_fatq.t1	Bv8_191700_ekyr.t2	Bv_009320_qrjh.t1	Bv6_150700_ghnd.t1	Bv4_078430_iwsj.t1	Bv7_174390_koiq.t1	Bv2_026600_qqgg.t1	Bv4_094870_jujt.t1	Bv3_063400_kjje.t1
	Bv3_058680_jqta.t1	Bv7_163740_ogqp.t1	Bv6_150730_oqsa.t1	Bv5_120900_pkmg.t1	Bv6_130200_qwix.t1	Bv9_218030_cory.t1	Bv1_008370_qfmr.t1	Bv9_216170_jsqf.t1	Bv9_214430_ofui.t1	Bv2_023780_zeoj.t1	Bv4_086860_rxfn.t1	Bv8_194080_ztyq.t1	Bv9_221680_ffqx.t1	Bv9_205580_jfkn.t1	Bv1_004020_hacp.t1	Bv2_029600_arzj.t1	Bv4_080890_hjjw.t1	Bv9_207470_hknj.t1	Bv6_155160_xsri.t1	Bv4_079740_muyi.t1	Bv5_113930_yaqw.t1	Bv1_022040_igoa.t1	Bv1_020940_guem.t1	Bv4_096880_egdm.t1	Bv8_193650_pucr.t1	Bv_002050_augj.t1	Bv6_137430_uxkf.t2	Bv8_195190_oipq.t1	Bv2_045320_yuix.t1	Bv2_042930_kthj.t1	Bv8_187360_ytit.t1	Bv9_209500_fuun.t1	Bv4_094870_jujt.t2	Bv1_011580_mkwp.t3
	Bv9_222380_hkeu.t1	Bv8_187390_kazr.t1	Bv5_117760_jceh.t1	Bv8_192720_efum.t1	Bv7_162590_fjgh.t1	Bv3_059280_ynec.t1	Bv2_034040_kizy.t1	Bv2_032130_zsyh.t1	Bv9_216270_icyn.t1	Bv_015900_zszq.t1	Bv5_124220_eicz.t2	Bv6_149840_tdcj.t1	Bv7_174830_nhsu.t1	Bv7_166600_qopt.t1	Bv2_046410_szas.t1	Bv2_031530_azhc.t1	Bv1_007760_xuxq.t1	Bv9_213290_wgto.t1	Bv4_089860_rdux.t1	Bv7_164600_efsh.t1	Bv6_152870_furk.t1	Bv_002030_yxkc.t1	Bv6_136710_ooqm.t1	Bv6_135800_oesc.t1	Bv_011940_hhhh.t1	Bv4_088440_ekcr.t1	Bv6_137430_uxkf.t1	Bv8_200240_opoe.t1	Bv5_108210_ndxu.t1	Bv9_207470_hknj.t1	Bv7_177090_aaco.t2	Bv4_093140_qsnk.t1	Bv_012960_tscq.t1	Bv7_159370_qztu.t1
	Bv6_140080_kuop.t1	Bv_005120_yskc.t1	Bv3_067280_htpw.t1	Bv5_099190_wzsi.t1	Bv3_059180_tzzz.t1	Bv8_187390_kazr.t1	Bv2_034040_kizy.t2	Bv5_101750_qxtq.t1	Bv6_153650_mgwn.t1	Bv5_102200_owim.t1	Bv_012130_hnqh.t1	Bv6_129150_qkkf.t1	Bv3_065200_fiik.t1	Bv6_140100_quhk.t1	Bv5_116680_hnxq.t1	Bv3_060990_cjps.t1	Bv7_178410_sgjn.t1	Bv6_127720_jfcx.t1	Bv9_213260_ajic.t1	Bv5_119340_srca.t1	Bv_005100_jhci.t1	Bv7_180810_wcdf.t1	Bv6_147610_hxmy.t1	Bv9_205890_nwnt.t1	Bv7_174370_yeak.t1	Bv7_156620_krjq.t1	Bv1_014960_wioe.t1	Bv6_130270_yemk.t2	Bv3_051850_ckhu.t3	Bv9_213290_wgto.t1	Bv_015590_wdpm.t1	Bv4_083220_jyko.t1	Bv1_008100_mrsx.t1	Bv2_044570_msij.t1
	Bv_011760_jswi.t1	Bv3_066780_wqpk.t1	Bv1_018880_okrm.t1	Bv4_094870_jujt.t1	Bv8_190790_yaig.t1	Bv4_088380_qpyy.t1	Bv4_073690_gzoz.t1	Bv7_167700_nhwz.t2	Bv2_030280_earp.t1	Bv3_061820_qofy.t1	Bv5_106580_nnkf.t1	Bv9_225160_uuxs.t2	Bv3_061430_pzff.t1	Bv1_004720_hxrm.t1	Bv2_042100_aseq.t2	Bv7_164700_dmzc.t1	Bv3_066440_kpep.t2	Bv8_189980_dfhu.t1	Bv7_162700_jaou.t1	Bv6_132080_ipsr.t1	Bv1_014960_wioe.t1	Bv5_105710_zaas.t2	Bv8_195260_ywgq.t1	Bv7_172270_hkxi.t1	Bv4_094590_jftx.t1	Bv5_117660_hnza.t1	Bv3_061150_mgpz.t1	Bv3_056880_dgoh.t1	Bv3_051850_ckhu.t1	Bv6_127720_jfcx.t1	Bv5_104400_fneg.t1	Bv3_054270_rggk.t1	Bv3_066710_egei.t1	Bv8_197320_jsud.t1
	Bv2_046090_mkhf.t1	Bv3_066780_wqpk.t2	Bv9_224800_wfho.t1	Bv4_094870_jujt.t2	Bv_010550_zfso.t1	Bv2_036400_eaki.t1	Bv7_177090_aaco.t1	Bv7_160280_pcwa.t1	Bv6_134140_guwn.t3	Bv_017510_qfef.t1	Bv_004120_tkyk.t2	Bv9_225160_uuxs.t1	Bv9_218850_egrn.t2	Bv9_209070_afxg.t1	Bv9_207210_pjen.t1	Bv7_165080_eeif.t1	Bv3_066440_kpep.t1	Bv2_030940_atsp.t1	Bv8_198870_cxym.t1	Bv7_175960_fntf.t1	Bv3_069860_iaca.t1	Bv2_025460_xhyw.t1	Bv6_133800_aeyn.t1	Bv2_042180_yfwq.t1	Bv5_113190_hhfu.t1	Bv5_113160_mzap.t2	Bv9_211130_rwtf.t1	Bv4_093990_kkod.t1	Bv2_041210_mmay.t2	Bv8_189980_dfhu.t1	Bv5_116080_prza.t1	Bv8_189150_usga.t1	Bv2_025890_xedc.t1	Bv4_089110_ypgz.t1
	Bv_018220_ofyc.t1	Bv4_090200_eaqg.t1	Bv7_161290_sfjr.t1	Bv4_092940_ypiw.t1	Bv9_222380_hkeu.t1	Bv_015900_zszq.t1	Bv2_036160_jdwe.t1	Bv3_062850_sscp.t1	Bv4_091380_izse.t1	Bv4_089620_fysn.t1	Bv7_162000_sest.t1	Bv8_190060_osyg.t1	Bv5_113830_opqu.t1	Bv4_091220_zayg.t2	Bv_006310_uzha.t1	Bv5_110080_zfnq.t1	Bv7_168390_patx.t1	Bv5_101660_duji.t1	Bv2_026350_kdtm.t1	Bv4_081140_iypf.t1	Bv6_138920_hmye.t1	Bv2_025460_xhyw.t2	Bv8_181760_mqsr.t1	Bv9_206010_ndzq.t1	Bv_003520_qcgx.t1	Bv4_097440_twso.t1	Bv7_179910_nnep.t1	Bv5_102420_sxsu.t1	Bv2_041210_mmay.t1	Bv2_030940_atsp.t1	Bv5_115020_fqyr.t1	Bv2_031170_qepu.t1	Bv1_002310_dexr.t1	Bv1_009660_ixnc.t1
	Bv7_165230_giwo.t1	Bv_013090_tsop.t2	Bv8_190730_noee.t1	Bv7_160270_pryn.t1	Bv8_198070_ndtq.t1	Bv9_215690_wyqq.t2	Bv4_086350_pcmw.t1	Bv3_062850_sscp.t2	Bv9_214920_cyaf.t1	Bv9_218460_cdhq.t1	Bv4_081070_rehw.t1	Bv1_002200_xudp.t1	Bv7_177990_otyh.t1	Bv4_091220_zayg.t1	Bv5_120850_ukak.t1	Bv4_082250_kocy.t1	Bv2_032150_gxqw.t1	Bv5_114410_ajpk.t1	Bv2_044140_fura.t1	Bv2_025800_xwai.t1	Bv6_127470_ijaz.t1	Bv4_079860_qtuq.t1	Bv6_131140_qtao.t2	Bv4_074660_xqaz.t1	Bv_000510_ffys.t1	Bv8_198420_gxaw.t1	Bv8_192400_wuit.t1	Bv6_143350_mkna.t1	Bv2_041210_mmay.t3	Bv5_101660_duji.t1	Bv9_222760_gsct.t1	Bv8_185260_daod.t1	Bv7_179080_meon.t1	Bv3_051180_ookz.t1
	Bv8_202170_qmjz.t1	Bv3_063840_saqc.t1	Bv3_049400_cfjn.t1	Bv5_115210_uetg.t1	Bv7_172270_hkxi.t1	Bv_014590_axdy.t2	Bv3_050180_qhag.t1	Bv3_070280_hkfi.t1	Bv3_065860_setq.t1	Bv4_079260_dpct.t1	Bv4_081070_rehw.t2	Bv_000400_ekix.t1	Bv4_090500_dskx.t1	Bv9_204710_xrdc.t1	Bv6_127840_ueqm.t1	Bv4_094150_zahq.t1	Bv8_197400_guce.t1	Bv8_202170_qmjz.t1	Bv6_134640_pijf.t1	Bv1_008990_fkoh.t1	Bv2_033250_qcpx.t1	Bv2_046830_uhac.t2	Bv4_095880_ctsq.t1	Bv6_129780_wqcr.t1	Bv1_001290_edfk.t1	Bv_013520_pkyx.t1	Bv7_174870_dmoi.t1	Bv9_223560_uxqt.t1	Bv2_023570_xxaq.t1	Bv5_114410_ajpk.t1	Bv3_063350_hhcj.t1	Bv5_120880_hsrw.t1	Bv3_058440_toia.t1	Bv8_191960_ehra.t1
	Bv_008080_igiq.t1	Bv2_032120_iuxa.t1	Bv4_082230_gqcu.t1	Bv6_141860_gatc.t1	Bv9_216480_shmf.t1	Bv_014590_axdy.t1	Bv1_001130_owtt.t1	Bv_001460_dkjh.t1	Bv4_085120_trif.t1	Bv4_076620_pgeo.t1	Bv4_081070_rehw.t3	Bv_029280_syno.t1	Bv5_102660_ugqg.t1	Bv4_084290_hkeq.t1	Bv9_203940_kgsm.t1	Bv6_148140_zjju.t1	Bv_010670_psas.t1	Bv6_130770_ktyo.t1	Bv7_177960_sqfu.t1	Bv4_096150_cgjw.t1	Bv_008890_geoc.t2	Bv4_072640_xckh.t1	Bv8_180960_wszp.t1	Bv3_055660_djfs.t1	Bv5_101200_yisx.t1	Bv_005010_ucey.t1	Bv3_050970_mqsu.t1	Bv4_089970_nhry.t1	Bv5_105050_uktw.t1	Bv8_202170_qmjz.t1	Bv3_063350_hhcj.t2	Bv8_183170_jaju.t1	Bv9_212410_emws.t1	Bv5_115080_uppp.t1
	Bv8_200800_azaz.t1	Bv4_090120_xupn.t1	Bv2_041940_pjau.t1	Bv_010270_ngxg.t1	Bv6_153650_mgwn.t1	Bv2_044420_ropz.t1	Bv6_128230_wedr.t1	Bv7_159740_xecd.t1	Bv3_050180_qhag.t1	Bv5_101010_ourf.t1	Bv2_045010_sser.t1	Bv5_117840_ihzp.t1	Bv8_184150_kfep.t1	Bv4_084290_hkeq.t2	Bv8_194120_cudd.t1	Bv3_063690_hnes.t1	Bv3_066440_kpep.t3	Bv4_097250_ugkr.t1	Bv2_026930_suus.t1	Bv7_169100_qjcn.t1	Bv1_011820_edrr.t1	Bv4_072720_ohdu.t1	Bv8_200930_didu.t1	Bv5_118790_iqgp.t1	Bv7_169200_gwjf.t1	Bv8_195420_ppic.t1	Bv7_174220_husc.t1	Bv2_028370_yfeg.t1	Bv4_085320_mnkx.t1	Bv3_055540_psjn.t1	Bv3_057090_jpgy.t2	Bv8_195850_giqy.t1	Bv_026730_axjm.t1	Bv1_013500_fscp.t2
	Bv2_039850_uuqe.t1	Bv3_048060_nznk.t1	Bv5_116130_fogg.t1	Bv9_209610_zafa.t1	Bv9_204960_kqjt.t1	Bv7_178690_yshc.t1	Bv1_012030_gwpk.t1	Bv6_152660_zgkq.t1	Bv_016770_zxus.t1	Bv4_096780_know.t1	Bv2_038410_cnrz.t1	Bv4_073890_cqzp.t1	Bv3_050050_cuex.t1	Bv9_217240_scch.t1	Bv5_103080_zgue.t1	Bv_013550_czrc.t1	Bv6_130920_frdf.t1	Bv9_216320_fxes.t1	Bv9_223570_reim.t1	Bv2_047380_xtjy.t1	Bv6_136780_rzjz.t1	Bv3_064840_xfga.t1	Bv_016010_iwzg.t1	Bv8_198070_ndtq.t1	Bv1_018100_froc.t1	Bv1_022880_shdw.t1	Bv2_030560_jqwi.t1	Bv2_044010_sooi.t1	Bv3_051850_ckhu.t4	Bv6_130770_ktyo.t1	Bv4_087580_pskn.t1	Bv_016990_meum.t1	Bv3_048090_gdrw.t1	Bv7_168810_genp.t1
	Bv1_005140_cqsw.t1	Bv1_002360_axyi.t1	Bv7_172450_whas.t1	Bv4_089060_tdho.t1	Bv8_190250_nxyi.t1	Bv4_094870_jujt.t1	Bv2_041570_racm.t1	Bv2_041590_swhy.t1	Bv6_141020_moqj.t1	Bv9_203930_krxw.t1	Bv_004120_tkyk.t3	Bv7_169390_ykhy.t1	Bv3_062910_ttqn.t1	Bv9_219900_mswk.t1	Bv5_125550_idwy.t1	Bv2_026500_swcr.t1	Bv5_104400_fneg.t1	Bv6_145700_ctsh.t1	Bv_001510_jfau.t1	Bv3_063180_ujux.t1	Bv7_175010_ouqi.t1	Bv5_099840_spmi.t1	Bv4_092110_sczr.t2	Bv4_083290_smzt.t1	Bv8_191680_fngc.t1	Bv8_199640_cewg.t1	Bv9_215770_afog.t1	Bv8_182670_eagm.t1	Bv3_056690_ccqm.t1	Bv4_097250_ugkr.t1	Bv9_218200_zzjs.t1	Bv7_158470_uyfz.t2	Bv5_117560_spai.t1	Bv2_040020_eoer.t1
	Bv9_212390_ofee.t1	Bv1_004070_xhsz.t1	Bv7_177030_ccug.t1	Bv6_156190_sfid.t1	Bv6_152400_owxk.t2	Bv4_094870_jujt.t2	Bv9_206270_fnhk.t1	Bv2_027190_nsgm.t1	Bv9_213290_wgto.t1	Bv1_008830_rexn.t3	Bv7_160830_yago.t1	Bv6_145440_edoh.t1	Bv6_147440_tgxc.t1	Bv3_053530_ocrf.t2	Bv4_074970_andd.t1	Bv3_064820_wrxj.t1	Bv4_091940_mukq.t1	Bv4_088060_owmm.t1	Bv7_179800_jtan.t1	Bv5_120110_jwon.t1	Bv1_003770_dufx.t1	Bv3_067900_hruj.t1	Bv2_027510_wdke.t1	Bv4_076990_fzzr.t2	Bv_007720_peup.t1	Bv_007550_ymqy.t1	Bv3_061670_shaq.t1	Bv4_078760_ttuy.t1	Bv1_020160_yfng.t1	Bv9_216320_fxes.t1	Bv1_017100_ksmd.t1	Bv6_150850_qrzc.t1	Bv3_066700_jpkg.t1	Bv8_195880_oufw.t1
	Bv4_072250_ynjs.t1	Bv4_074290_dmir.t1	Bv6_128210_fjig.t1	Bv6_151100_ejzm.t1	Bv6_152400_owxk.t1	Bv_012960_tscq.t1	Bv6_137940_tchs.t1	Bv5_102940_qcrz.t1	Bv9_207740_geco.t1	Bv7_177730_wwfe.t1	Bv_017650_gaui.t1	Bv1_006210_cpwk.t1	Bv5_099630_gtff.t1	Bv7_176990_iyqa.t1	Bv8_181610_isxs.t1	Bv8_190540_deei.t1	Bv5_112040_xfxt.t1	Bv6_150730_oqsa.t1	Bv8_198840_wuaq.t1	Bv2_047520_dfud.t1	Bv5_115200_uwns.t1	Bv3_067900_hruj.t2	Bv3_066440_kpep.t2	Bv9_222640_otos.t1	Bv4_092620_mtkg.t1	Bv6_130520_mgwj.t1	Bv7_169520_osqk.t3	Bv5_103610_oqcw.t1	Bv9_212240_hhkc.t1	Bv4_088060_owmm.t1	Bv5_111400_mepk.t1	Bv2_036530_usau.t1	Bv7_160410_tdtd.t1	Bv2_028950_trtm.t1
	Bv7_161860_zxca.t1	Bv3_061830_dewy.t1	Bv3_048620_odzi.t1	Bv3_062290_orod.t1	Bv8_189360_jeca.t1	Bv1_008100_mrsx.t1	Bv7_159680_hdfw.t1	Bv9_203620_mrah.t1	Bv_011810_jmqe.t1	Bv1_020610_mrxo.t1	Bv3_050480_ygtx.t1	Bv6_129910_cmip.t1	Bv2_043750_dfpy.t1	Bv6_130820_pqps.t1	Bv7_162660_hcty.t1	Bv6_143270_hxfo.t1	Bv1_009790_mhek.t1	Bv4_091300_aknc.t1	Bv1_002210_qseg.t1	Bv6_151950_fqkn.t1	Bv8_190480_ddzp.t1	Bv3_068600_rzac.t1	Bv3_066440_kpep.t1	Bv3_059180_tzzz.t1	Bv6_142850_oraq.t1	Bv9_207600_hktf.t1	Bv7_169520_osqk.t2	Bv8_183460_crfu.t1	Bv9_212490_nhip.t1	Bv6_150730_oqsa.t1	Bv6_143710_fyog.t1	Bv3_057110_dfys.t1	Bv5_115610_eunc.t1	Bv3_062670_axdx.t1
	Bv3_049130_hrwm.t1	Bv4_076520_nzfs.t1	Bv5_118330_uesh.t1	Bv7_176840_wtfh.t1	Bv5_101660_duji.t2	Bv3_066710_egei.t1	Bv5_114760_kzjz.t1	Bv8_197160_rzii.t1	Bv4_072020_omme.t1	Bv8_182140_hsxp.t1	Bv1_013710_uqrf.t1	Bv1_011910_gdmi.t1	Bv8_196680_sdec.t1	Bv3_050080_yren.t1	Bv1_012330_neiw.t1	Bv7_157960_ahis.t1	Bv2_045470_hpio.t1	Bv9_218830_sfri.t1	Bv_001360_xcys.t1	Bv9_220460_qxeh.t1	Bv5_115620_zsex.t1	Bv7_175380_kogp.t1	Bv5_109070_pmes.t1	Bv6_147270_mizt.t1	Bv7_156690_pypa.t1	Bv5_103970_omtj.t1	Bv7_169520_osqk.t1	Bv8_197010_cxsi.t1	Bv2_032210_kpcd.t1	Bv4_091300_aknc.t1	Bv4_078720_ehnk.t1	Bv6_133350_kwiz.t1	Bv6_154360_gkmq.t1	Bv4_074290_dmir.t1
	Bv7_162530_xkdp.t1	Bv5_114870_kdec.t1	Bv4_084270_ytmx.t1	Bv_033360_eddc.t1	Bv4_096880_egdm.t1	Bv2_025890_xedc.t1	Bv9_218850_egrn.t1	Bv1_019470_afpp.t1	Bv4_087350_cdrr.t1	Bv9_203620_mrah.t1	Bv1_013700_rqxi.t1	Bv5_126770_ooos.t1	Bv5_118790_iqgp.t1	Bv_000720_pprt.t1	Bv7_173140_eexc.t1	Bv_011260_rgms.t1	Bv5_124220_eicz.t2	Bv8_198800_zurt.t1	Bv6_128830_heit.t1	Bv_006770_wdje.t2	Bv3_066710_egei.t2	Bv9_220590_ugew.t1	Bv1_022470_xcou.t1	Bv8_191370_hhak.t1	Bv5_109160_ehat.t1	Bv1_017460_ceje.t1	Bv_008880_aihe.t1	Bv6_131850_txhn.t1	Bv7_170620_kjzp.t1	Bv9_218830_sfri.t1	Bv6_142470_qmar.t1	Bv5_104290_usct.t1	Bv5_113930_yaqw.t1	Bv9_218020_yahr.t1
	Bv7_162530_xkdp.t2	Bv3_053220_cxup.t1	Bv2_039110_mrmn.t1	Bv1_012330_neiw.t1	Bv1_014860_zcyp.t1	Bv1_002310_dexr.t1	Bv9_214920_cyaf.t1	Bv7_174220_husc.t1	Bv2_036840_iyzq.t1	Bv1_006900_adqt.t1	Bv3_056770_wmxr.t1	Bv6_138300_zanw.t2	Bv5_102650_itko.t1	Bv1_017900_pyjp.t1	Bv_014590_axdy.t2	Bv5_100310_djtr.t1	Bv8_194170_wwui.t1	Bv_015290_jmrk.t1	Bv_015990_wtat.t1	Bv5_102960_daor.t1	Bv5_125570_cukc.t1	Bv4_079860_qtuq.t2	Bv2_044660_iawq.t2	Bv2_041970_uhog.t1	Bv4_079390_pxfe.t1	Bv1_003890_hmtq.t1	Bv4_072270_ioit.t1	Bv8_185820_cggz.t1	Bv7_160460_npmi.t1	Bv_015290_jmrk.t1	Bv3_061490_ruin.t1	Bv1_023000_smrx.t1	Bv6_152870_furk.t1	Bv1_000540_ffrq.t1
	Bv7_158350_ruxh.t1	Bv3_055220_osmq.t1	Bv6_132670_fwuc.t1	Bv5_102930_zweh.t1	Bv_009890_gpmg.t1	Bv_015720_eoke.t1	Bv3_048620_odzi.t1	Bv7_160260_dsps.t1	Bv3_053320_ikwd.t1	Bv_003330_fefj.t1	Bv1_006620_hsjp.t1	Bv6_138300_zanw.t1	Bv1_015910_ccyz.t1	Bv9_215770_afog.t1	Bv_014590_axdy.t1	Bv4_095520_ieyo.t1	Bv5_125640_rrpy.t1	Bv1_012060_khss.t1	Bv3_070430_cmkn.t1	Bv1_009610_srpg.t1	Bv5_122340_gsnu.t1	Bv7_161340_efaf.t1	Bv3_066440_kpep.t3	Bv6_146850_gsti.t1	Bv2_035150_qjkr.t1	Bv7_161100_ocxi.t1	Bv2_037660_inmm.t2	Bv8_200250_ppwg.t1	Bv2_047480_nrwu.t5	Bv1_012060_khss.t1	Bv3_061490_ruin.t2	Bv7_158470_uyfz.t1	Bv_005100_jhci.t1	Bv7_175690_geds.t1
	Bv8_183870_dzpu.t1	Bv6_132970_ycwx.t1	Bv7_177090_aaco.t1	Bv7_176950_exwk.t1	Bv9_211930_qnpc.t1	Bv7_179080_meon.t1	Bv_011760_jswi.t1	Bv9_225370_znnz.t1	Bv6_142390_kqpa.t1	Bv5_098890_tqes.t1	Bv6_141540_yxht.t1	Bv7_177800_jyeq.t1	Bv3_061280_wkig.t1	Bv5_117070_mtqt.t1	Bv1_015000_hyye.t1	Bv9_225860_suzz.t1	Bv3_063350_hhcj.t1	Bv9_219190_sqtg.t1	Bv1_008430_dfrh.t1	Bv2_024000_zwpc.t2	Bv5_125570_cukc.t2	Bv_010580_ycip.t1	Bv8_198100_cgfo.t1	Bv7_160620_koxw.t1	Bv7_168260_jzca.t1	Bv1_005470_fkzq.t1	Bv5_126370_tmuf.t1	Bv_010460_fkht.t2	Bv7_172750_kqxe.t1	Bv9_219190_sqtg.t1	Bv6_132370_kiij.t1	Bv6_154340_ouza.t1	Bv1_014960_wioe.t1	Bv3_060580_smcc.t1
	Bv4_093860_etgh.t1	Bv9_206120_hpnd.t1	Bv4_081930_otaf.t1	Bv7_162050_kzoe.t1	Bv5_119830_kmyx.t1	Bv3_058440_toia.t1	Bv1_010070_esky.t1	Bv4_080160_jucw.t1	Bv6_139690_ahhg.t1	Bv9_206830_rhgu.t1	Bv2_040810_uqwm.t1	Bv8_197940_suzn.t1	Bv6_148240_ajye.t1	Bv_010530_ceig.t2	Bv9_222740_izhj.t1	Bv1_020610_mrxo.t1	Bv3_063350_hhcj.t2	Bv9_211950_ggak.t1	Bv8_191270_efrx.t1	Bv5_110990_qtug.t1	Bv_018510_uuhw.t1	Bv4_073430_tehx.t1	Bv6_132260_ruqr.t1	Bv7_160620_koxw.t2	Bv5_124200_srxz.t1	Bv9_211090_esde.t1	Bv5_125560_gioz.t1	Bv3_056330_aduh.t1	Bv9_210740_xnhn.t2	Bv9_211950_ggak.t1	Bv3_062950_ydeo.t1	Bv5_126000_kqit.t1	Bv3_069860_iaca.t1	Bv3_065810_mqqh.t1
	Bv7_171180_eciq.t1	Bv4_079900_ktwq.t1	Bv3_057870_otdi.t1	Bv_027110_gsie.t1	Bv8_188300_yooi.t1	Bv_011400_zjxr.t1	Bv4_079030_auno.t1	Bv4_088150_aiid.t1	Bv4_097490_kese.t1	Bv1_015720_qpod.t1	Bv9_205200_smkq.t2	Bv1_016260_osqw.t1	Bv1_015570_iyej.t1	Bv_010530_ceig.t1	Bv_005530_uwua.t1	Bv9_217010_ehmr.t1	Bv3_057090_jpgy.t2	Bv9_217690_hmzq.t1	Bv_009080_oxfx.t1	Bv7_168200_ogcq.t1	Bv7_163080_nkwk.t1	Bv4_084480_wmre.t1	Bv_000830_qfkp.t1	Bv3_054460_tcdj.t1	Bv1_014850_ptsn.t1	Bv5_106970_xzta.t1	Bv5_104850_rzru.t1	Bv4_078550_zkgu.t1	Bv5_112490_jhwr.t1	Bv7_162150_nzmn.t1	Bv5_115700_zwnr.t1	Bv9_222150_tuek.t1	Bv6_138920_hmye.t1	Bv3_052100_qpwu.t1
	Bv9_221840_ttzp.t1	Bv1_019470_afpp.t1	Bv4_095350_xxiq.t1	Bv3_052650_mykk.t1	Bv3_059660_woks.t1	Bv9_212410_emws.t1	Bv1_017860_eoqf.t1	Bv1_019700_yzuj.t1	Bv6_136090_midr.t1	Bv6_155740_wuuo.t1	Bv4_096480_fznp.t2	Bv1_022550_xujd.t1	Bv7_170710_qnds.t1	Bv4_075310_eedo.t1	Bv9_218900_xpzj.t1	Bv5_119020_xids.t1	Bv4_087580_pskn.t1	Bv4_081930_otaf.t1	Bv8_200440_zdud.t1	Bv2_024690_adwp.t1	Bv3_064920_zonj.t1	Bv_006940_mxka.t1	Bv6_156120_ywjz.t1	Bv8_197980_kyex.t1	Bv3_051820_nxmx.t1	Bv_008530_hmem.t1	Bv2_044600_drzk.t1	Bv1_013510_eycp.t1	Bv1_003130_dxjj.t1	Bv4_081930_otaf.t1	Bv2_029010_zojr.t1	Bv5_113760_qpto.t1	Bv6_127470_ijaz.t1	Bv5_117600_wegm.t1
	Bv8_199900_njsn.t1	Bv5_114200_xhxr.t1	Bv6_132940_sniz.t1	Bv5_102180_pyut.t1	Bv_004260_grqa.t1	Bv_026730_axjm.t1	Bv9_215490_dcet.t1	Bv6_133410_xgwd.t1	Bv5_098990_nnaz.t1	Bv6_131240_jwxa.t1	Bv7_169310_nniz.t1	Bv9_224300_ttcr.t1	Bv7_175920_foit.t1	Bv2_026340_szsq.t1	Bv2_031990_caat.t1	Bv5_102230_ewnc.t1	Bv9_218200_zzjs.t1	Bv3_062450_wgqm.t1	Bv9_207350_kcwx.t1	Bv6_129510_aohe.t1	Bv6_131370_hjwf.t1	Bv5_116720_ises.t1	Bv6_140710_papu.t1	Bv_008850_myfh.t1	Bv6_131050_gmur.t1	Bv8_185100_zwho.t1	Bv7_163960_fsog.t1	Bv6_137990_igpa.t1	Bv9_210680_rscm.t1	Bv1_018880_okrm.t1	Bv5_100020_upzj.t1	Bv5_109410_nsyr.t1	Bv2_033250_qcpx.t1	Bv6_148110_nuir.t1
	Bv6_128460_mkgy.t1	Bv1_016170_tqgx.t1	Bv8_188860_rcqn.t1	Bv6_139360_pqmt.t1	Bv4_078430_iwsj.t1	Bv3_048090_gdrw.t1	Bv4_086420_hqgp.t1	Bv7_168540_smiz.t1	Bv7_179110_pcqg.t1	Bv9_212410_emws.t1	Bv5_112190_xiui.t1	Bv6_130080_hpsz.t1	Bv6_150220_ucyg.t1	Bv5_127150_wkgm.t1	Bv9_209780_ykyu.t1	Bv8_183510_sjzp.t1	Bv6_137280_tcjd.t1	Bv1_018880_okrm.t1	Bv5_124260_imee.t1	Bv7_170540_rmry.t1	Bv6_131000_xxzs.t1	Bv7_170210_onnc.t1	Bv8_189630_qkyw.t1	Bv1_004870_kqup.t1	Bv1_016070_wuxj.t1	Bv5_125090_iorn.t1	Bv2_033250_qcpx.t1	Bv4_083280_zeom.t1	Bv6_143300_xifk.t1	Bv8_193480_cfhc.t1	Bv3_057090_jpgy.t1	Bv7_169540_xrwo.t1	Bv_008890_geoc.t2	Bv2_041370_dtex.t1
	Bv9_206810_xzhg.t1	Bv6_150280_xkfx.t1	Bv4_072240_jqha.t1	Bv2_034100_uxhi.t1	Bv2_042930_kthj.t1	Bv5_117560_spai.t1	Bv_010520_hgdg.t1	Bv2_039100_tqks.t1	Bv5_125050_xmzy.t1	Bv7_171710_xaoh.t1	Bv6_147840_ojkg.t1	Bv7_161610_gcdc.t1	Bv1_007470_ymzt.t1	Bv3_053530_ocrf.t1	Bv_011520_xigp.t1	Bv4_077820_hmhd.t1	Bv6_141620_gtft.t1	Bv1_004510_fpur.t1	Bv6_139010_akzu.t1	Bv1_011220_zfhk.t1	Bv_000120_ksxt.t1	Bv8_195040_grnc.t1	Bv5_118250_fajy.t2	Bv3_066960_ythe.t1	Bv2_045800_xtpc.t1	Bv1_011220_zfhk.t1	Bv5_118840_wjdz.t1	Bv4_075930_auyq.t1	Bv3_053780_okci.t1	Bv1_006080_pync.t1	Bv7_176640_cxer.t1	Bv6_131080_eunq.t1	Bv1_011820_edrr.t1	Bv5_122260_kofs.t1
	Bv2_041970_uhog.t1	Bv5_123910_xrzm.t1	Bv9_205670_xuiq.t1	Bv5_126460_fsuf.t1	Bv9_207470_hknj.t1	Bv3_066700_jpkg.t1	Bv2_036300_yzsw.t1	Bv_015050_qoih.t1	Bv7_159680_hdfw.t1	Bv1_006170_fdyj.t1	Bv1_013710_uqrf.t2	Bv1_011900_szay.t1	Bv8_193650_pucr.t1	Bv9_211320_fwjf.t1	Bv_010270_ngxg.t1	Bv5_122270_irin.t1	Bv2_037050_yhwm.t1	Bv1_001130_owtt.t1	Bv1_017770_mnex.t1	Bv1_003700_qagh.t1	Bv5_108400_kuse.t1	Bv9_216100_txaw.t1	Bv5_118250_fajy.t1	Bv1_006080_pync.t1	Bv1_015900_ycdz.t1	Bv9_220890_axxh.t1	Bv1_011340_dsoj.t1	Bv9_218490_eyjw.t1	Bv2_046220_hsfe.t1	Bv6_135840_rizm.t1	Bv_014990_dtxk.t1	Bv4_097410_rwod.t1	Bv6_136780_rzjz.t1	Bv4_074560_moky.t1
	Bv3_054340_paeq.t2	Bv5_110720_ipyw.t1	Bv8_183550_haqk.t1	Bv5_118490_sxgg.t1	Bv9_213290_wgto.t1	Bv7_160410_tdtd.t1	Bv3_064160_ypjx.t1	Bv9_217050_acha.t1	Bv7_157420_nccy.t1	Bv3_066590_ignp.t1	Bv6_129660_awud.t1	Bv9_220510_cjsi.t1	Bv9_206500_zxkj.t1	Bv2_042170_gicy.t1	Bv4_077660_kmjz.t1	Bv2_032460_itto.t1	Bv1_017100_ksmd.t1	Bv8_193480_cfhc.t1	Bv4_088730_mfxs.t1	Bv1_017830_dnqp.t1	Bv9_215690_wyqq.t1	Bv8_192280_wega.t1	Bv5_105310_jiye.t1	Bv1_020250_pmhw.t1	Bv2_045500_kpis.t1	Bv9_214190_coof.t1	Bv5_120620_jphs.t1	Bv5_116350_ekee.t1	Bv5_116910_kdwq.t1	Bv4_091370_wtjc.t1	Bv1_010420_fjux.t1	Bv6_129920_cumg.t1	Bv1_003770_dufx.t1	Bv5_119680_zqnu.t1
	Bv3_054340_paeq.t1	Bv4_087860_yxyr.t1	Bv6_128230_wedr.t1	Bv2_042790_cnzf.t1	Bv6_127720_jfcx.t1	Bv5_115610_eunc.t1	Bv9_224800_wfho.t1	Bv2_030530_xwow.t2	Bv1_008370_qfmr.t1	Bv8_186340_kajj.t1	Bv7_162630_mnah.t2	Bv1_007160_dean.t1	Bv2_026490_tghm.t1	Bv1_009250_xmsm.t1	Bv7_165430_fyrj.t1	Bv_017000_aukq.t1	Bv8_187900_xsch.t1	Bv6_153980_hihh.t1	Bv1_018930_weef.t1	Bv8_199570_xkzo.t1	Bv7_172410_wkeg.t1	Bv4_095210_pukd.t1	Bv_020840_ysyi.t1	Bv4_091700_fkuy.t1	Bv5_125120_schn.t1	Bv2_024640_kgug.t1	Bv5_120620_jphs.t2	Bv1_004180_unnj.t1	Bv6_131040_jkfj.t1	Bv7_160930_cgza.t1	Bv8_181890_gahy.t1	Bv9_206560_rgug.t1	Bv5_115200_uwns.t1	Bv9_224810_ntcu.t1
	Bv1_001730_sycp.t1	Bv6_142680_qmtj.t1	Bv3_047980_ftmn.t1	Bv1_019700_yzuj.t2	Bv8_189980_dfhu.t1	Bv6_154360_gkmq.t1	Bv2_029800_oqps.t1	Bv8_184900_dofx.t1	Bv9_217990_tewe.t1	Bv6_130960_jfsy.t1	Bv9_210440_cmje.t1	Bv7_165110_xwyu.t1	Bv2_026490_tghm.t2	Bv4_076440_iwyj.t1	Bv1_003780_zfyk.t1	Bv7_166810_fwjd.t1	Bv6_143710_fyog.t1	Bv5_115060_ggod.t1	Bv4_092550_djhy.t1	Bv7_161520_aaui.t1	Bv6_127190_stch.t1	Bv3_056070_puag.t3	Bv_002980_iewd.t1	Bv9_214500_cdjk.t1	Bv_009430_arje.t1	Bv6_149300_cntt.t1	Bv8_186000_dpty.t1	Bv_012740_yzru.t1	Bv7_180330_mfaa.t1	Bv7_175660_rzzu.t1	Bv1_020260_umqg.t1	Bv6_129490_uxnw.t1	Bv8_190480_ddzp.t1	Bv3_048460_fzjm.t1
	Bv9_210040_ntpw.t1	Bv4_072270_ioit.t1	Bv7_160080_xqpw.t1	Bv6_145960_mtim.t1	Bv2_030940_atsp.t1	Bv5_113930_yaqw.t1	Bv5_109300_jqra.t1	Bv_013060_wwro.t1	Bv7_173950_zudz.t2	Bv8_186260_zefw.t1	Bv7_162630_mnah.t1	Bv3_049030_urrg.t1	Bv7_159780_eagk.t1	Bv7_171370_pwps.t1	Bv9_205390_jdzu.t1	Bv_006940_mxka.t1	Bv1_013450_tgwn.t1	Bv1_006080_pync.t1	Bv8_193050_rpcp.t1	Bv_016920_fema.t1	Bv4_095850_rakf.t1	Bv6_133930_cowj.t1	Bv2_039530_rzfa.t1	Bv8_192100_tpgf.t1	Bv9_214070_oggu.t2	Bv1_002490_nyjs.t1	Bv3_050260_gxfh.t1	Bv5_123450_jzzi.t1	Bv3_051870_pyfe.t1	Bv1_023200_jmkt.t1	Bv5_123270_aizp.t1	Bv3_061390_cuum.t1	Bv5_115620_zsex.t1	Bv9_220960_izwt.t1
	Bv3_068350_mipx.t1	Bv7_160420_anjf.t1	Bv9_221540_dxpk.t1	Bv8_192510_kdcy.t1	Bv5_101660_duji.t1	Bv6_152870_furk.t1	Bv7_170060_euhj.t1	Bv5_109540_mqos.t1	Bv7_158570_fdqt.t1	Bv6_129670_nmzd.t3	Bv6_142140_icux.t1	Bv_004130_fkwc.t1	Bv3_050320_azzi.t1	Bv2_040760_iets.t1	Bv1_018820_pnay.t1	Bv8_192130_tnpc.t1	Bv4_073380_pkgt.t1	Bv6_135840_rizm.t1	Bv5_125280_gkqj.t1	Bv2_043190_eqpd.t1	Bv6_153080_eyqw.t1	Bv6_127230_heax.t1	Bv4_091890_tcer.t1	Bv9_204790_fsqd.t1	Bv9_214070_oggu.t1	Bv1_009450_urui.t1	Bv9_207810_xdto.t1	Bv7_168410_kxwi.t1	Bv5_108520_ezor.t1	Bv_002600_mhch.t1	Bv3_064680_oenm.t1	Bv5_121350_pjgj.t1	Bv3_066710_egei.t2	Bv3_059380_haqg.t1
	Bv_010550_zfso.t1	Bv9_204600_uoqs.t1	Bv4_075430_ixkd.t1	Bv2_047700_epea.t1	Bv5_114410_ajpk.t1	Bv_005100_jhci.t1	Bv3_061460_nikz.t1	Bv3_048980_adcg.t1	Bv6_146030_nzhw.t1	Bv7_164760_zgzn.t1	Bv8_182720_cpes.t1	Bv_020460_mtjp.t1	Bv5_113190_hhfu.t1	Bv7_171760_rfrd.t1	Bv1_010410_ewuf.t1	Bv8_199760_djrd.t1	Bv3_062950_ydeo.t1	Bv4_091370_wtjc.t1	Bv7_166200_wqqw.t1	Bv1_020420_ihxt.t1	Bv4_075740_onqg.t1	Bv2_035120_znqm.t1	Bv9_223170_xpen.t1	Bv2_037680_wwwf.t1	Bv2_024480_pikz.t1	Bv8_193030_ndzm.t1	Bv6_152140_jnrj.t1	Bv5_120190_mqku.t1	Bv3_051870_pyfe.t3	Bv6_142620_qrgc.t1	Bv2_037520_qopz.t1	Bv2_038370_xiga.t1	Bv5_125570_cukc.t1	Bv8_195840_uooi.t1
	Bv4_074510_ggjx.t1	Bv6_153770_wfqg.t1	Bv6_142340_gxjz.t1	Bv3_058440_toia.t1	Bv8_202170_qmjz.t1	Bv1_014960_wioe.t1	Bv9_221540_dxpk.t1	Bv_003640_uxgt.t1	Bv2_042930_kthj.t1	Bv1_009700_mohx.t1	Bv9_205200_smkq.t1	Bv2_044440_ayum.t1	Bv7_174370_yeak.t1	Bv1_003250_czog.t1	Bv2_030650_eufh.t1	Bv7_171770_njoz.t1	Bv2_045460_gsdw.t1	Bv7_160930_cgza.t1	Bv9_222520_gofj.t1	Bv9_209970_qmqw.t1	Bv9_210980_izsj.t1	Bv8_191360_puqa.t1	Bv9_219150_zisa.t1	Bv_008110_nwgk.t1	Bv5_114390_pjnp.t1	Bv3_060310_cykg.t1	Bv_000820_xexu.t1	Bv6_133390_hjzn.t1	Bv6_133870_ymkm.t1	Bv6_129780_wqcr.t1	Bv2_045520_nfry.t1	Bv5_107310_ipsd.t1	Bv3_060120_pchu.t1	Bv8_186150_ykej.t1
	Bv2_029840_aqhf.t1	Bv6_127820_ixrf.t2	Bv5_111080_sras.t1	Bv_038770_ikwi.t1	Bv3_055540_psjn.t1	Bv3_069860_iaca.t1	Bv2_041020_gzdx.t1	Bv2_035810_fdtk.t1	Bv3_052800_kpgn.t1	Bv8_190480_ddzp.t1	Bv1_001910_imjw.t2	Bv6_155440_yozt.t1	Bv3_063470_oydq.t2	Bv1_004050_rawf.t1	Bv1_010330_akxd.t1	Bv2_046860_ofna.t1	Bv5_115700_zwnr.t1	Bv7_175660_rzzu.t1	Bv6_134980_rzan.t1	Bv3_053090_irai.t1	Bv1_016100_memx.t2	Bv6_130270_yemk.t1	Bv8_183540_oghw.t1	Bv2_045690_ecef.t1	Bv1_006220_fmmg.t1	Bv8_185620_yfhe.t1	Bv2_033520_zzhr.t1	Bv7_180580_mqmf.t1	Bv3_051870_pyfe.t2	Bv9_223340_umun.t1	Bv_007290_tsae.t1	Bv6_128660_hwmt.t1	Bv5_122340_gsnu.t1	Bv_003830_qnmf.t1
	Bv6_154620_youm.t1	Bv5_125020_pjpi.t1	Bv6_149380_cztd.t1	Bv_017900_ahta.t1	Bv6_130770_ktyo.t1	Bv6_138920_hmye.t1	Bv7_168150_rpgs.t1	Bv2_040270_aujg.t1	Bv8_181780_zdcc.t1	Bv2_031130_cghd.t1	Bv9_224030_uqkf.t1	Bv5_100770_hefa.t1	Bv8_181890_gahy.t1	Bv2_023690_jgcs.t1	Bv3_059280_ynec.t1	Bv_009320_qrjh.t1	Bv8_197790_tgad.t1	Bv1_023200_jmkt.t1	Bv9_211790_zisp.t1	Bv3_051600_tudn.t1	Bv7_172810_hgfi.t1	Bv4_075620_dncp.t1	Bv6_149460_tsga.t1	Bv5_101660_duji.t2	Bv2_043880_ujjj.t1	Bv2_025600_eucd.t1	Bv_004280_axqp.t1	Bv6_143260_qgzy.t1	Bv_014440_uewa.t1	Bv7_161860_zxca.t1	Bv5_098340_qamf.t1	Bv_014870_ozde.t1	Bv5_125570_cukc.t2	Bv8_187930_xhce.t1
	Bv4_097580_krmp.t1	Bv3_049260_zszf.t1	Bv9_205710_mgjh.t1	Bv9_222330_fsfa.t1	Bv4_097250_ugkr.t1	Bv6_127470_ijaz.t1	Bv_008000_efrt.t1	Bv2_026540_exao.t1	Bv6_135790_ozeh.t1	Bv_015050_qoih.t2	Bv9_224030_uqkf.t2	Bv2_036870_tgjt.t1	Bv5_121590_nkmg.t1	Bv7_159650_wcka.t1	Bv1_019970_epdp.t1	Bv5_102420_sxsu.t1	Bv2_031420_yqzx.t1	Bv_002600_mhch.t1	Bv6_134690_hxpi.t1	Bv5_120300_dgcq.t1	Bv1_002110_neis.t1	Bv_005210_rrwz.t1	Bv4_076970_iwej.t1	Bv6_140610_ffow.t1	Bv1_006650_xjzm.t1	Bv2_025600_eucd.t2	Bv4_071090_wzrs.t1	Bv8_196260_ukur.t1	Bv2_023670_uwex.t1	Bv1_018150_pujq.t2	Bv5_102650_itko.t1	Bv3_061590_skks.t1	Bv7_163080_nkwk.t1	Bv_016650_yydh.t1
	Bv8_193520_xmno.t1	Bv3_069860_iaca.t1	Bv7_167220_ooua.t1	Bv3_053380_tegz.t1	Bv9_216320_fxes.t1	Bv2_033250_qcpx.t1	Bv8_182190_rhng.t1	Bv5_116170_dqnj.t1	Bv_007350_ozzh.t1	Bv2_030510_ueri.t1	Bv5_117470_npus.t1	Bv7_180490_qzij.t1	Bv5_121440_znsi.t1	Bv3_069460_pdgi.t1	Bv1_014820_xsjz.t1	Bv8_197420_sect.t1	Bv9_218250_adyz.t1	Bv6_142620_qrgc.t1	Bv5_121140_kicm.t1	Bv8_196820_shcg.t1	Bv_001460_dkjh.t1	Bv4_086870_xzzz.t1	Bv3_055130_kmjt.t1	Bv4_074220_juow.t1	Bv5_123860_xeht.t1	Bv2_029400_xprd.t1	Bv3_064550_omeh.t1	Bv3_069560_eqfy.t1	Bv_010910_scan.t2	Bv6_134660_tkai.t1	Bv7_179210_kzkq.t1	Bv9_214720_jjkq.t1	Bv3_064920_zonj.t1	Bv8_184810_schf.t1
	Bv7_166570_igiw.t1	Bv3_049270_yjzr.t1	Bv9_218840_hjod.t1	Bv6_127190_stch.t1	Bv6_145700_ctsh.t1	Bv_008890_geoc.t2	Bv5_112900_oxcr.t1	Bv3_067500_qied.t1	Bv4_096880_egdm.t1	Bv2_030520_kmou.t1	Bv3_051340_coum.t1	Bv7_170580_aiyc.t1	Bv1_010720_weiu.t1	Bv2_032160_yais.t1	Bv6_155780_goca.t1	Bv9_215010_ppgz.t1	Bv8_182260_yuou.t1	Bv6_129780_wqcr.t1	Bv5_115160_pqjg.t1	Bv3_063420_jqsz.t1	Bv4_077200_ocin.t1	Bv1_001840_qpae.t1	Bv3_055130_kmjt.t2	Bv7_167800_uraa.t1	Bv5_100020_upzj.t1	Bv5_113160_mzap.t1	Bv8_187920_syei.t1	Bv8_199610_iiri.t1	Bv7_173040_jmzf.t1	Bv4_072330_hunn.t1	Bv2_045510_uuuz.t1	Bv6_148840_uffy.t1	Bv6_131370_hjwf.t1	Bv4_076320_qyqf.t1
	Bv8_193880_gnss.t1	Bv9_210200_ocpm.t1	Bv5_111960_iruw.t1	Bv4_096250_efkq.t1	Bv4_088060_owmm.t1	Bv1_011820_edrr.t1	Bv2_041940_pjau.t1	Bv4_071030_qpdy.t2	Bv6_135800_oesc.t1	Bv5_114480_jwho.t1	Bv2_044640_aqez.t1	Bv6_135870_dqdd.t1	Bv_004160_hgjn.t1	Bv3_057340_cotf.t1	Bv8_191700_ekyr.t1	Bv_015440_wpzq.t1	Bv2_043450_fhqp.t2	Bv9_223340_umun.t1	Bv2_026880_tzyr.t1	Bv7_160610_imdm.t1	Bv9_215690_wyqq.t3	Bv_021530_ppwq.t1	Bv6_130920_frdf.t1	Bv7_167800_uraa.t2	Bv5_106900_upgr.t1	Bv_004890_nnqe.t1	Bv2_030890_yemo.t1	Bv3_052840_eaiz.t1	Bv2_028990_njrn.t1	Bv2_047460_jxno.t1	Bv6_130590_xqxy.t1	Bv3_058700_wuzj.t1	Bv6_131000_xxzs.t1	Bv5_103210_piuk.t1
	Bv2_035920_exzy.t1	Bv7_160660_mpzh.t1	Bv4_086380_owor.t1	Bv_010150_xzdo.t1	Bv6_150730_oqsa.t1	Bv6_136780_rzjz.t1	Bv3_061320_gftj.t1	Bv6_127840_ueqm.t1	Bv9_205890_nwnt.t1	Bv9_219620_jtdw.t1	Bv6_144710_rjkg.t1	Bv4_091700_fkuy.t1	Bv_014180_sgdk.t1	Bv2_027410_wqky.t1	Bv5_114690_tgds.t1	Bv9_210310_gmnk.t1	Bv2_043450_fhqp.t1	Bv7_161860_zxca.t1	Bv2_033750_mkyn.t1	Bv4_084190_nxgg.t1	Bv5_120100_juyq.t1	Bv9_211510_xaaa.t1	Bv5_110950_cnxp.t1	Bv4_088060_owmm.t1	Bv5_121170_zcae.t1	Bv5_126760_eiep.t1	Bv6_132600_isrd.t1	Bv3_054860_wjth.t1	Bv7_169240_amaa.t1	Bv6_136090_midr.t1	Bv8_200770_tois.t1	Bv7_162010_thhe.t1	Bv_000120_ksxt.t1	Bv9_203810_pcsz.t1
	Bv9_220810_gzwu.t1	Bv4_080140_sifg.t1	Bv_011810_jmqe.t1	Bv9_207000_nzcd.t1	Bv4_091300_aknc.t1	Bv7_175010_ouqi.t1	Bv9_218850_egrn.t2	Bv_004280_axqp.t1	Bv7_172270_hkxi.t1	Bv_005580_xtwf.t1	Bv9_213400_rwok.t1	Bv7_160870_mpge.t1	Bv9_209400_huks.t1	Bv6_155300_gcma.t1	Bv8_191700_ekyr.t2	Bv4_074110_naky.t1	Bv6_147610_hxmy.t2	Bv1_018150_pujq.t2	Bv5_113960_zxur.t1	Bv1_010750_sghe.t1	Bv1_006470_ucuy.t1	Bv2_047780_tgqa.t1	Bv4_073380_pkgt.t1	Bv8_183770_ezfz.t1	Bv3_059010_nods.t1	Bv9_214560_mazm.t1	Bv6_127820_ixrf.t3	Bv4_090290_ooku.t1	Bv9_223190_cppa.t1	Bv8_193080_esym.t1	Bv8_200770_tois.t2	Bv2_034790_kksz.t1	Bv5_108400_kuse.t1	Bv6_131850_txhn.t1
	Bv2_047460_jxno.t1	Bv3_054820_ndme.t1	Bv7_177710_jrmq.t1	Bv4_084320_rqfi.t1	Bv9_218830_sfri.t1	Bv1_003770_dufx.t1	Bv3_050670_iyqn.t1	Bv6_153470_xtrh.t1	Bv2_042180_yfwq.t1	Bv4_087370_goex.t1	Bv5_122580_riwu.t1	Bv4_096800_uhom.t1	Bv7_176590_djww.t1	Bv2_030090_hets.t1	Bv7_162050_kzoe.t1	Bv2_038300_ztiu.t1	Bv2_035410_toap.t2	Bv6_134660_tkai.t1	Bv5_101190_taqh.t1	Bv1_021080_ggjt.t1	Bv9_218950_ywia.t1	Bv_009570_ecew.t2	Bv6_145450_yntc.t1	Bv6_134880_njof.t1	Bv2_040910_gkpm.t1	Bv8_192010_zzqn.t1	Bv2_024210_txuo.t1	Bv7_173500_qisx.t1	Bv_012920_igyd.t2	Bv_008000_efrt.t1	Bv9_210990_droo.t1	Bv7_178470_drra.t1	Bv9_215690_wyqq.t1	Bv5_119280_uxzc.t1
	Bv9_205250_smto.t1	Bv4_091930_uffm.t1	Bv9_223700_jeqw.t1	Bv1_019700_yzuj.t1	Bv8_198800_zurt.t1	Bv5_115200_uwns.t1	Bv_013770_skna.t1	Bv7_173140_eexc.t1	Bv9_206010_ndzq.t1	Bv4_090120_xupn.t1	Bv5_122580_riwu.t2	Bv5_107640_ksua.t1	Bv4_092320_ifoe.t1	Bv_003200_dyhr.t2	Bv_005510_pcnt.t1	Bv_009170_wryi.t1	Bv6_147610_hxmy.t1	Bv4_072330_hunn.t1	Bv_003110_wnzs.t1	Bv8_198120_tgme.t1	Bv8_189640_hpsu.t1	Bv5_116340_pqrs.t1	Bv_006190_fiek.t1	Bv1_012060_khss.t1	Bv6_153010_styz.t1	Bv5_099720_kaxi.t1	Bv8_199970_wsoc.t1	Bv7_180570_qpah.t1	Bv3_054060_yzsy.t1	Bv8_186320_ypoe.t1	Bv7_159420_rrma.t1	Bv3_050460_zzqy.t1	Bv7_172410_wkeg.t1	Bv_009820_mrec.t1
	Bv2_047900_swzg.t1	Bv9_221880_kecu.t1	Bv8_197940_suzn.t1	Bv7_158160_wmns.t1	Bv_015290_jmrk.t1	Bv8_190480_ddzp.t1	Bv4_081930_otaf.t1	Bv3_052650_mykk.t1	Bv4_074660_xqaz.t1	Bv6_135350_ijum.t1	Bv8_195760_hkif.t1	Bv2_036940_hhmn.t1	Bv5_126940_dnrk.t2	Bv_003200_dyhr.t1	Bv1_005830_tcsw.t1	Bv6_154900_mkng.t1	Bv5_115740_usof.t1	Bv2_047460_jxno.t1	Bv1_014050_zuph.t1	Bv6_130140_jdqp.t1	Bv5_102950_kxpz.t1	Bv4_084750_jiks.t1	Bv4_083330_oekd.t1	Bv3_068370_asow.t1	Bv1_000460_rcun.t1	Bv2_030490_jgio.t1	Bv9_218080_aayd.t1	Bv4_077700_pxuq.t1	Bv1_014910_qpia.t1	Bv_008680_mhfn.t1	Bv_009450_upnr.t1	Bv_000790_ezhe.t1	Bv6_127190_stch.t1	Bv7_168010_yjos.t2
	Bv5_103450_ecgo.t1	Bv1_001990_chst.t1	Bv8_184940_jhgm.t1	Bv5_117130_ruyj.t1	Bv1_012060_khss.t1	Bv5_115620_zsex.t1	Bv8_186290_ihzi.t1	Bv_011900_rnqh.t1	Bv6_129780_wqcr.t1	Bv4_081900_hqfy.t1	Bv_002510_sgmx.t1	Bv8_186290_ihzi.t1	Bv5_126940_dnrk.t1	Bv9_218850_egrn.t2	Bv7_174160_nend.t2	Bv3_048930_ngdt.t2	Bv5_105310_jiye.t1	Bv6_136090_midr.t1	Bv5_115250_wxah.t1	Bv6_132570_ftxw.t1	Bv1_001580_oetf.t1	Bv1_013190_tiem.t1	Bv6_127940_eoii.t1	Bv5_101660_duji.t1	Bv5_124870_ydpo.t1	Bv4_080070_pzwe.t1	Bv9_218080_aayd.t2	Bv3_068430_nkex.t1	Bv5_105600_hjgh.t1	Bv2_039850_uuqe.t1	Bv9_217700_uxmk.t1	Bv5_118360_uaux.t1	Bv8_201330_smun.t1	Bv7_168010_yjos.t1
	Bv2_047510_icgt.t1	Bv5_100570_pxhq.t1	Bv4_075650_krda.t1	Bv3_056300_uzos.t1	Bv9_219190_sqtg.t1	Bv3_066710_egei.t2	Bv_007920_ifhw.t1	Bv4_088810_ayoo.t1	Bv3_055660_djfs.t1	Bv3_070260_iznp.t1	Bv_015070_caur.t1	Bv8_196590_wfxk.t1	Bv9_224710_ieqm.t1	Bv6_142530_kkft.t1	Bv2_025500_udej.t1	Bv3_048930_ngdt.t1	Bv6_156120_ywjz.t1	Bv1_018360_zwgx.t2	Bv4_090460_ddoh.t1	Bv2_035580_hyut.t1	Bv4_083230_mdeg.t2	Bv6_150990_qskt.t1	Bv6_142070_xwod.t2	Bv6_151700_epah.t1	Bv_007500_sdiz.t1	Bv1_001610_mupk.t1	Bv9_211850_dgqj.t1	Bv4_087540_cmyi.t1	Bv1_009800_ykft.t1	Bv8_182740_dkze.t1	Bv6_156390_qdus.t1	Bv6_135220_qpwq.t1	Bv4_095850_rakf.t1	Bv6_148620_kduo.t1
	Bv8_194080_ztyq.t1	Bv4_090830_gkws.t1	Bv7_175140_eumi.t1	Bv8_197160_rzii.t1	Bv9_211950_ggak.t1	Bv5_125570_cukc.t1	Bv3_064170_kood.t1	Bv4_071030_qpdy.t1	Bv5_118790_iqgp.t1	Bv6_152660_zgkq.t1	Bv6_144700_dqat.t1	Bv7_157260_frrk.t1	Bv8_196830_edgs.t1	Bv8_196820_shcg.t1	Bv4_078820_uxmc.t1	Bv5_102840_rcqt.t2	Bv3_069420_fufw.t1	Bv8_193080_esym.t1	Bv2_043870_esac.t1	Bv4_088270_ciwu.t1	Bv2_023800_iojf.t1	Bv1_013490_pfgp.t1	Bv8_182830_zktg.t1	Bv2_035160_zgxg.t1	Bv7_176350_wifd.t1	Bv1_012320_dgwj.t1	Bv5_103080_zgue.t1	Bv4_092350_tjty.t1	Bv1_010900_uqct.t2	Bv4_091380_izse.t1	Bv5_111690_mgfd.t1	Bv3_062570_gixt.t1	Bv6_128040_kdyh.t1	Bv1_013750_smoy.t1
	Bv6_149840_tdcj.t1	Bv7_164150_rkin.t1	Bv6_130340_yzrj.t1	Bv6_150280_xkfx.t1	Bv7_162150_nzmn.t1	Bv3_060120_pchu.t1	Bv9_208350_kqoy.t1	Bv2_046480_yeyr.t1	Bv5_122780_mxrq.t1	Bv2_027370_nnup.t1	Bv3_065790_nxca.t1	Bv7_174820_zjeh.t1	Bv6_130590_xqxy.t1	Bv1_016330_toqf.t1	Bv3_048400_qyhk.t1	Bv3_067880_htun.t1	Bv8_180960_wszp.t1	Bv_008000_efrt.t1	Bv1_016790_mfem.t1	Bv1_002440_uhsd.t1	Bv1_000980_ohtg.t1	Bv6_147540_qxmu.t1	Bv6_143280_jptc.t1	Bv4_086370_diso.t1	Bv5_098970_qudf.t1	Bv9_205930_zwcx.t1	Bv_012030_qtir.t1	Bv5_110080_zfnq.t1	Bv1_010900_uqct.t1	Bv2_036840_iyzq.t1	Bv_003270_tkam.t1	Bv7_179800_jtan.t1	Bv6_153080_eyqw.t1	Bv5_108010_yjdg.t2
	Bv6_129150_qkkf.t1	Bv9_220800_jiun.t1	Bv9_207470_hknj.t1	Bv_011220_skzh.t1	Bv9_217690_hmzq.t1	Bv5_122340_gsnu.t1	Bv6_147440_tgxc.t1	Bv_011570_zmmm.t1	Bv8_198070_ndtq.t1	Bv5_123910_xrzm.t1	Bv2_032970_xcsq.t1	Bv1_022510_rtqk.t1	Bv_005540_ehxz.t1	Bv5_114430_wjxt.t1	Bv2_028830_kdtf.t1	Bv2_024750_cqqc.t1	Bv_006870_yzgj.t1	Bv2_041570_racm.t1	Bv5_122660_aamd.t1	Bv1_016560_fzed.t1	Bv1_015720_qpod.t1	Bv1_003320_qfuz.t1	Bv3_060690_nfdu.t1	Bv8_190940_hrft.t1	Bv4_092310_smfk.t1	Bv1_003570_quwj.t1	Bv3_065090_acqj.t1	Bv3_068430_nkex.t2	Bv4_071380_rxdg.t1	Bv4_089840_ssta.t1	Bv4_087560_hrdz.t1	Bv6_138400_whec.t1	Bv4_075740_onqg.t1	Bv5_108010_yjdg.t1
	Bv9_225160_uuxs.t2	Bv2_044480_afgi.t1	Bv2_028520_soro.t1	Bv4_075910_qnxk.t1	Bv4_081930_otaf.t1	Bv5_125570_cukc.t2	Bv7_157430_dgws.t1	Bv6_141450_hhwj.t2	Bv4_083290_smzt.t1	Bv3_064920_zonj.t1	Bv7_170310_yihe.t1	Bv7_170920_rwnw.t1	Bv5_104250_hkdf.t1	Bv5_100190_jrzy.t1	Bv5_116560_mfap.t1	Bv7_168410_kxwi.t1	Bv2_035410_toap.t1	Bv8_186320_ypoe.t1	Bv6_152060_mtae.t1	Bv7_174060_uxfk.t1	Bv7_164760_zgzn.t1	Bv2_031910_drgy.t1	Bv7_161150_umtk.t1	Bv1_016700_orqr.t1	Bv9_217240_scch.t1	Bv8_194050_xddr.t1	Bv5_125570_cukc.t1	Bv6_142750_smcu.t1	Bv2_033070_srop.t1	Bv6_152230_czpc.t1	Bv3_070680_sjai.t1	Bv3_055390_dunc.t1	Bv9_210980_izsj.t1	Bv1_008700_ytge.t1
	Bv9_225160_uuxs.t1	Bv_010460_fkht.t2	Bv4_096220_xhhn.t1	Bv1_008290_ngpi.t1	Bv3_062450_wgqm.t1	Bv_018510_uuhw.t1	Bv2_044280_awpc.t1	Bv2_038130_dmpq.t1	Bv4_076990_fzzr.t2	Bv3_060120_pchu.t1	Bv_011420_aoao.t1	Bv3_052810_dqmi.t1	Bv7_171170_cpoh.t1	Bv6_155840_fogw.t1	Bv7_174400_uzyh.t1	Bv4_073980_anes.t1	Bv9_209580_nczq.t1	Bv_008680_mhfn.t1	Bv6_131320_esip.t1	Bv9_224490_eaag.t1	Bv3_061150_mgpz.t1	Bv8_183620_guhn.t1	Bv2_032150_gxqw.t1	Bv5_121620_pazn.t1	Bv9_220050_xuzr.t1	Bv5_103060_njpg.t1	Bv2_036140_unun.t1	Bv7_175820_rsco.t1	Bv7_165350_zxxg.t1	Bv5_118790_iqgp.t1	Bv1_015900_ycdz.t1	Bv3_056820_xxmq.t1	Bv1_016100_memx.t2	Bv6_144650_smqs.t1
	Bv8_190060_osyg.t1	Bv4_079100_njay.t1	Bv8_192110_ydxo.t1	Bv4_075900_xcgs.t1	Bv1_018880_okrm.t1	Bv7_163080_nkwk.t1	Bv6_129140_qucz.t1	Bv7_172810_hgfi.t1	Bv9_222640_otos.t1	Bv6_139770_nins.t1	Bv_040260_punm.t1	Bv4_095350_xxiq.t1	Bv6_127940_eoii.t1	Bv5_115560_zucp.t1	Bv1_015270_jcra.t1	Bv2_033470_tjfw.t1	Bv4_096470_fiks.t1	Bv9_216350_naec.t1	Bv5_104960_tyqu.t1	Bv9_202630_nkkx.t1	Bv8_197600_wfpy.t1	Bv9_224340_fpui.t1	Bv6_144590_orph.t1	Bv_013390_dkyh.t1	Bv5_119550_hkpt.t1	Bv5_127140_aqog.t1	Bv7_176840_wtfh.t1	Bv7_175820_rsco.t2	Bv2_039130_tcwh.t1	Bv5_097660_ossj.t1	Bv5_102660_ugqg.t1	Bv5_114930_sgec.t1	Bv7_172810_hgfi.t1	Bv9_210470_dqdj.t1
	Bv1_002200_xudp.t1	Bv9_213620_kott.t1	Bv3_066190_eond.t1	Bv1_002110_neis.t1	Bv1_004510_fpur.t1	Bv3_064920_zonj.t1	Bv3_068370_asow.t1	Bv1_008800_xyuj.t1	Bv3_059180_tzzz.t1	Bv_008890_geoc.t2	Bv7_177070_myzy.t1	Bv1_008020_hkzm.t1	Bv9_212060_ejsp.t1	Bv3_059980_oqpq.t1	Bv2_028270_dkfz.t1	Bv8_200890_emit.t1	Bv3_057090_jpgy.t1	Bv8_182740_dkze.t1	Bv7_172800_uqiw.t1	Bv4_079050_swyp.t1	Bv2_028270_dkfz.t1	Bv_009570_ecew.t1	Bv2_043760_nhgm.t1	Bv9_217740_uajm.t1	Bv6_129600_iugy.t1	Bv6_155840_fogw.t1	Bv1_011800_wchw.t1	Bv2_024090_pghd.t1	Bv_007520_szfd.t2	Bv2_032090_pzgq.t1	Bv4_073890_cqzp.t1	Bv_001870_wzao.t1	Bv1_002110_neis.t1	Bv1_014000_ssep.t1
	Bv_000400_ekix.t1	Bv6_153010_styz.t1	Bv8_183390_mask.t1	Bv1_002160_srpj.t1	Bv1_001130_owtt.t1	Bv6_131370_hjwf.t1	Bv6_139880_uaap.t1	Bv8_183110_xwyw.t1	Bv6_147270_mizt.t1	Bv5_103360_emgs.t1	Bv_001080_dyrz.t1	Bv5_098060_ztie.t1	Bv2_023420_cngu.t1	Bv8_193830_nked.t1	Bv8_181350_ouaf.t1	Bv5_123350_swke.t1	Bv5_120490_ykja.t2	Bv8_196910_pczf.t1	Bv8_193230_mege.t1	Bv6_150490_snoq.t1	Bv2_026540_exao.t1	Bv_010790_ieit.t1	Bv7_165620_ijii.t1	Bv6_130200_qwix.t1	Bv_013850_ycxf.t1	Bv7_177560_okyd.t1	Bv2_025170_ehai.t1	Bv3_059380_haqg.t1	Bv9_219760_dthc.t1	Bv1_021280_rqfp.t1	Bv5_111820_qxws.t1	Bv3_050700_tnuc.t1	Bv_001460_dkjh.t1	Bv5_124360_izhg.t1
	Bv_029280_syno.t1	Bv1_019540_deqm.t1	Bv1_012570_onxp.t1	Bv6_152770_cmkj.t2	Bv8_193480_cfhc.t1	Bv6_131000_xxzs.t1	Bv8_192190_zecz.t1	Bv7_165630_txie.t1	Bv8_191370_hhak.t1	Bv2_035810_fdtk.t1	Bv3_061310_pcyo.t1	Bv6_137090_ugit.t1	Bv1_002000_xiyt.t1	Bv4_071200_tyao.t1	Bv6_152660_zgkq.t1	Bv7_157790_iiqk.t1	Bv_014990_dtxk.t1	Bv4_091380_izse.t1	Bv2_030060_fhkw.t1	Bv8_183710_ukrh.t1	Bv3_050490_iorz.t1	Bv5_126910_yqxf.t1	Bv3_070640_kywn.t1	Bv7_161290_sfjr.t1	Bv7_177980_uzdf.t1	Bv3_067090_fnaj.t2	Bv6_131000_xxzs.t1	Bv3_049730_msxr.t1	Bv_008210_nptc.t1	Bv_004760_funr.t1	Bv4_072180_czfn.t1	Bv7_156910_iydz.t1	Bv4_077200_ocin.t1	Bv_017700_nsjh.t1
	Bv5_117840_ihzp.t1	Bv8_198640_poqu.t1	Bv9_221980_hehi.t1	Bv4_077130_rtdr.t1	Bv6_153980_hihh.t1	Bv_000120_ksxt.t1	Bv5_125920_edia.t1	Bv4_072300_jiwa.t1	Bv2_041970_uhog.t1	Bv1_010410_ewuf.t1	Bv4_081770_igow.t1	Bv9_204820_tjmz.t1	Bv3_053620_gntg.t1	Bv7_169510_xfcu.t1	Bv4_088810_ayoo.t1	Bv6_143080_ezxj.t1	Bv5_104840_mcap.t1	Bv4_089840_ssta.t1	Bv9_219040_xzyo.t1	Bv9_202640_zygw.t1	Bv9_223830_qeex.t1	Bv6_150530_jqqr.t1	Bv4_078270_wzco.t1	Bv_009890_gpmg.t1	Bv7_172830_cntw.t2	Bv8_191980_qwhh.t1	Bv5_100040_jwqa.t1	Bv_009030_uxzf.t1	Bv_015010_mwoy.t1	Bv2_037680_wwwf.t1	Bv7_177480_uona.t1	Bv_002700_gzok.t1	Bv9_215690_wyqq.t3	Bv4_091200_wfaa.t2
	Bv2_044330_daxw.t1	Bv6_138330_cxtt.t1	Bv2_036820_jhha.t1	Bv1_016530_twdo.t1	Bv5_115060_ggod.t1	Bv5_108400_kuse.t1	Bv9_220390_mmps.t1	Bv3_060220_zjsy.t1	Bv6_146850_gsti.t1	Bv_002280_qsmz.t1	Bv7_167370_hxew.t1	Bv_001050_dstn.t1	Bv8_190790_yaig.t1	Bv8_190070_kyei.t1	Bv6_138390_aijq.t1	Bv7_160720_jzkt.t2	Bv6_149920_nznq.t1	Bv6_152230_czpc.t1	Bv4_091170_uzgj.t1	Bv2_024960_gfof.t1	Bv3_050260_gxfh.t1	Bv6_148830_cpog.t1	Bv4_072350_apsk.t1	Bv4_073280_aaao.t1	Bv7_172830_cntw.t1	Bv3_056900_ipjm.t1	Bv4_093080_afxn.t1	Bv4_079650_igus.t1	Bv_004400_rkqw.t1	Bv4_081410_xptr.t1	Bv4_086930_xwhd.t1	Bv5_122360_wftj.t1	Bv5_120100_juyq.t1	Bv2_035170_njdp.t1
	Bv4_073890_cqzp.t1	Bv4_081700_cuea.t1	Bv2_027730_zjjj.t1	Bv_018510_uuhw.t1	Bv1_006080_pync.t1	Bv9_215690_wyqq.t1	Bv2_046870_muig.t1	Bv6_138350_oxgp.t1	Bv7_160620_koxw.t1	Bv8_186070_gxyw.t1	Bv8_184220_kdni.t1	Bv_011810_jmqe.t1	Bv_001290_xfis.t1	Bv6_128340_soya.t1	Bv3_063410_ixst.t1	Bv5_116350_ekee.t1	Bv_020840_ysyi.t1	Bv5_118790_iqgp.t1	Bv_005300_wjkn.t1	Bv4_083920_qizo.t1	Bv3_060180_zcmm.t1	Bv7_178590_nftd.t1	Bv9_224790_furu.t1	Bv4_082590_titd.t1	Bv7_179760_tmaj.t1	Bv5_119340_srca.t1	Bv8_197300_kexd.t1	Bv1_022810_gdac.t1	Bv9_217090_tgoq.t1	Bv7_167220_ooua.t1	Bv4_092310_smfk.t1	Bv1_004950_xgfh.t1	Bv1_006470_ucuy.t1	Bv4_091200_wfaa.t1
	Bv7_169390_ykhy.t1	Bv5_119870_zqtp.t1	Bv4_090750_qooo.t1	Bv9_208600_rmfp.t1	Bv6_135840_rizm.t1	Bv7_172410_wkeg.t1	Bv2_034550_mcjw.t1	Bv4_076220_ewfn.t1	Bv7_160620_koxw.t2	Bv6_135550_hnzj.t1	Bv3_058510_ugws.t1	Bv5_118330_uesh.t1	Bv9_222370_xsdy.t1	Bv_013520_pkyx.t1	Bv7_178690_yshc.t1	Bv9_222980_gskt.t1	Bv1_010420_fjux.t1	Bv5_097660_ossj.t1	Bv_005690_qgtn.t1	Bv7_157980_ceot.t1	Bv5_099490_tmeo.t1	Bv2_029670_gtkk.t1	Bv_009600_zhrh.t1	Bv9_222390_ntix.t1	Bv9_224710_ieqm.t1	Bv7_174350_exki.t1	Bv4_081770_igow.t1	Bv8_189160_jhqh.t1	Bv2_032190_poty.t1	Bv4_071420_wysg.t1	Bv7_164450_fttt.t1	Bv3_065800_axsn.t1	Bv9_218950_ywia.t1	Bv3_064820_wrxj.t1
	Bv6_145440_edoh.t1	Bv_040370_wurd.t1	Bv9_206600_himo.t1	Bv6_127840_ueqm.t1	Bv4_091370_wtjc.t1	Bv6_127190_stch.t1	Bv6_128310_izqi.t1	Bv4_087650_insq.t1	Bv3_054460_tcdj.t1	Bv9_207990_ogis.t1	Bv3_058510_ugws.t2	Bv4_086360_cwcy.t1	Bv9_217930_tufz.t1	Bv6_154890_jepx.t1	Bv4_083520_zpqo.t1	Bv9_205060_ocie.t1	Bv3_048360_dohr.t1	Bv2_032090_pzgq.t1	Bv2_032020_juxo.t1	Bv3_051240_quut.t1	Bv7_168320_sfpa.t1	Bv1_015880_comz.t1	Bv8_182260_yuou.t1	Bv9_202600_xktm.t1	Bv9_211290_chfe.t1	Bv8_196820_shcg.t1	Bv7_161970_yagt.t1	Bv3_067880_htun.t1	Bv6_145680_hque.t1	Bv3_055430_cwda.t1	Bv3_049650_squo.t1	Bv6_138340_awpn.t1	Bv8_189640_hpsu.t1	Bv2_031900_dtgk.t1
	Bv1_006210_cpwk.t1	Bv_000850_miks.t1	Bv4_088900_pffq.t1	Bv3_063410_ixst.t1	Bv7_160930_cgza.t1	Bv8_201330_smun.t1	Bv3_070570_dtkw.t1	Bv4_075880_trmx.t1	Bv8_197980_kyex.t1	Bv7_165630_txie.t1	Bv7_158090_fwpy.t1	Bv3_061060_ycjd.t1	Bv9_214730_xhsg.t1	Bv2_038900_omxf.t1	Bv6_148160_jeqr.t1	Bv2_039720_mzqr.t1	Bv1_020260_umqg.t1	Bv1_021280_rqfp.t1	Bv_003180_cgpj.t1	Bv2_025120_nfyw.t1	Bv1_016100_memx.t1	Bv6_150530_jqqr.t2	Bv4_071040_cjuq.t1	Bv4_081410_xptr.t1	Bv5_111400_mepk.t1	Bv6_145360_aeay.t1	Bv4_095850_rakf.t1	Bv3_062100_fzsq.t1	Bv2_033070_srop.t3	Bv6_146850_gsti.t1	Bv5_124870_ydpo.t1	Bv2_034190_kgxr.t1	Bv5_102950_kxpz.t1	Bv3_053480_grhu.t1
	Bv6_129910_cmip.t1	Bv5_119870_zqtp.t2	Bv1_015650_xstx.t1	Bv3_059050_atai.t1	Bv7_175660_rzzu.t1	Bv4_095850_rakf.t1	Bv4_078130_qtzh.t1	Bv6_139540_uhwc.t1	Bv_008850_myfh.t1	Bv2_038130_dmpq.t1	Bv6_141550_cdzh.t1	Bv8_196030_asri.t1	Bv_016140_yeyi.t1	Bv9_202540_dedp.t1	Bv9_223770_airj.t1	Bv9_209910_tzhd.t1	Bv6_144590_orph.t4	Bv_004760_funr.t1	Bv2_042080_jedk.t1	Bv3_066610_tjjj.t1	Bv6_155740_wuuo.t1	Bv6_150530_jqqr.t3	Bv8_195500_wwcy.t1	Bv6_153560_keep.t1	Bv2_037610_xfyn.t1	Bv1_002970_spiz.t1	Bv3_054150_nnhe.t1	Bv9_220710_ipdk.t2	Bv8_191190_atpg.t1	Bv1_003970_izkj.t1	Bv4_090450_cjic.t1	Bv5_107660_qtii.t1	Bv4_074000_aqmk.t1	Bv8_184980_fwqq.t1
	Bv1_011910_gdmi.t1	Bv_011070_qnct.t1	Bv_010940_eugx.t1	Bv_005120_yskc.t1	Bv1_023200_jmkt.t1	Bv6_128040_kdyh.t1	Bv9_216350_naec.t1	Bv6_150800_auwe.t1	Bv1_004870_kqup.t1	Bv8_186970_einp.t1	Bv2_040820_krfj.t1	Bv9_221290_hwtg.t1	Bv4_076580_uwtq.t1	Bv4_081390_wsoz.t1	Bv9_212870_dqdz.t1	Bv_000580_cysc.t1	Bv6_132330_odki.t1	Bv2_037680_wwwf.t1	Bv2_025300_tzou.t1	Bv3_066050_aotf.t1	Bv1_021930_tqrp.t1	Bv2_038290_zfxs.t1	Bv_004150_gaag.t1	Bv9_207880_uruh.t1	Bv9_209400_huks.t1	Bv7_174180_smsq.t1	Bv2_027750_xash.t1	Bv_013550_czrc.t1	Bv2_028560_siiq.t1	Bv6_153560_keep.t1	Bv6_135390_gwrr.t1	Bv8_182100_hsoh.t1	Bv1_001580_oetf.t1	Bv7_180570_qpah.t1
	Bv5_126770_ooos.t1	Bv2_042100_aseq.t1	Bv_001810_zdxq.t1	Bv_013060_wwro.t1	Bv_002600_mhch.t1	Bv6_153080_eyqw.t1	Bv2_036820_jhha.t1	Bv1_017650_ttis.t1	Bv3_066960_ythe.t1	Bv2_027090_cjxh.t1	Bv8_182730_xryi.t1	Bv2_036300_yzsw.t1	Bv4_093200_hwsr.t2	Bv1_000800_agef.t1	Bv6_142690_rfcx.t1	Bv9_218510_wirr.t1	Bv9_222360_scza.t2	Bv_012980_rftz.t1	Bv9_203050_uiqh.t1	Bv8_183600_gqdf.t1	Bv9_218460_cdhq.t1	Bv_003210_fkxn.t1	Bv8_187840_uorh.t1	Bv3_054010_tqoo.t1	Bv6_146420_arsa.t1	Bv_013020_uwhf.t1	Bv4_073980_anes.t1	Bv7_164870_wfyz.t1	Bv7_169650_xmjj.t1	Bv7_161290_sfjr.t1	Bv6_141760_kazg.t1	Bv6_153360_huwe.t1	Bv4_083230_mdeg.t2	Bv7_178530_cfct.t1
	Bv6_138300_zanw.t2	Bv9_215210_mrkh.t1	Bv6_155110_kjnz.t1	Bv4_077500_xiak.t1	Bv6_142620_qrgc.t1	Bv4_075740_onqg.t1	Bv7_157270_anxq.t1	Bv7_167700_nhwz.t1	Bv1_006080_pync.t1	Bv9_218480_usxr.t1	Bv6_129950_tuza.t1	Bv9_205870_uzrz.t1	Bv7_157470_urmk.t1	Bv4_077770_spoh.t1	Bv6_127750_mknh.t1	Bv4_093990_kkod.t1	Bv5_105570_oqzz.t3	Bv4_081410_xptr.t1	Bv_001450_xrfo.t1	Bv2_025350_ofxy.t1	Bv8_193810_nuih.t1	Bv8_180840_yfnz.t1	Bv6_141620_gtft.t1	Bv5_111310_qxks.t1	Bv6_128170_ujjs.t1	Bv2_025690_cqua.t1	Bv6_134420_xnwu.t1	Bv9_220710_ipdk.t1	Bv3_060610_jnzd.t1	Bv6_155600_ggjg.t1	Bv6_141330_rrzp.t1	Bv7_172190_rxmz.t1	Bv2_023800_iojf.t1	Bv2_031000_epcs.t1
	Bv6_138300_zanw.t1	Bv9_204700_jprj.t1	Bv9_217690_hmzq.t1	Bv6_127750_mknh.t1	Bv6_129780_wqcr.t1	Bv9_210980_izsj.t1	Bv2_036770_hufu.t1	Bv8_198690_ehns.t1	Bv1_020250_pmhw.t1	Bv9_218090_gezu.t1	Bv3_068080_hefu.t1	Bv3_061900_zdmx.t1	Bv9_208450_iwoz.t1	Bv1_011320_dejg.t1	Bv4_087620_atdx.t1	Bv4_089780_ijxy.t1	Bv5_100470_nxem.t1	Bv7_167220_ooua.t1	Bv2_024270_uqfj.t1	Bv5_114190_tqdn.t2	Bv8_193810_nuih.t2	Bv9_219880_guqg.t1	Bv5_107560_mkim.t2	Bv3_069510_muoq.t1	Bv6_139670_rsko.t1	Bv9_216400_imac.t1	Bv6_130490_iccr.t2	Bv4_091360_cztr.t1	Bv_000350_emwk.t1	Bv1_023220_cwwd.t1	Bv3_056710_dtna.t1	Bv5_113650_itye.t1	Bv1_000980_ohtg.t1	Bv1_016090_fcis.t2
	Bv7_177800_jyeq.t1	Bv_010340_arjn.t1	Bv1_015680_rugm.t1	Bv1_004180_unnj.t1	Bv9_223340_umun.t1	Bv1_016100_memx.t2	Bv7_167390_gxmc.t1	Bv_034850_aahj.t1	Bv4_091700_fkuy.t1	Bv6_127670_ryze.t1	Bv9_205490_nrph.t1	Bv7_175660_rzzu.t1	Bv3_050450_rjyg.t1	Bv6_139310_njqn.t1	Bv8_183360_kerr.t1	Bv_010790_ieit.t1	Bv9_224790_furu.t1	Bv4_071420_wysg.t1	Bv8_200830_kuud.t1	Bv5_114190_tqdn.t1	Bv9_211130_rwtf.t1	Bv4_096490_rnri.t1	Bv3_048360_dohr.t1	Bv7_166260_khho.t1	Bv6_154930_rjdp.t1	Bv8_190230_jxhi.t1	Bv4_071100_wjwr.t1	Bv1_019510_kmcw.t1	Bv_010910_scan.t1	Bv1_015680_rugm.t1	Bv4_071980_uyqo.t1	Bv3_062470_fpkn.t1	Bv1_015720_qpod.t1	Bv5_114010_qkrm.t1
	Bv8_195390_cazi.t1	Bv_000750_ardw.t1	Bv8_193520_xmno.t1	Bv6_153470_xtrh.t1	Bv7_161860_zxca.t1	Bv7_172810_hgfi.t1	Bv3_064000_zyst.t1	Bv8_181880_cgpy.t1	Bv9_214500_cdjk.t1	Bv6_148160_jeqr.t1	Bv9_212250_yotn.t1	Bv6_139430_qxsn.t1	Bv9_206660_uskp.t1	Bv5_108510_yagc.t1	Bv2_031640_opnf.t1	Bv2_024050_zrcq.t1	Bv7_172220_fhnq.t1	Bv3_055430_cwda.t1	Bv2_044130_xnet.t1	Bv6_151040_hqoi.t1	Bv8_191330_diqf.t1	Bv_028770_ksgo.t1	Bv4_079680_srac.t1	Bv5_100430_ewzg.t1	Bv2_041790_ncxt.t1	Bv5_114790_szwm.t1	Bv1_002390_tpzf.t1	Bv4_095680_fers.t1	Bv_006440_yrzx.t1	Bv7_159680_hdfw.t1	Bv_017200_mkdp.t1	Bv4_076670_zpks.t1	Bv7_164760_zgzn.t1	Bv4_095150_ukme.t2
	Bv8_197940_suzn.t1	Bv8_198850_yjyh.t1	Bv9_214440_txhm.t1	Bv2_044480_afgi.t1	Bv1_018150_pujq.t2	Bv1_002110_neis.t1	Bv4_078170_gtcg.t1	Bv_001780_sjpe.t1	Bv2_024290_rmpf.t1	Bv2_034930_mnuh.t2	Bv6_136710_ooqm.t1	Bv9_221230_dkzm.t1	Bv3_057320_atdp.t1	Bv9_222780_yeks.t1	Bv5_117130_ruyj.t1	Bv5_112080_sdus.t1	Bv1_005130_tdmj.t1	Bv6_146850_gsti.t1	Bv8_200540_naog.t1	Bv1_016160_hzrk.t1	Bv2_034930_mnuh.t2	Bv5_109840_tuqj.t2	Bv4_075080_xpdp.t1	Bv6_128480_kgcj.t1	Bv5_118370_xaze.t1	Bv8_202000_xkuw.t1	Bv9_208610_qxzi.t1	Bv3_062460_wwcu.t1	Bv1_001640_shuh.t2	Bv6_149840_tdcj.t1	Bv1_004920_expa.t1	Bv5_114530_ydgy.t1	Bv3_061150_mgpz.t1	Bv4_095150_ukme.t1
	Bv_015130_fiuq.t1	Bv5_101280_kpzn.t1	Bv_012190_ugca.t1	Bv6_133410_xgwd.t1	Bv6_134660_tkai.t1	Bv_001460_dkjh.t1	Bv_029280_syno.t1	Bv1_020760_rrhq.t1	Bv8_192100_tpgf.t1	Bv7_168720_zftj.t1	Bv4_091980_wamu.t1	Bv3_048620_odzi.t1	Bv4_084050_noco.t1	Bv7_157460_yfqi.t1	Bv6_150840_zenp.t1	Bv1_003190_nqee.t1	Bv1_014110_dqih.t1	Bv5_104360_dist.t1	Bv4_085350_nfsz.t1	Bv2_045590_tfgz.t1	Bv6_156490_kiei.t1	Bv5_109840_tuqj.t1	Bv8_186410_rtos.t1	Bv1_021520_xssm.t1	Bv6_128070_xsqy.t1	Bv9_215940_tyyx.t1	Bv6_153470_xtrh.t1	Bv1_016480_prnw.t1	Bv6_131290_aynn.t1	Bv3_048180_itmk.t1	Bv_011430_fxkz.t1	Bv7_159160_zgup.t1	Bv8_197600_wfpy.t1	Bv2_043040_oiqp.t1
	Bv_006740_cugs.t1	Bv5_123900_rucq.t1	Bv_005280_xxuf.t1	Bv3_060300_dgcf.t1	Bv4_072330_hunn.t1	Bv4_077200_ocin.t1	Bv5_121510_iogq.t1	Bv2_034140_pmru.t1	Bv7_173070_cfud.t1	Bv7_174490_mcjg.t1	Bv1_016990_ephs.t1	Bv3_054710_wwpc.t1	Bv5_115760_amss.t1	Bv_002310_kwap.t1	Bv_010140_adna.t1	Bv5_102240_dhjp.t1	Bv2_039510_hywu.t1	Bv8_196100_yucp.t1	Bv2_026900_yyoi.t1	Bv4_074230_codg.t1	Bv2_027090_cjxh.t1	Bv9_202780_mxfo.t1	Bv9_219770_kdqe.t1	Bv6_149540_qmwd.t1	Bv9_210990_droo.t1	Bv5_125600_nhir.t1	Bv1_018910_ndfx.t1	Bv_007640_nnsq.t1	Bv9_224780_opmj.t1	Bv2_036170_xyat.t1	Bv5_106590_hdfr.t1	Bv1_003920_jhum.t1	Bv2_028270_dkfz.t1	Bv3_060500_hicu.t1
	Bv1_016260_osqw.t1	Bv1_014960_wioe.t1	Bv1_001130_owtt.t1	Bv4_091360_cztr.t1	Bv2_047460_jxno.t1	Bv9_215690_wyqq.t3	Bv4_096220_xhhn.t1	Bv4_078400_ycsz.t1	Bv9_204790_fsqd.t1	Bv6_153160_dzeo.t1	Bv7_162650_koih.t1	Bv4_072910_tddg.t1	Bv6_129270_dker.t1	Bv8_184180_kkck.t1	Bv6_135330_ctua.t1	Bv4_084480_wmre.t1	Bv6_152030_xidh.t1	Bv1_003970_izkj.t1	Bv1_019010_rtss.t1	Bv1_001610_mupk.t1	Bv8_190380_fcje.t1	Bv4_079440_yzxm.t1	Bv7_157380_iwpd.t1	Bv3_064780_wsft.t1	Bv3_070340_kzap.t1	Bv8_194530_eonu.t1	Bv7_171770_njoz.t1	Bv9_223900_kejr.t1	Bv9_221700_iudh.t1	Bv6_134870_mpfw.t1	Bv4_092230_icfu.t1	Bv_006300_zicc.t1	Bv2_026540_exao.t1	Bv8_190460_kyrm.t1
	Bv4_078560_topn.t1	Bv4_079650_igus.t1	Bv_012980_rftz.t1	Bv5_120600_iwkk.t1	Bv6_136090_midr.t1	Bv5_120100_juyq.t1	Bv3_058680_jqta.t1	Bv8_192930_jdmz.t1	Bv2_037680_wwwf.t1	Bv9_215630_epsz.t1	Bv8_200540_naog.t1	Bv6_151560_tgpf.t1	Bv6_135390_gwrr.t1	Bv3_068970_ejaj.t1	Bv8_191330_diqf.t1	Bv6_141510_oydx.t1	Bv2_029290_wqtu.t1	Bv6_153560_keep.t1	Bv2_040710_dfog.t1	Bv1_002010_swde.t1	Bv5_120620_jphs.t1	Bv6_135490_ioyj.t1	Bv8_201110_mqon.t1	Bv7_171640_akwm.t1	Bv5_123920_kusm.t1	Bv1_010960_zfms.t1	Bv1_001580_oetf.t1	Bv4_087710_dxdp.t1	Bv7_158170_xmwn.t1	Bv7_166570_igiw.t1	Bv3_069240_kufg.t1	Bv9_219040_xzyo.t1	Bv3_050490_iorz.t1	Bv3_051560_kxif.t1
	Bv1_022550_xujd.t1	Bv5_117100_douh.t1	Bv_009890_gpmg.t1	Bv2_031300_pess.t1	Bv1_018360_zwgx.t2	Bv1_006470_ucuy.t1	Bv6_140080_kuop.t1	Bv9_222740_izhj.t1	Bv5_113230_gneu.t1	Bv3_048420_adej.t1	Bv3_069690_chur.t1	Bv9_222880_chyh.t1	Bv2_026750_rqeg.t1	Bv7_176890_nhfn.t1	Bv8_197010_cxsi.t1	Bv5_116020_qocu.t1	Bv5_116530_aqdh.t1	Bv7_161290_sfjr.t1	Bv6_139780_dggs.t1	Bv9_222110_roje.t2	Bv5_120620_jphs.t2	Bv9_205240_sder.t1	Bv4_087470_ujnh.t2	Bv_005670_dspm.t1	Bv5_115020_fqyr.t1	Bv5_113850_utth.t1	Bv3_051950_hhqo.t1	Bv4_078050_kwyx.t1	Bv2_044810_uynu.t1	Bv_010280_pmda.t1	Bv7_179180_rkjz.t1	Bv7_163660_qugz.t1	Bv9_223830_qeex.t1	Bv6_133630_qqwd.t1
	Bv9_224300_ttcr.t1	Bv6_135960_owhn.t1	Bv5_125930_udai.t1	Bv3_066720_afuc.t1	Bv8_193080_esym.t1	Bv9_218950_ywia.t1	Bv6_153190_ekzy.t1	Bv8_198130_trfx.t1	Bv_008110_nwgk.t1	Bv7_169100_qjcn.t1	Bv7_158540_oatw.t1	Bv6_144730_qgsa.t1	Bv2_037610_xfyn.t1	Bv5_112010_hzyz.t1	Bv1_003640_tkfj.t1	Bv3_065380_unuw.t1	Bv_007290_tsae.t1	Bv6_155600_ggjg.t1	Bv_004020_oxcs.t1	Bv8_197380_otqh.t1	Bv5_114870_kdec.t1	Bv6_130230_uacs.t1	Bv1_022350_ruue.t1	Bv9_217930_tufz.t1	Bv6_135390_gwrr.t1	Bv9_222900_shxa.t1	Bv5_110010_oaxz.t1	Bv2_041010_ajnh.t1	Bv2_044800_pzsi.t1	Bv6_128970_jawz.t1	Bv5_117390_ogku.t1	Bv5_100340_sojo.t1	Bv3_050260_gxfh.t1	Bv8_182670_eagm.t1
	Bv6_130080_hpsz.t1	Bv_004820_xeas.t1	Bv3_067180_ykdh.t1	Bv8_196510_whnd.t1	Bv_008000_efrt.t1	Bv8_189640_hpsu.t1	Bv_008560_eksu.t1	Bv6_141880_ocnu.t1	Bv2_045690_ecef.t1	Bv3_056400_wrns.t1	Bv1_003310_oefn.t2	Bv3_051570_jtjm.t1	Bv6_150560_caxm.t1	Bv2_029130_masy.t1	Bv3_068610_iiyf.t1	Bv8_187110_cowx.t1	Bv_008410_outo.t1	Bv1_023220_cwwd.t1	Bv7_173930_nmpy.t1	Bv8_197380_otqh.t2	Bv_031150_uwon.t1	Bv3_060990_cjps.t1	Bv8_198510_ekky.t2	Bv7_157600_gerx.t1	Bv4_077300_wyrm.t1	Bv4_071200_tyao.t1	Bv6_130490_iccr.t1	Bv8_195190_oipq.t2	Bv4_086720_pyic.t1	Bv2_042180_yfwq.t1	Bv7_180590_ptjp.t1	Bv2_030700_xzwk.t1	Bv3_060180_zcmm.t1	Bv3_048330_ouio.t1
	Bv7_161610_gcdc.t1	Bv3_057230_ewfj.t1	Bv6_134140_guwn.t3	Bv3_052460_ahhw.t1	Bv2_041570_racm.t1	Bv5_102950_kxpz.t1	Bv6_130340_yzrj.t1	Bv4_087440_twas.t1	Bv5_101660_duji.t2	Bv6_152150_zihz.t1	Bv9_225150_xcju.t1	Bv3_048580_stcm.t1	Bv1_006580_xzao.t1	Bv7_157460_yfqi.t2	Bv9_203620_mrah.t1	Bv3_064830_zgod.t1	Bv5_121060_wnjc.t1	Bv1_015680_rugm.t1	Bv_014420_gxqo.t1	Bv5_102760_tung.t1	Bv9_210760_tnqs.t1	Bv1_016080_jghi.t1	Bv1_002770_ezsd.t1	Bv2_032090_pzgq.t1	Bv7_159420_rrma.t1	Bv2_047520_dfud.t1	Bv4_076510_jyhw.t1	Bv3_063850_pxnh.t1	Bv2_047480_nrwu.t2	Bv2_037730_cfjg.t1	Bv7_169820_jyzt.t1	Bv1_009840_mspu.t1	Bv7_168320_sfpa.t1	Bv7_176470_whki.t1
	Bv1_011900_szay.t1	Bv2_038050_ncdz.t1	Bv5_125950_owpo.t1	Bv7_164940_ijzg.t1	Bv8_186320_ypoe.t1	Bv4_074000_aqmk.t1	Bv9_225190_hseh.t1	Bv9_215160_jmfa.t1	Bv6_140610_ffow.t1	Bv_017900_ahta.t1	Bv3_062010_gjrj.t1	Bv5_126190_nazx.t1	Bv9_202330_hxzg.t1	Bv5_104290_usct.t1	Bv1_008680_rczr.t1	Bv1_011670_nwdc.t1	Bv5_118250_fajy.t2	Bv4_079030_auno.t1	Bv_009490_hueo.t1	Bv9_214510_odjn.t1	Bv8_197590_iwjt.t1	Bv9_205060_ocie.t1	Bv1_000080_ayqs.t1	Bv8_190010_xifn.t1	Bv7_178970_hwnc.t1	Bv1_002010_swde.t1	Bv5_100570_pxhq.t1	Bv8_192320_fhhp.t1	Bv_007520_szfd.t1	Bv_014380_hzww.t1	Bv2_043840_qnor.t1	Bv1_009390_drmw.t1	Bv1_016100_memx.t1	Bv6_144780_xrir.t1
	Bv9_220510_cjsi.t1	Bv9_209790_gwcy.t1	Bv9_205300_owdw.t1	Bv7_179650_xmrk.t1	Bv_008680_mhfn.t1	Bv1_001580_oetf.t1	Bv6_131020_ichg.t1	Bv9_215160_jmfa.t2	Bv4_074220_juow.t1	Bv8_198130_trfx.t1	Bv8_186280_dhxf.t1	Bv1_006080_pync.t1	Bv7_158710_oeez.t1	Bv_001450_xrfo.t1	Bv6_136300_oqtu.t1	Bv4_089270_tdfs.t1	Bv1_019980_wexc.t1	Bv9_225230_jesm.t1	Bv1_008460_yutp.t1	Bv1_015840_eigd.t1	Bv8_192430_rysg.t1	Bv6_138910_fdtp.t1	Bv8_198510_ekky.t1	Bv6_135830_qycm.t1	Bv2_036810_hnnf.t1	Bv1_017370_udfw.t1	Bv3_070280_hkfi.t1	Bv1_014920_skmi.t1	Bv7_157840_qhah.t1	Bv7_158800_hdhf.t1	Bv7_170030_eqzo.t2	Bv6_155090_qooe.t2	Bv6_155740_wuuo.t1	Bv2_041120_ypid.t1
	Bv1_007160_dean.t1	Bv_018620_gnsh.t1	Bv_008850_myfh.t1	Bv3_048690_zurc.t1	Bv2_039850_uuqe.t1	Bv4_083230_mdeg.t2	Bv2_047460_jxno.t1	Bv8_192720_efum.t1	Bv7_167800_uraa.t1	Bv8_191330_diqf.t1	Bv3_053260_ckhs.t1	Bv2_043420_qkgm.t1	Bv8_186220_smue.t1	Bv9_223070_htro.t1	Bv_037830_gypz.t1	Bv8_192980_xntf.t1	Bv5_111240_wuqd.t1	Bv7_159680_hdfw.t1	Bv7_180750_tnie.t1	Bv9_204900_sssg.t1	Bv7_161970_yagt.t1	Bv4_074930_mers.t1	Bv5_112680_otix.t1	Bv9_222040_nzjt.t1	Bv9_206980_zzcc.t3	Bv5_117300_iykr.t1	Bv6_130450_umcu.t1	Bv7_169050_omxa.t1	Bv9_216110_uzyq.t1	Bv3_068420_wksi.t1	Bv_019410_hotn.t1	Bv7_161890_iawr.t1	Bv1_021930_tqrp.t1	Bv6_147690_mghj.t1
	Bv7_165110_xwyu.t1	Bv6_137050_dufo.t1	Bv4_072330_hunn.t1	Bv2_041060_zmwm.t1	Bv9_216350_naec.t1	Bv2_023800_iojf.t1	Bv5_102640_xtfy.t1	Bv6_141450_hhwj.t1	Bv7_167800_uraa.t2	Bv9_225700_rkwt.t1	Bv1_013450_tgwn.t1	Bv7_173950_zudz.t1	Bv4_096050_hdyf.t1	Bv7_161070_wfui.t1	Bv1_020140_qjyj.t1	Bv_012030_qtir.t1	Bv5_105710_zaas.t1	Bv3_048180_itmk.t1	Bv3_052860_xukz.t1	Bv3_067090_fnaj.t2	Bv9_211060_jrqf.t1	Bv6_138220_ctqt.t1	Bv_013640_epzh.t1	Bv2_034520_mthe.t1	Bv6_141270_isgf.t1	Bv6_153180_fgrg.t1	Bv1_011820_edrr.t1	Bv1_003190_nqee.t1	Bv7_174040_rhpu.t1	Bv1_021520_xssm.t1	Bv5_123860_xeht.t1	Bv9_208600_rmfp.t1	Bv9_218460_cdhq.t1	Bv_008370_faie.t1
	Bv3_049030_urrg.t1	Bv1_004020_hacp.t1	Bv6_127250_chnu.t1	Bv2_034920_dioq.t1	Bv8_182740_dkze.t1	Bv1_000980_ohtg.t1	Bv9_216360_cspr.t1	Bv8_200940_ancn.t1	Bv1_014650_mwwa.t1	Bv_011170_raot.t1	Bv6_147280_phwd.t1	Bv_001370_wxdy.t1	Bv5_126730_qgso.t1	Bv2_030020_zwop.t1	Bv8_192770_nswc.t1	Bv1_020930_ixxf.t1	Bv4_081920_juwc.t1	Bv2_036170_xyat.t1	Bv4_097260_qwsi.t1	Bv9_203420_utym.t1	Bv9_205350_tnse.t1	Bv_010750_yozs.t1	Bv8_198930_sohu.t1	Bv6_143110_pgda.t1	Bv5_119540_mqyo.t1	Bv6_138500_pnhr.t1	Bv_031150_uwon.t1	Bv7_164050_fwkz.t1	Bv6_147720_ptrg.t1	Bv6_137090_ugit.t1	Bv6_132190_arso.t1	Bv3_067090_fnaj.t3	Bv8_193810_nuih.t1	Bv7_156550_hmkp.t1
	Bv_004130_fkwc.t1	Bv2_046410_szas.t1	Bv9_205500_ygxk.t1	Bv4_073650_kzht.t1	Bv8_196910_pczf.t1	Bv1_015720_qpod.t1	Bv6_135850_iwom.t1	Bv9_207660_myat.t1	Bv5_118190_hmry.t1	Bv7_168320_sfpa.t1	Bv7_179910_nnep.t1	Bv_004050_xzzo.t1	Bv2_034670_ffcc.t1	Bv5_116110_gaak.t1	Bv8_191960_ehra.t1	Bv4_079980_rfmk.t1	Bv8_196110_cfkc.t1	Bv6_134870_mpfw.t1	Bv1_022130_hnar.t1	Bv4_089900_rihr.t1	Bv2_033520_zzhr.t1	Bv1_001480_uati.t1	Bv8_196130_qeeq.t1	Bv7_167380_ycus.t1	Bv6_136810_rqns.t1	Bv7_174190_dgqi.t1	Bv4_093980_hrrf.t1	Bv6_154800_gotm.t1	Bv_018020_uirm.t1	Bv8_190000_ancf.t1	Bv2_039320_roys.t1	Bv3_065100_mart.t1	Bv8_193810_nuih.t2	Bv5_118910_qdpi.t1
	Bv_020460_mtjp.t1	Bv5_116680_hnxq.t1	Bv6_131090_oimn.t1	Bv6_151890_rxow.t1	Bv4_091380_izse.t1	Bv7_164760_zgzn.t1	Bv_012980_rftz.t1	Bv7_160780_pxfd.t1	Bv4_088060_owmm.t1	Bv4_093900_emah.t1	Bv4_080180_apta.t1	Bv9_218390_pqep.t1	Bv5_100430_ewzg.t1	Bv5_107770_cqzs.t1	Bv7_176960_ycar.t1	Bv6_130210_oayz.t1	Bv5_118250_fajy.t1	Bv_010280_pmda.t1	Bv5_117660_hnza.t1	Bv4_074020_rrhz.t1	Bv6_130900_zzra.t1	Bv8_193460_ycgn.t1	Bv4_076740_rydj.t1	Bv8_202140_fxkd.t1	Bv7_180500_pkix.t1	Bv3_065480_sgxh.t1	Bv4_079890_kzwa.t1	Bv3_050830_dzhe.t1	Bv1_005750_mhwo.t1	Bv2_029960_kjjz.t1	Bv_006390_spky.t1	Bv8_198400_xdmy.t1	Bv9_211130_rwtf.t1	Bv4_074480_ogpt.t1
	Bv2_044440_ayum.t1	Bv5_109580_tdwz.t1	Bv1_022840_qira.t1	Bv3_048090_gdrw.t1	Bv2_036840_iyzq.t1	Bv3_061150_mgpz.t1	Bv8_193080_esym.t1	Bv6_141860_gatc.t1	Bv8_183770_ezfz.t1	Bv3_061810_mtco.t1	Bv7_160290_jjtn.t1	Bv7_171900_afka.t1	Bv4_071320_gjjc.t1	Bv9_206100_cuhp.t1	Bv3_062710_wdck.t1	Bv6_132400_qzuh.t1	Bv7_178510_adqf.t1	Bv2_042180_yfwq.t1	Bv4_083390_fzck.t1	Bv_002270_kanf.t1	Bv8_199170_kush.t1	Bv1_008730_eygk.t1	Bv5_125640_rrpy.t1	Bv9_221170_mhoj.t1	Bv5_098220_jofq.t1	Bv9_223860_ddjc.t1	Bv5_125570_cukc.t2	Bv4_080180_apta.t1	Bv2_042220_sihw.t1	Bv6_135860_skrp.t1	Bv7_170030_eqzo.t1	Bv6_155090_qooe.t1	Bv6_155910_ttqf.t1	Bv2_044960_azgj.t1
	Bv2_031400_fjdy.t1	Bv2_042100_aseq.t2	Bv9_219990_wdft.t1	Bv1_020020_dmnk.t1	Bv4_089840_ssta.t1	Bv8_197600_wfpy.t1	Bv1_002330_huch.t1	Bv5_108110_ocra.t1	Bv3_055560_sqwf.t1	Bv5_117560_spai.t1	Bv_003410_zcnc.t1	Bv7_165890_mzaa.t2	Bv5_126730_qgso.t2	Bv9_217520_nime.t1	Bv2_026860_cint.t1	Bv1_019990_pxrc.t1	Bv5_122310_rkee.t1	Bv2_037730_cfjg.t1	Bv7_175970_spry.t2	Bv3_056350_kwci.t1	Bv6_136440_yjif.t1	Bv2_027540_nmrq.t1	Bv7_177230_dtfh.t1	Bv7_174820_zjeh.t1	Bv8_200190_mqhy.t1	Bv9_214350_towm.t1	Bv7_169080_scmp.t1	Bv7_176470_whki.t1	Bv2_025220_duts.t1	Bv_013390_dkyh.t1	Bv1_006370_qfxe.t1	Bv1_008980_shaj.t1	Bv8_191330_diqf.t1	Bv7_162020_qeym.t1
	Bv1_017800_xgki.t1	Bv9_207210_pjen.t1	Bv6_142350_edaq.t1	Bv8_192630_anyr.t2	Bv6_152230_czpc.t1	Bv2_028270_dkfz.t1	Bv3_062340_hpte.t1	Bv8_184480_mfug.t2	Bv6_134880_njof.t1	Bv6_138820_zrmw.t1	Bv9_203800_zcfo.t1	Bv7_165890_mzaa.t1	Bv7_169820_jyzt.t1	Bv7_168480_ojty.t1	Bv3_050130_tcoy.t1	Bv1_009360_unoc.t1	Bv8_198510_ekky.t2	Bv_014380_hzww.t1	Bv3_053700_guto.t1	Bv2_032370_hhqn.t1	Bv5_118550_ujuy.t1	Bv_016170_thhm.t1	Bv8_193490_muhf.t1	Bv5_097680_kkdi.t1	Bv3_065220_jynp.t1	Bv1_016560_fzed.t1	Bv4_073780_mxoe.t1	Bv9_212130_hrko.t1	Bv7_168140_qecz.t2	Bv7_174820_zjeh.t1	Bv8_192880_cyec.t1	Bv2_028190_kwuc.t1	Bv2_034930_mnuh.t2	Bv5_101050_ghmz.t2
	Bv6_155440_yozt.t1	Bv_006310_uzha.t1	Bv_015590_wdpm.t1	Bv8_192630_anyr.t1	Bv5_118790_iqgp.t1	Bv2_026540_exao.t1	Bv5_100820_xcqf.t1	Bv8_192480_roap.t1	Bv1_012060_khss.t1	Bv5_101120_supk.t1	Bv7_171880_cjsp.t1	Bv9_205860_tuei.t1	Bv9_207940_yige.t1	Bv6_149910_mfat.t1	Bv9_217210_wxcq.t1	Bv_008890_geoc.t1	Bv3_066090_chcx.t1	Bv7_158800_hdhf.t1	Bv8_195600_czta.t1	Bv_013520_pkyx.t1	Bv3_048680_hryd.t1	Bv5_106290_egyp.t1	Bv7_158100_jpfj.t1	Bv8_190790_yaig.t1	Bv6_152990_hqjn.t1	Bv7_165720_kdii.t1	Bv1_011790_qnzs.t1	Bv7_178550_peho.t1	Bv7_168140_qecz.t1	Bv2_036850_hysw.t1	Bv3_054800_gwqp.t1	Bv6_133590_zfrs.t1	Bv6_156490_kiei.t1	Bv1_004180_unnj.t1
	Bv5_100770_hefa.t1	Bv5_120850_ukak.t1	Bv6_149030_cndy.t1	Bv7_174220_husc.t1	Bv5_097660_ossj.t1	Bv3_050490_iorz.t1	Bv8_183300_jeif.t1	Bv4_095830_aore.t1	Bv3_068370_asow.t1	Bv8_183710_ukrh.t1	Bv2_041190_taqt.t1	Bv1_022530_hqff.t1	Bv9_206210_rcfg.t1	Bv8_181830_rswj.t1	Bv6_130600_orfq.t1	Bv4_071590_ihkg.t1	Bv8_198930_sohu.t1	Bv3_068420_wksi.t1	Bv1_021760_nnue.t1	Bv9_215520_prze.t1	Bv2_040730_krzq.t1	Bv4_071080_dotf.t1	Bv1_019980_wexc.t1	Bv1_022540_zyap.t1	Bv3_069240_kufg.t1	Bv4_088460_fmqs.t1	Bv_014590_axdy.t2	Bv8_195860_yiyp.t1	Bv7_168140_qecz.t3	Bv4_092210_gfug.t1	Bv8_199750_tdym.t1	Bv9_207520_gjxd.t1	Bv2_027090_cjxh.t1	Bv5_098880_orhw.t1
	Bv2_036870_tgjt.t1	Bv6_127840_ueqm.t1	Bv_009580_arzk.t1	Bv_000850_miks.t1	Bv2_032090_pzgq.t1	Bv2_026810_hfxx.t1	Bv3_054720_ardn.t1	Bv8_199170_kush.t1	Bv5_101660_duji.t1	Bv4_095800_rgfa.t1	Bv5_114740_jnmm.t1	Bv7_158580_nigf.t1	Bv3_054870_upym.t1	Bv9_211320_fwjf.t2	Bv1_011340_dsoj.t1	Bv5_101570_rcni.t1	Bv1_009160_wiwh.t1	Bv1_021520_xssm.t1	Bv1_011920_phhk.t1	Bv6_136280_xwqa.t1	Bv2_040730_krzq.t2	Bv8_182910_cymw.t1	Bv6_144590_orph.t2	Bv_000410_emtc.t1	Bv5_126770_ooos.t1	Bv3_050770_urjj.t1	Bv_014590_axdy.t1	Bv5_098440_eddf.t1	Bv8_186930_prqt.t1	Bv2_046760_tquf.t1	Bv2_028070_uprf.t1	Bv9_224280_wrdn.t1	Bv8_190380_fcje.t1	Bv_010990_ngir.t1
	Bv7_180490_qzij.t1	Bv9_203940_kgsm.t1	Bv2_026520_nohz.t1	Bv2_035810_fdtk.t1	Bv1_021280_rqfp.t1	Bv9_223830_qeex.t1	Bv6_129770_ettu.t1	Bv2_024040_gkaf.t1	Bv6_151700_epah.t1	Bv8_200390_emfd.t1	Bv_006870_yzgj.t1	Bv6_152230_czpc.t1	Bv8_191590_rdrm.t1	Bv5_103780_gikw.t1	Bv5_100040_jwqa.t1	Bv9_219420_sudp.t1	Bv1_009160_wiwh.t2	Bv6_137090_ugit.t1	Bv4_089010_jnuk.t1	Bv3_063460_yojc.t1	Bv2_031260_nhju.t1	Bv2_042460_ccuc.t1	Bv_002830_qxtt.t1	Bv2_030390_qtyw.t1	Bv6_151690_pgae.t1	Bv3_050770_urjj.t2	Bv7_172410_wkeg.t1	Bv2_031430_tsdz.t1	Bv7_162810_dqkp.t1	Bv3_056560_payn.t1	Bv4_077860_jqdf.t1	Bv2_044060_chhe.t1	Bv5_120620_jphs.t1	Bv9_212280_tygs.t1
	Bv7_170580_aiyc.t1	Bv8_194120_cudd.t1	Bv5_097940_rkrz.t1	Bv4_087860_yxyr.t1	Bv_004760_funr.t1	Bv3_050260_gxfh.t1	Bv8_188280_zqur.t1	Bv6_152070_mynd.t1	Bv2_035160_zgxg.t1	Bv_004820_xeas.t1	Bv8_194880_magc.t1	Bv1_008370_qfmr.t1	Bv_012860_ocpq.t1	Bv9_222990_oeiz.t1	Bv5_106430_tsjj.t2	Bv2_044020_wkfr.t1	Bv8_198510_ekky.t1	Bv_011820_tyra.t1	Bv2_042380_jehp.t1	Bv5_098470_utis.t1	Bv5_109540_mqos.t1	Bv_017410_syey.t1	Bv1_018750_wmqt.t1	Bv1_009580_ogpe.t1	Bv9_209680_qnpt.t1	Bv7_161680_rmuj.t1	Bv9_220770_drcn.t1	Bv_009030_uxzf.t2	Bv2_042460_ccuc.t1	Bv7_158690_wnsq.t1	Bv8_191600_erxz.t1	Bv6_154600_jwia.t1	Bv5_120620_jphs.t2	Bv8_198660_ngds.t1
	Bv6_135870_dqdd.t1	Bv7_171710_xaoh.t1	Bv9_214500_cdjk.t1	Bv5_126170_myrq.t1	Bv2_037680_wwwf.t1	Bv3_060180_zcmm.t1	Bv9_223350_epeu.t1	Bv5_100220_szwz.t1	Bv4_086370_diso.t1	Bv8_185950_rpwf.t1	Bv4_079630_zacs.t1	Bv7_179170_djpo.t1	Bv6_147350_uogt.t1	Bv8_184130_kpyd.t1	Bv5_121020_znma.t1	Bv1_012850_jwke.t1	Bv9_209140_owmk.t1	Bv6_146900_ffhr.t1	Bv8_193750_qhjs.t1	Bv5_125390_gcix.t1	Bv8_199970_wsoc.t1	Bv9_223670_usns.t1	Bv8_197650_dtjf.t1	Bv6_149640_good.t1	Bv1_006910_rqak.t1	Bv5_101100_qmyk.t1	Bv6_152090_ezmc.t1	Bv6_152560_hmiw.t1	Bv7_176980_yfji.t1	Bv9_220940_fqxg.t1	Bv9_204880_kteq.t1	Bv5_121830_dinf.t1	Bv5_114870_kdec.t1	Bv1_018700_nyhf.t1
	Bv7_166260_khho.t1	Bv5_103080_zgue.t1	Bv7_160930_cgza.t1	Bv4_092170_cijh.t1	Bv_012980_rftz.t1	Bv5_099490_tmeo.t1	Bv9_216270_icyn.t1	Bv5_123180_zish.t1	Bv8_190940_hrft.t1	Bv8_191700_ekyr.t1	Bv5_115820_kwow.t1	Bv4_087090_tcnq.t1	Bv3_069440_cgoi.t1	Bv5_119900_wgtu.t1	Bv7_176830_aktj.t1	Bv8_190460_kyrm.t1	Bv8_198520_appc.t1	Bv_013030_haee.t1	Bv2_034790_kksz.t1	Bv6_136490_wngt.t1	Bv2_030530_xwow.t1	Bv1_017730_mnos.t1	Bv5_112680_otix.t2	Bv7_158580_nigf.t1	Bv6_146210_sxcq.t1	Bv5_108240_eqtc.t1	Bv8_192610_ksfh.t1	Bv5_116640_wfig.t1	Bv2_025290_xumt.t1	Bv5_104060_xnon.t1	Bv4_089880_ocek.t1	Bv9_206120_hpnd.t1	Bv_031150_uwon.t1	Bv8_192510_kdcy.t1
	Bv6_149700_iefi.t1	Bv5_125550_idwy.t1	Bv3_048580_stcm.t1	Bv_021530_ppwq.t1	Bv4_081410_xptr.t1	Bv7_168320_sfpa.t1	Bv9_211810_xraf.t1	Bv6_131770_ahiq.t1	Bv1_016700_orqr.t1	Bv4_076950_qikh.t1	Bv4_096390_uuch.t1	Bv9_222040_nzjt.t1	Bv2_031690_fesc.t1	Bv2_033860_qcyc.t1	Bv3_053760_pgry.t1	Bv8_198820_tmod.t1	Bv1_022470_xcou.t1	Bv9_225260_mahe.t1	Bv6_139200_zcsu.t1	Bv5_103980_ohuq.t1	Bv1_020760_rrhq.t1	Bv1_017290_dyfj.t2	Bv5_123340_gcas.t1	Bv4_078650_rzmp.t1	Bv8_192680_khdk.t1	Bv4_083260_odkk.t1	Bv7_162050_kzoe.t1	Bv6_134510_ftsu.t1	Bv7_161470_pdkn.t1	Bv5_111800_etpu.t1	Bv4_089880_ocek.t2	Bv8_181830_rswj.t1	Bv9_210760_tnqs.t1	Bv4_076020_jxxk.t1
	Bv4_091700_fkuy.t1	Bv4_074970_andd.t1	Bv6_129910_cmip.t1	Bv4_088150_aiid.t1	Bv7_167220_ooua.t1	Bv1_016100_memx.t1	Bv4_096800_uhom.t1	Bv5_110050_wqme.t1	Bv5_121620_pazn.t1	Bv8_191700_ekyr.t2	Bv4_084550_swud.t1	Bv4_079500_amso.t1	Bv9_223280_ytkg.t1	Bv9_208820_amyc.t1	Bv3_051410_xogi.t1	Bv1_013900_mfmx.t1	Bv6_138250_pytc.t1	Bv3_067280_htpw.t1	Bv5_103140_rwpt.t1	Bv2_044100_adnu.t1	Bv7_176810_jtqe.t1	Bv1_017290_dyfj.t1	Bv_017000_aukq.t1	Bv5_108150_epou.t1	Bv4_091080_gehh.t1	Bv6_133150_iesy.t1	Bv6_138370_eghx.t1	Bv7_177520_zymp.t1	Bv4_080590_mmef.t1	Bv9_225880_wsne.t1	Bv5_114590_pdsr.t1	Bv1_001900_cdth.t1	Bv8_197590_iwjt.t1	Bv6_147030_qnas.t1
	Bv7_160870_mpge.t1	Bv8_181610_isxs.t1	Bv7_157270_anxq.t1	Bv1_002390_tpzf.t1	Bv4_071420_wysg.t1	Bv6_155740_wuuo.t1	Bv8_193880_gnss.t1	Bv7_164510_npfm.t1	Bv6_154810_daap.t1	Bv6_137430_uxkf.t2	Bv2_043590_hxmz.t1	Bv2_027730_zjjj.t1	Bv9_204270_gozj.t1	Bv3_060950_utta.t1	Bv6_140340_hwtk.t1	Bv4_080750_iimy.t1	Bv4_076970_iwej.t1	Bv7_179220_afmk.t1	Bv3_054100_khte.t1	Bv6_145360_aeay.t1	Bv7_172460_gqtg.t1	Bv4_074110_naky.t1	Bv5_116700_wzoh.t1	Bv3_055670_facw.t1	Bv3_053620_gntg.t1	Bv2_032370_hhqn.t1	Bv_014580_mzgg.t1	Bv2_035060_zwwu.t1	Bv8_195860_yiyp.t2	Bv9_222390_ntix.t1	Bv1_005040_jdsz.t1	Bv3_054100_khte.t1	Bv8_192430_rysg.t1	Bv4_090290_ooku.t1
	Bv4_096800_uhom.t1	Bv7_162660_hcty.t1	Bv8_187970_taqm.t1	Bv2_032120_iuxa.t1	Bv3_055430_cwda.t1	Bv1_021930_tqrp.t1	Bv6_128460_mkgy.t1	Bv3_048090_gdrw.t1	Bv_013390_dkyh.t1	Bv6_137430_uxkf.t1	Bv3_061640_umpm.t1	Bv9_222640_otos.t1	Bv9_214290_cnuf.t1	Bv9_218550_mgrh.t1	Bv2_033520_zzhr.t1	Bv7_162380_qryi.t1	Bv7_177230_dtfh.t1	Bv3_062340_hpte.t1	Bv7_173970_ugxo.t1	Bv9_218740_uhux.t1	Bv7_161130_nget.t1	Bv3_052330_egch.t1	Bv4_077310_smmt.t1	Bv5_097660_ossj.t1	Bv5_111690_mgfd.t1	Bv3_061860_uwfi.t1	Bv1_000830_sskf.t1	Bv6_137660_fwms.t1	Bv4_094030_qkdi.t1	Bv7_177710_jrmq.t1	Bv_011770_kkxs.t1	Bv5_107340_uput.t1	Bv7_161970_yagt.t1	Bv6_135260_mqyr.t1
	Bv5_107640_ksua.t1	Bv1_012330_neiw.t1	Bv_006420_igzt.t1	Bv_018500_xnnc.t1	Bv6_146850_gsti.t1	Bv9_218460_cdhq.t1	Bv4_072160_ghnj.t1	Bv5_124950_xnwy.t1	Bv9_217740_uajm.t1	Bv1_014960_wioe.t1	Bv1_022370_nqrd.t1	Bv8_190010_xifn.t1	Bv6_149870_amri.t1	Bv9_205020_phfn.t1	Bv6_141170_gsqp.t1	Bv6_142600_ghor.t1	Bv9_222360_scza.t1	Bv8_190000_ancf.t1	Bv7_175220_jpyt.t1	Bv2_037020_gwtu.t1	Bv8_192400_wuit.t1	Bv6_151500_rini.t1	Bv5_121060_wnjc.t1	Bv_011590_atkw.t1	Bv3_065200_fiik.t1	Bv3_055790_frem.t1	Bv6_153070_coxk.t1	Bv5_106960_idnx.t1	Bv7_166500_mekf.t1	Bv2_030280_earp.t1	Bv7_171290_crna.t1	Bv_005300_wjkn.t1	Bv9_211060_jrqf.t1	Bv5_105300_swfp.t1
	Bv_005690_qgtn.t1	Bv7_173140_eexc.t1	Bv7_172270_hkxi.t1	Bv8_189950_sxtt.t1	Bv5_104360_dist.t1	Bv8_193810_nuih.t1	Bv6_153560_keep.t1	Bv7_179900_aymk.t1	Bv6_130200_qwix.t1	Bv3_061150_mgpz.t1	Bv4_095870_xpij.t1	Bv4_094500_edif.t1	Bv4_092290_pdek.t1	Bv8_193270_kjwn.t1	Bv1_019600_qtnn.t1	Bv9_211300_hjzj.t1	Bv2_028480_henh.t1	Bv2_029960_kjjz.t1	Bv9_203080_djdz.t1	Bv4_082020_ugsa.t1	Bv9_222500_dhft.t1	Bv4_094240_texx.t1	Bv5_107560_mkim.t1	Bv1_015680_rugm.t1	Bv9_215900_jwjj.t1	Bv2_033320_dxnq.t1	Bv1_012930_kpni.t1	Bv8_199680_hnrp.t1	Bv_003940_ujja.t1	Bv6_140530_qhaq.t1	Bv9_206630_hiiy.t1	Bv1_003910_jemf.t1	Bv9_205350_tnse.t1	Bv5_119810_ykdx.t1
	Bv2_036940_hhmn.t1	Bv2_034360_dico.t1	Bv9_223630_mqzi.t1	Bv6_131000_xxzs.t1	Bv8_196100_yucp.t1	Bv8_193810_nuih.t2	Bv3_069510_muoq.t1	Bv3_061390_cuum.t1	Bv7_161290_sfjr.t1	Bv9_211130_rwtf.t1	Bv8_189090_ymdt.t1	Bv7_161020_sidy.t1	Bv_008710_qrwt.t1	Bv7_163280_szce.t1	Bv1_019600_qtnn.t2	Bv5_122840_ujmz.t1	Bv5_100730_mjor.t1	Bv8_190720_fjks.t1	Bv7_156940_oqxr.t1	Bv8_182300_asky.t1	Bv7_174220_husc.t1	Bv4_080640_nnrr.t1	Bv5_112830_xnkw.t1	Bv3_054440_yjsj.t1	Bv5_124910_htdn.t1	Bv8_192140_ysxr.t1	Bv8_192410_wcdy.t1	Bv4_072580_ryfp.t1	Bv4_072970_ckjp.t1	Bv_013360_irfm.t1	Bv3_053260_ckhs.t1	Bv7_160880_ezta.t1	Bv2_033520_zzhr.t1	Bv_013090_tsop.t1
	Bv8_186290_ihzi.t1	Bv6_134950_itxz.t1	Bv4_081410_xptr.t1	Bv1_019600_qtnn.t2	Bv1_003970_izkj.t1	Bv9_211130_rwtf.t1	Bv9_213210_mfea.t1	Bv5_102950_kxpz.t1	Bv_009890_gpmg.t1	Bv7_179910_nnep.t1	Bv_008420_amoy.t1	Bv4_086370_diso.t1	Bv3_069490_ieoe.t1	Bv2_027850_dtkx.t1	Bv5_123390_quig.t1	Bv6_133870_ymkm.t1	Bv9_209520_ymfx.t1	Bv6_135860_skrp.t1	Bv1_010820_kmez.t1	Bv3_067090_fnaj.t1	Bv3_066740_fjum.t1	Bv5_112780_cemt.t1	Bv9_210660_pdtu.t1	Bv5_125950_owpo.t1	Bv5_126180_kkia.t1	Bv3_050250_agfa.t1	Bv6_136780_rzjz.t1	Bv9_223310_mifr.t1	Bv9_214220_cywh.t1	Bv6_129140_qucz.t1	Bv8_182600_afff.t1	Bv2_042780_fita.t1	Bv6_130900_zzra.t1	Bv6_151610_saea.t1
	Bv8_196590_wfxk.t1	Bv_014590_axdy.t2	Bv6_153830_pdmn.t1	Bv7_173500_qisx.t1	Bv6_153560_keep.t1	Bv6_155910_ttqf.t1	Bv3_067180_ykdh.t1	Bv7_179140_qzfy.t1	Bv4_073280_aaao.t1	Bv6_127920_xwqd.t1	Bv9_225320_drop.t1	Bv4_094510_yayh.t1	Bv9_213280_ryxz.t1	Bv5_105990_mxxc.t1	Bv_015050_qoih.t1	Bv8_199610_iiri.t1	Bv_004320_zkch.t1	Bv8_199990_goox.t1	Bv4_088440_ekcr.t1	Bv5_126400_pcwo.t1	Bv8_195000_zmad.t1	Bv3_063630_symc.t1	Bv3_061640_umpm.t1	Bv5_101340_sntg.t1	Bv3_057370_xjwp.t1	Bv6_145560_dxfn.t1	Bv_010270_ngxg.t1	Bv7_164890_itqu.t1	Bv3_068260_rshh.t1	Bv2_030130_fggw.t1	Bv2_044710_ixdx.t1	Bv4_083700_ycew.t1	Bv8_199170_kush.t1	Bv5_109360_mnjm.t1
	Bv7_157260_frrk.t1	Bv_014590_axdy.t1	Bv2_031740_mpzw.t1	Bv8_194800_rhkg.t1	Bv7_161290_sfjr.t1	Bv8_191330_diqf.t1	Bv1_006560_jtat.t1	Bv9_203940_kgsm.t1	Bv6_152890_trdp.t1	Bv8_192400_wuit.t1	Bv2_045040_iqrn.t1	Bv7_163060_iozx.t1	Bv2_040050_qpet.t1	Bv4_076120_zurh.t1	Bv2_033530_uyts.t1	Bv3_070250_kusi.t1	Bv_000050_fegq.t1	Bv_013390_dkyh.t1	Bv3_050660_dyti.t1	Bv6_145210_uijh.t1	Bv2_041590_swhy.t1	Bv9_215570_ffhx.t1	Bv_008800_cezd.t1	Bv9_218830_sfri.t1	Bv8_192110_ydxo.t1	Bv1_005020_ykrn.t1	Bv3_067460_akso.t1	Bv6_138790_oktq.t1	Bv6_130630_prrx.t1	Bv_001030_mynf.t1	Bv4_076580_uwtq.t1	Bv6_136800_tukd.t1	Bv6_136440_yjif.t1	Bv6_129670_nmzd.t1
	Bv7_174820_zjeh.t1	Bv1_004660_htss.t1	Bv6_156210_edcd.t1	Bv2_025530_okoh.t1	Bv6_155600_ggjg.t1	Bv2_034930_mnuh.t2	Bv3_068280_yfqy.t2	Bv2_028270_dkfz.t1	Bv4_082590_titd.t1	Bv7_162750_pjxa.t1	Bv9_225320_drop.t2	Bv2_045690_ecef.t1	Bv6_136920_fggh.t1	Bv1_004520_shpz.t1	Bv5_098070_znsg.t1	Bv5_106150_qehe.t1	Bv3_066850_mcmq.t1	Bv3_059170_jzsx.t1	Bv1_022200_acrh.t1	Bv9_205070_teyy.t1	Bv7_165630_txie.t1	Bv6_134960_httx.t1	Bv4_091770_dzuy.t3	Bv6_148800_sywf.t1	Bv3_054240_rhtj.t1	Bv3_063560_grmp.t1	Bv_040370_wurd.t1	Bv4_073010_uswd.t1	Bv1_001640_shuh.t4	Bv9_223350_epeu.t1	Bv7_179760_tmaj.t1	Bv1_019720_npmu.t1	Bv5_118550_ujuy.t1	Bv2_025920_fosn.t1
	Bv1_022510_rtqk.t1	Bv1_015000_hyye.t1	Bv6_128480_kgcj.t1	Bv5_114870_kdec.t1	Bv1_023220_cwwd.t1	Bv6_156490_kiei.t1	Bv5_116590_uprw.t1	Bv7_176950_exwk.t1	Bv9_222390_ntix.t1	Bv7_174870_dmoi.t1	Bv4_080260_ipqc.t1	Bv6_131140_qtao.t3	Bv2_042600_xykh.t1	Bv3_069770_czop.t1	Bv7_160270_pryn.t1	Bv6_136450_zgik.t2	Bv3_060700_pfzp.t1	Bv1_018220_rjut.t2	Bv2_046330_gtdq.t1	Bv2_041400_jsfx.t1	Bv_000820_xexu.t1	Bv8_195380_eoud.t1	Bv3_054230_ckxo.t1	Bv1_014580_yhpt.t1	Bv3_052550_nuer.t1	Bv5_114490_dszo.t1	Bv3_050540_anne.t1	Bv1_002840_fojr.t2	Bv_015250_medd.t1	Bv3_050690_qnkw.t1	Bv5_104160_hyoy.t1	Bv2_044510_uuyn.t1	Bv3_048680_hryd.t1	Bv7_176460_ajqf.t1
	Bv7_170920_rwnw.t1	Bv9_222740_izhj.t1	Bv_007920_ifhw.t1	Bv4_089970_nhry.t1	Bv1_015680_rugm.t1	Bv2_027090_cjxh.t1	Bv3_056560_payn.t1	Bv9_206740_yzhr.t1	Bv9_202600_xktm.t1	Bv3_050970_mqsu.t1	Bv6_139460_qytc.t1	Bv1_005540_tegu.t1	Bv4_083020_mczc.t1	Bv4_097610_eiak.t1	Bv1_004330_arou.t1	Bv7_173940_axnz.t1	Bv9_220590_ugew.t1	Bv9_205250_smto.t1	Bv1_000240_ccns.t1	Bv9_221110_kzoy.t1	Bv4_077450_puxj.t1	Bv8_192500_huzg.t1	Bv3_052450_dyma.t1	Bv6_155490_cimk.t1	Bv1_017110_ruxu.t1	Bv9_216910_wrzw.t1	Bv8_180910_ihsc.t1	Bv1_002840_fojr.t1	Bv1_001640_shuh.t5	Bv8_197740_kacq.t1	Bv8_187850_yega.t1	Bv3_057150_zsqe.t1	Bv2_040730_krzq.t1	Bv5_127100_setf.t1
	Bv3_052810_dqmi.t1	Bv_005530_uwua.t1	Bv4_090450_cjic.t1	Bv5_120090_hdky.t1	Bv4_079030_auno.t1	Bv8_190380_fcje.t1	Bv4_075650_krda.t1	Bv7_162370_jtkp.t1	Bv_006960_afpn.t1	Bv7_174220_husc.t1	Bv5_111480_zdip.t1	Bv7_161540_asqp.t1	Bv9_207030_msea.t1	Bv8_182100_hsoh.t1	Bv4_073780_mxoe.t1	Bv3_051560_kxif.t1	Bv2_029860_gghe.t1	Bv7_174820_zjeh.t1	Bv3_049840_pctd.t1	Bv6_132050_qdna.t1	Bv8_187330_jdtu.t1	Bv7_175500_pqun.t1	Bv1_022240_qhaw.t1	Bv6_153760_pouk.t1	Bv7_162260_etow.t1	Bv6_132510_jhom.t1	Bv3_048680_hryd.t1	Bv5_115800_yesy.t1	Bv8_195450_qzus.t1	Bv7_173950_zudz.t2	Bv8_199300_reqr.t1	Bv5_101610_ghym.t1	Bv2_040730_krzq.t2	Bv3_056320_wfdf.t1
	Bv4_095350_xxiq.t1	Bv9_218900_xpzj.t1	Bv2_024010_oxac.t1	Bv8_195000_zmad.t1	Bv9_225230_jesm.t1	Bv5_120620_jphs.t1	Bv8_200870_cumo.t1	Bv1_002160_srpj.t1	Bv4_081410_xptr.t1	Bv1_002540_sqcd.t1	Bv_004240_dhcc.t1	Bv9_206800_eujd.t1	Bv1_004870_kqup.t1	Bv5_115980_afxd.t1	Bv2_033250_qcpx.t1	Bv9_223620_ptuy.t2	Bv8_200890_emit.t1	Bv2_036850_hysw.t1	Bv2_033660_yinc.t1	Bv4_071200_tyao.t1	Bv6_142380_juif.t1	Bv7_179280_esqh.t1	Bv6_133510_sywa.t1	Bv_012100_sinw.t1	Bv5_121590_nkmg.t1	Bv7_179830_ytkf.t2	Bv9_218600_mfok.t1	Bv9_219480_xjgr.t1	Bv1_001640_shuh.t3	Bv9_225190_hseh.t1	Bv8_182690_nphz.t1	Bv6_134640_pijf.t1	Bv1_017980_akoz.t1	Bv6_137120_aqwu.t1
	Bv1_008020_hkzm.t1	Bv2_031990_caat.t1	Bv5_125120_schn.t1	Bv_031150_uwon.t1	Bv7_159680_hdfw.t1	Bv5_120620_jphs.t2	Bv5_125910_ptof.t1	Bv1_003370_nxxs.t1	Bv7_172690_hhux.t1	Bv2_030560_jqwi.t1	Bv7_157380_iwpd.t1	Bv1_018150_pujq.t2	Bv7_179210_kzkq.t1	Bv5_104700_yimd.t1	Bv1_009350_zaew.t1	Bv2_030990_qxsw.t1	Bv8_195900_gnph.t1	Bv4_092210_gfug.t1	Bv8_201440_qqxu.t1	Bv2_034460_iich.t1	Bv8_187380_arjr.t1	Bv9_207920_sseh.t1	Bv8_181310_pegf.t2	Bv4_072330_hunn.t1	Bv3_057350_neza.t1	Bv7_179830_ytkf.t1	Bv2_045650_djfy.t1	Bv1_018270_qrat.t1	Bv7_175100_myxq.t1	Bv3_064000_zyst.t1	Bv6_141380_zdcq.t1	Bv4_073760_wpqs.t1	Bv2_031260_nhju.t1	Bv7_170050_zqes.t1
	Bv5_098060_ztie.t1	Bv7_177980_uzdf.t1	Bv6_129140_qucz.t1	Bv8_184360_ryex.t1	Bv6_149840_tdcj.t1	Bv5_114870_kdec.t1	Bv3_068280_yfqy.t1	Bv8_187380_arjr.t1	Bv_015130_fiuq.t1	Bv9_215770_afog.t1	Bv3_051280_uzti.t1	Bv7_179390_esrp.t1	Bv7_158720_fsor.t1	Bv4_086690_xohy.t1	Bv3_052460_ahhw.t1	Bv8_188720_djrz.t1	Bv1_007350_ohyj.t1	Bv2_046760_tquf.t1	Bv6_151490_hazn.t1	Bv5_105460_txpp.t1	Bv3_067460_akso.t1	Bv4_088210_pjmu.t1	Bv8_199920_tgst.t1	Bv1_007420_jger.t1	Bv6_148040_jcpx.t1	Bv2_037650_oeio.t1	Bv3_048400_qyhk.t1	Bv2_029360_cysk.t1	Bv_013290_doyg.t2	Bv7_157600_gerx.t1	Bv2_027230_ayfk.t1	Bv9_216010_idqe.t1	Bv5_109540_mqos.t1	Bv3_050650_wehj.t1
	Bv6_137090_ugit.t1	Bv9_209780_ykyu.t1	Bv9_213000_jiaf.t1	Bv9_210630_jwys.t1	Bv3_048180_itmk.t1	Bv9_220750_iqfp.t2	Bv4_072030_jncy.t1	Bv_017620_jwjt.t1	Bv6_153560_keep.t1	Bv3_061670_shaq.t1	Bv9_217320_ofhh.t1	Bv6_149630_ammr.t1	Bv6_153010_styz.t1	Bv3_069710_ijeo.t1	Bv4_087710_dxdp.t1	Bv3_054380_zdce.t1	Bv5_120500_skcq.t1	Bv9_224100_csrt.t1	Bv_010870_ottc.t1	Bv_006860_iixk.t1	Bv6_130450_umcu.t1	Bv7_168460_qctg.t1	Bv8_199910_tqwf.t1	Bv6_135780_ijmx.t1	Bv6_127340_nays.t1	Bv4_097090_qsen.t1	Bv2_025900_wooo.t1	Bv2_029360_cysk.t2	Bv_013290_doyg.t1	Bv2_038280_jgzr.t1	Bv8_181820_kpgd.t1	Bv_010510_emcw.t1	Bv8_199970_wsoc.t1	Bv_001250_pikf.t1
	Bv9_204820_tjmz.t1	Bv_011520_xigp.t1	Bv3_053730_fcuq.t1	Bv8_197590_iwjt.t1	Bv2_036170_xyat.t1	Bv9_220750_iqfp.t1	Bv8_193710_zqnk.t1	Bv_003250_arsd.t1	Bv9_207880_uruh.t1	Bv7_169520_osqk.t3	Bv6_127230_heax.t1	Bv5_105850_qixi.t1	Bv7_176600_pmfd.t1	Bv5_116230_ntjn.t1	Bv7_167440_jfxh.t1	Bv9_223620_ptuy.t1	Bv4_079680_srac.t1	Bv3_056560_payn.t1	Bv6_137750_zziu.t1	Bv1_011580_mkwp.t3	Bv5_100040_jwqa.t1	Bv1_010740_erzt.t1	Bv1_014510_wjkq.t1	Bv9_202440_tnoz.t1	Bv4_091140_xstd.t1	Bv3_053080_yynm.t1	Bv9_209480_uddm.t1	Bv_013380_uzif.t1	Bv9_219880_guqg.t1	Bv4_080200_djfp.t1	Bv4_072440_ewah.t1	Bv8_189020_oaig.t1	Bv2_030530_xwow.t1	Bv4_086840_rres.t1
	Bv_001050_dstn.t1	Bv4_077420_kruh.t1	Bv8_184910_nezm.t1	Bv2_036960_kenr.t1	Bv6_134870_mpfw.t1	Bv_031150_uwon.t1	Bv6_146620_hfdu.t1	Bv3_053910_cjpd.t1	Bv9_219780_srym.t1	Bv7_169520_osqk.t2	Bv9_212800_hgpa.t1	Bv6_151700_epah.t1	Bv5_111820_qxws.t1	Bv5_118010_hpma.t2	Bv6_150270_tccw.t1	Bv7_175010_ouqi.t1	Bv7_158390_fsih.t1	Bv7_158690_wnsq.t1	Bv4_087080_qfyd.t1	Bv2_034010_izgx.t1	Bv8_194800_rhkg.t1	Bv6_154500_dksz.t1	Bv_004320_zkch.t1	Bv7_157250_jzto.t1	Bv1_005410_ptis.t1	Bv3_067090_fnaj.t1	Bv5_108110_ocra.t1	Bv8_183650_ietu.t1	Bv7_156760_yrry.t1	Bv7_179390_esrp.t1	Bv1_014850_ptsn.t1	Bv2_041000_dwtw.t1	Bv1_020760_rrhq.t1	Bv7_179750_ioho.t1
	Bv5_102850_riew.t1	Bv8_182600_afff.t1	Bv8_193610_xgom.t1	Bv6_131770_ahiq.t1	Bv7_166570_igiw.t1	Bv9_210760_tnqs.t1	Bv3_050760_tdws.t1	Bv3_052460_ahhw.t1	Bv3_054010_tqoo.t1	Bv7_169520_osqk.t1	Bv7_173280_ppww.t1	Bv4_073420_sahn.t1	Bv4_077620_xkxs.t1	Bv5_118010_hpma.t1	Bv6_131770_ahiq.t1	Bv9_218240_mrrk.t1	Bv2_037130_npit.t1	Bv9_220940_fqxg.t1	Bv4_087090_tcnq.t1	Bv7_162170_cqnr.t1	Bv2_036140_unun.t1	Bv9_221460_zwrp.t1	Bv6_144710_rjkg.t1	Bv6_130080_hpsz.t1	Bv9_210080_dkux.t1	Bv4_092330_rcik.t1	Bv8_199170_kush.t1	Bv8_193290_shhq.t1	Bv5_108100_tpqz.t1	Bv6_131440_agux.t1	Bv8_184610_fiwm.t1	Bv7_160240_apkw.t1	Bv7_176810_jtqe.t1	Bv6_140230_dohc.t1
	Bv_011810_jmqe.t1	Bv_010270_ngxg.t1	Bv_029280_syno.t1	Bv7_176830_aktj.t1	Bv_010280_pmda.t1	Bv8_197590_iwjt.t1	Bv5_098990_nnaz.t1	Bv3_061380_mqtc.t1	Bv5_111310_qxks.t1	Bv_008880_aihe.t1	Bv9_206990_njce.t1	Bv6_128210_fjig.t1	Bv6_155630_dgxc.t1	Bv8_182040_csfp.t2	Bv_014570_mwee.t1	Bv2_025440_rmxq.t1	Bv6_140710_papu.t1	Bv5_104060_xnon.t1	Bv_001750_ryzw.t1	Bv3_065480_sgxh.t1	Bv9_207000_nzcd.t1	Bv7_161870_gegy.t1	Bv8_181310_pegf.t1	Bv4_076890_mpor.t1	Bv1_017780_zfwy.t1	Bv8_191530_yxnz.t1	Bv2_030540_tfhh.t1	Bv6_150830_kuap.t1	Bv2_047480_nrwu.t3	Bv7_160100_wkqh.t1	Bv8_180930_hmdz.t1	Bv7_159500_weqy.t1	Bv7_172460_gqtg.t1	Bv7_163010_zxno.t1
	Bv5_118330_uesh.t1	Bv4_077660_kmjz.t1	Bv9_212400_zmns.t1	Bv_005000_jwid.t1	Bv6_128970_jawz.t1	Bv8_192430_rysg.t1	Bv4_092210_gfug.t1	Bv1_020020_dmnk.t1	Bv3_069510_muoq.t1	Bv4_072270_ioit.t1	Bv5_124460_qmpf.t1	Bv4_076890_mpor.t1	Bv_009870_fkkk.t1	Bv8_182040_csfp.t1	Bv5_120900_pkmg.t1	Bv1_004550_iyof.t1	Bv8_201620_kfmj.t1	Bv9_225880_wsne.t1	Bv8_183130_gfdt.t1	Bv2_039260_twdq.t1	Bv9_218080_aayd.t2	Bv8_186490_ceud.t1	Bv8_186380_uoor.t1	Bv3_049400_cfjn.t1	Bv4_089550_fzgy.t1	Bv8_189660_pqak.t1	Bv_000120_ksxt.t1	Bv3_068610_iiyf.t1	Bv1_008820_agmt.t1	Bv3_049400_cfjn.t1	Bv4_091000_ihfr.t1	Bv7_164800_knwg.t1	Bv7_161130_nget.t1	Bv5_101520_duhj.t1
	Bv4_086360_cwcy.t1	Bv9_225650_cfzr.t1	Bv6_135840_rizm.t1	Bv6_137690_zarf.t1	Bv2_042180_yfwq.t1	Bv7_161970_yagt.t1	Bv4_078420_muni.t1	Bv2_038070_rpti.t1	Bv7_166260_khho.t1	Bv2_037660_inmm.t2	Bv1_009300_pzfz.t1	Bv4_076010_mygc.t1	Bv_014130_mdqi.t1	Bv5_115770_fjse.t1	Bv4_095090_knhe.t1	Bv9_204460_moyh.t1	Bv6_144590_orph.t3	Bv9_222390_ntix.t1	Bv1_015310_widp.t1	Bv7_169300_gtws.t1	Bv9_218080_aayd.t1	Bv4_073490_csui.t1	Bv5_100260_uugc.t2	Bv6_144730_qgsa.t1	Bv4_078620_rija.t1	Bv7_158750_cfxs.t1	Bv2_023490_sdeu.t1	Bv5_126450_aynx.t1	Bv2_040060_kfhz.t1	Bv3_065860_setq.t1	Bv8_192530_dshp.t1	Bv7_169800_iirz.t1	Bv8_192400_wuit.t1	Bv7_162360_qoun.t1
	Bv3_061060_ycjd.t1	Bv7_165430_fyrj.t1	Bv2_044360_iooe.t1	Bv9_215630_epsz.t1	Bv2_037730_cfjg.t1	Bv9_211060_jrqf.t1	Bv3_055350_xnkg.t1	Bv6_150280_xkfx.t1	Bv5_100430_ewzg.t1	Bv5_126370_tmuf.t1	Bv1_019000_powr.t1	Bv1_021950_mggg.t1	Bv1_017780_zfwy.t1	Bv5_105090_pkzd.t1	Bv8_200230_sgns.t1	Bv1_004940_wtws.t1	Bv6_141330_rrzp.t1	Bv_029280_syno.t1	Bv7_174120_redi.t1	Bv2_027440_nfqy.t1	Bv8_186970_einp.t1	Bv1_021510_fiqj.t1	Bv5_100260_uugc.t1	Bv3_052810_dqmi.t1	Bv8_199980_gzsz.t1	Bv_005420_cekd.t1	Bv3_063240_yfkf.t1	Bv1_005420_eaoi.t1	Bv9_223310_mifr.t1	Bv5_121620_pazn.t1	Bv6_139150_ytdd.t1	Bv5_120380_nuta.t1	Bv9_222500_dhft.t1	Bv1_010040_qptx.t1
	Bv3_055130_kmjt.t1	Bv1_003780_zfyk.t1	Bv4_094900_wsip.t1	Bv8_193910_iozs.t1	Bv_014380_hzww.t1	Bv9_205350_tnse.t1	Bv6_155110_kjnz.t1	Bv6_141440_kksy.t1	Bv6_128480_kgcj.t1	Bv5_125560_gioz.t1	Bv3_066530_wtnr.t1	Bv9_217970_opsy.t1	Bv5_110180_yyjz.t1	Bv6_142550_whar.t1	Bv5_106430_tsjj.t1	Bv1_003950_hwof.t1	Bv7_166820_ehax.t1	Bv7_177710_jrmq.t1	Bv3_061100_xfcf.t1	Bv3_057340_cotf.t1	Bv2_028890_aomj.t1	Bv4_090550_fcrj.t1	Bv7_176630_rttn.t1	Bv3_060750_yrdi.t1	Bv6_141360_mzxu.t1	Bv5_110180_yyjz.t1	Bv4_082650_zeok.t1	Bv8_200930_didu.t1	Bv9_212210_mowd.t1	Bv6_141020_moqj.t1	Bv_000690_usnw.t1	Bv3_067830_cjjn.t1	Bv7_174220_husc.t1	Bv4_090010_ddkk.t2
	Bv3_055130_kmjt.t2	Bv9_205390_jdzu.t1	Bv9_205690_zyww.t1	Bv7_179900_aymk.t1	Bv7_158800_hdhf.t1	Bv2_033520_zzhr.t1	Bv4_092770_onje.t1	Bv3_060300_dgcf.t1	Bv1_021520_xssm.t1	Bv5_104850_rzru.t1	Bv6_129730_cwkx.t2	Bv9_219400_jqpq.t1	Bv8_192680_khdk.t1	Bv8_198340_syfe.t1	Bv3_066210_cetu.t1	Bv1_017290_dyfj.t2	Bv3_048750_mzmn.t1	Bv2_030280_earp.t1	Bv3_061070_iteo.t1	Bv6_130010_jyck.t1	Bv4_093980_hrrf.t1	Bv2_037910_rkxu.t1	Bv2_046560_sphj.t2	Bv6_129140_qucz.t1	Bv6_155380_roxe.t1	Bv2_033860_qcyc.t1	Bv4_077200_ocin.t1	Bv1_009660_ixnc.t1	Bv2_035060_zwwu.t1	Bv7_165230_giwo.t1	Bv3_055500_scor.t1	Bv9_222920_gehj.t1	Bv3_066740_fjum.t1	Bv_008010_uzsh.t1
	Bv8_196030_asri.t1	Bv1_018820_pnay.t1	Bv_006390_spky.t1	Bv9_203010_ugqy.t1	Bv3_068420_wksi.t1	Bv6_130900_zzra.t1	Bv9_214450_sfis.t1	Bv9_225180_ungj.t1	Bv6_149540_qmwd.t1	Bv2_044600_drzk.t1	Bv8_188960_tmqu.t1	Bv7_158830_adwa.t1	Bv9_217160_crox.t1	Bv3_064420_yana.t1	Bv7_164100_fmpq.t1	Bv1_017290_dyfj.t1	Bv_017200_mkdp.t1	Bv6_140530_qhaq.t1	Bv9_203020_ncgt.t1	Bv2_045590_tfgz.t2	Bv6_153060_mqdn.t1	Bv4_071130_cfyo.t1	Bv8_196960_xyij.t1	Bv5_097670_htfx.t1	Bv8_196830_edgs.t1	Bv2_027960_azhy.t1	Bv2_026860_cint.t1	Bv3_064820_wrxj.t1	Bv6_154730_dmko.t3	Bv6_128480_kgcj.t1	Bv_005630_drhc.t2	Bv5_098020_fxrn.t1	Bv8_195000_zmad.t1	Bv1_000220_aysj.t1
	Bv8_201640_nauh.t1	Bv1_010410_ewuf.t1	Bv1_022680_kism.t1	Bv2_044160_merq.t1	Bv1_021520_xssm.t1	Bv8_199170_kush.t1	Bv6_135880_dcew.t1	Bv4_076920_attc.t1	Bv3_064780_wsft.t1	Bv7_163960_fsog.t1	Bv6_137280_tcjd.t1	Bv_001340_hitp.t1	Bv9_220050_xuzr.t1	Bv5_119210_yggc.t1	Bv2_042390_fhgn.t1	Bv1_003710_pzdo.t1	Bv2_044350_iumd.t1	Bv_013360_irfm.t1	Bv2_047360_scgp.t1	Bv2_037330_euyy.t1	Bv9_218480_usxr.t1	Bv6_151890_rxow.t1	Bv8_181750_iwss.t1	Bv6_135810_axxc.t1	Bv2_031160_fxkg.t1	Bv5_109780_sutp.t1	Bv7_171090_mifu.t1	Bv9_212910_kjzy.t1	Bv7_159750_dsrt.t1	Bv_011750_xury.t1	Bv7_165140_jrfi.t1	Bv1_009850_tzeg.t1	Bv2_041590_swhy.t1	Bv6_141450_hhwj.t1
	Bv9_221290_hwtg.t1	Bv2_030650_eufh.t1	Bv_008230_hsqu.t1	Bv1_019700_yzuj.t3	Bv6_137090_ugit.t1	Bv6_136440_yjif.t1	Bv_005280_xxuf.t1	Bv1_003070_ptoi.t1	Bv7_171640_akwm.t1	Bv3_067740_yxfk.t1	Bv5_122480_opoc.t1	Bv4_088310_wsns.t1	Bv5_104770_htwy.t2	Bv8_191730_apzg.t1	Bv5_116340_pqrs.t1	Bv6_134960_httx.t1	Bv8_191070_erch.t1	Bv6_129140_qucz.t1	Bv1_019270_pwfw.t1	Bv4_084340_nkgz.t1	Bv7_169490_drkt.t1	Bv9_216750_ajsi.t1	Bv3_066080_qmgn.t1	Bv5_103930_rote.t1	Bv6_149300_cntt.t1	Bv9_207110_ajcm.t1	Bv4_095160_ycfz.t1	Bv7_176960_ycar.t1	Bv_012920_igyd.t1	Bv8_192220_giyo.t1	Bv3_059010_nods.t1	Bv3_048880_oeik.t1	Bv7_165630_txie.t1	Bv2_037850_xryf.t1
	Bv2_036300_yzsw.t1	Bv1_010330_akxd.t1	Bv4_071800_fanm.t1	Bv4_095050_nzag.t1	Bv_011820_tyra.t1	Bv5_118550_ujuy.t1	Bv8_183550_haqk.t1	Bv4_076500_omfp.t1	Bv_005670_dspm.t1	Bv2_033250_qcpx.t1	Bv8_186760_hdeh.t1	Bv7_178510_adqf.t1	Bv5_104770_htwy.t1	Bv3_066840_qgpp.t1	Bv6_155910_ttqf.t1	Bv7_170230_qiaw.t1	Bv1_022350_ruue.t1	Bv2_030130_fggw.t1	Bv8_195290_rsmg.t1	Bv5_099720_kaxi.t1	Bv6_127820_ixrf.t2	Bv6_150430_qwnz.t1	Bv4_081920_juwc.t1	Bv3_049030_urrg.t1	Bv7_176590_djww.t1	Bv4_086700_andu.t1	Bv4_084630_mioq.t1	Bv2_025710_odqo.t1	Bv4_089280_mrik.t1	Bv3_054460_tcdj.t1	Bv4_094900_wsip.t1	Bv9_209940_dfqx.t1	Bv_000820_xexu.t1	Bv2_046580_crwt.t1
	Bv5_115700_zwnr.t1	Bv2_031130_cghd.t1	Bv9_222600_dcfg.t1	Bv7_178990_eizu.t1	Bv6_146900_ffhr.t1	Bv_038770_ikwi.t1	Bv5_097940_rkrz.t1	Bv6_156190_sfid.t1	Bv9_217930_tufz.t1	Bv5_118840_wjdz.t1	Bv1_008930_ymtw.t1	Bv9_219400_jqpq.t2	Bv2_039350_dzzs.t1	Bv2_029740_aeat.t1	Bv9_203930_krxw.t1	Bv6_137990_igpa.t1	Bv_011430_fxkz.t1	Bv_001030_mynf.t1	Bv7_156890_amyt.t1	Bv_005870_zhpm.t1	Bv4_072280_rasg.t1	Bv5_119420_raqo.t1	Bv9_222830_cusw.t1	Bv5_110410_qmep.t1	Bv7_173830_frmo.t1	Bv1_015140_tktj.t1	Bv1_020760_rrhq.t1	Bv4_087720_eajr.t1	Bv_004270_cpwt.t1	Bv1_016700_orqr.t1	Bv4_094950_nxzn.t1	Bv4_083630_jofx.t1	Bv4_077450_puxj.t1	Bv4_090010_ddkk.t1
	Bv9_205870_uzrz.t1	Bv3_059280_ynec.t1	Bv_013500_hfua.t1	Bv2_038690_dqpw.t1	Bv_013030_haee.t1	Bv3_048680_hryd.t1	Bv6_152510_hofy.t1	Bv5_126870_gutd.t1	Bv7_157600_gerx.t1	Bv5_120890_okgh.t1	Bv5_109870_warr.t1	Bv1_022560_cmss.t1	Bv4_085090_gkyf.t1	Bv1_003270_gjyn.t1	Bv6_144130_ohfu.t1	Bv8_181430_chok.t1	Bv1_002040_ehgj.t1	Bv9_223350_epeu.t1	Bv2_032030_etga.t1	Bv9_213360_ratq.t1	Bv4_084320_rqfi.t1	Bv3_055480_riyx.t1	Bv8_190920_epak.t1	Bv5_097930_juac.t1	Bv6_149020_tdds.t1	Bv4_079490_gwhy.t1	Bv7_168600_ixiz.t1	Bv8_195860_yiyp.t2	Bv7_161870_gegy.t1	Bv4_088110_efqj.t1	Bv_019750_fzzy.t1	Bv6_140400_psek.t1	Bv8_187330_jdtu.t1	Bv7_177100_jhyq.t1
	Bv3_061900_zdmx.t1	Bv1_019970_epdp.t1	Bv5_101440_hotw.t1	Bv8_185950_rpwf.t1	Bv9_225260_mahe.t1	Bv2_040730_krzq.t1	Bv9_220510_cjsi.t1	Bv7_163460_jmqz.t1	Bv2_032090_pzgq.t1	Bv1_011340_dsoj.t1	Bv1_003390_zciq.t1	Bv5_115020_fqyr.t1	Bv7_175180_gnfm.t1	Bv2_038100_cyko.t1	Bv1_001540_xzdn.t1	Bv4_096540_yuqk.t1	Bv5_106590_hdfr.t1	Bv3_050690_qnkw.t1	Bv9_219380_cpad.t1	Bv7_176280_ofhu.t1	Bv6_138820_zrmw.t1	Bv1_009550_niny.t1	Bv5_107890_dxat.t1	Bv5_102780_qjiz.t1	Bv3_054800_gwqp.t1	Bv7_168200_ogcq.t1	Bv1_018820_pnay.t1	Bv5_103250_ecgw.t1	Bv9_207290_ycqo.t2	Bv6_155490_cimk.t1	Bv9_214070_oggu.t2	Bv7_173200_zcez.t1	Bv6_142380_juif.t1	Bv2_036910_pgri.t1
	Bv7_175660_rzzu.t1	Bv1_014820_xsjz.t1	Bv1_019430_ahxx.t1	Bv5_097860_djks.t1	Bv3_067280_htpw.t1	Bv2_040730_krzq.t2	Bv5_115060_ggod.t1	Bv5_098000_gaxu.t1	Bv8_190010_xifn.t1	Bv5_120620_jphs.t1	Bv8_187900_xsch.t1	Bv6_140610_ffow.t1	Bv5_105620_ocfa.t1	Bv8_189070_gcxn.t1	Bv9_211060_jrqf.t1	Bv2_047290_wzyh.t1	Bv_002830_qxtt.t1	Bv8_197740_kacq.t1	Bv6_146340_scej.t1	Bv4_085030_nfhp.t1	Bv7_162660_hcty.t1	Bv3_065360_dzzz.t1	Bv4_087470_ujnh.t1	Bv7_160860_mxny.t1	Bv7_172440_xykn.t1	Bv4_087510_pjsf.t1	Bv8_194430_ppia.t1	Bv3_050710_jzzu.t1	Bv6_130510_qazn.t1	Bv4_087350_cdrr.t1	Bv9_214070_oggu.t1	Bv3_057630_edym.t1	Bv8_187380_arjr.t1	Bv2_035170_njdp.t2
	Bv6_139430_qxsn.t1	Bv6_155780_goca.t1	Bv7_164240_etin.t1	Bv4_079760_nwxa.t1	Bv7_179220_afmk.t1	Bv1_017980_akoz.t1	Bv5_114410_ajpk.t1	Bv9_208590_puum.t1	Bv_039650_xdmu.t1	Bv5_120620_jphs.t2	Bv5_121240_hxss.t1	Bv2_030050_fnzz.t1	Bv7_179610_tysn.t1	Bv7_177600_wgxg.t1	Bv7_174500_kqig.t1	Bv1_019910_hiyy.t1	Bv4_078930_joko.t1	Bv7_173950_zudz.t2	Bv4_075660_smmz.t1	Bv9_215940_tyyx.t1	Bv3_066560_mwnw.t1	Bv8_197650_dtjf.t1	Bv9_205940_suxt.t1	Bv9_212670_qkur.t1	Bv7_171290_crna.t1	Bv4_085960_kxrm.t1	Bv8_189640_hpsu.t1	Bv2_025920_fosn.t1	Bv_014400_ktyz.t2	Bv1_006090_iyhr.t1	Bv6_153010_styz.t1	Bv9_210750_usxf.t1	Bv3_067460_akso.t1	Bv6_130750_nxum.t1
	Bv9_221230_dkzm.t1	Bv8_191700_ekyr.t1	Bv5_108150_epou.t1	Bv6_150800_auwe.t1	Bv2_043160_hzud.t1	Bv2_031260_nhju.t1	Bv7_177030_ccug.t1	Bv4_095800_rgfa.t1	Bv6_128970_jawz.t1	Bv8_186000_dpty.t1	Bv1_008940_uwtn.t1	Bv2_024500_spqo.t1	Bv1_004920_expa.t1	Bv4_097080_gyhg.t1	Bv8_185190_wyik.t1	Bv9_216100_txaw.t1	Bv2_028660_twpr.t1	Bv9_225190_hseh.t1	Bv7_171590_nfzf.t1	Bv3_050770_urjj.t2	Bv4_097350_okyu.t1	Bv4_086710_djoc.t1	Bv_008410_outo.t1	Bv9_205870_uzrz.t1	Bv5_102470_ixex.t1	Bv1_004030_mnqa.t1	Bv7_160700_mwox.t1	Bv1_010040_qptx.t1	Bv6_144320_unms.t1	Bv_012740_yzru.t1	Bv2_029380_yrne.t1	Bv9_208230_fujw.t1	Bv6_130450_umcu.t1	Bv1_021410_hgum.t1
	Bv3_048620_odzi.t1	Bv5_114690_tgds.t1	Bv5_104240_omew.t1	Bv8_189640_hpsu.t1	Bv3_062340_hpte.t1	Bv5_109540_mqos.t1	Bv9_202450_cuiz.t1	Bv3_068240_ksfm.t1	Bv6_135830_qycm.t1	Bv3_050260_gxfh.t1	Bv4_084200_nwid.t1	Bv4_087080_qfyd.t1	Bv3_055430_cwda.t1	Bv_000920_iiet.t1	Bv4_073660_dmkz.t1	Bv3_064380_otmh.t1	Bv9_216530_dyiq.t3	Bv3_064000_zyst.t1	Bv2_041920_afww.t1	Bv3_050770_urjj.t1	Bv3_064860_mkfi.t1	Bv4_075280_jgnp.t1	Bv2_045470_hpio.t1	Bv6_131440_agux.t1	Bv9_210450_eqhi.t1	Bv9_225320_drop.t1	Bv7_172810_hgfi.t1	Bv3_060610_jnzd.t1	Bv4_084370_opqj.t1	Bv6_131020_ichg.t1	Bv2_043510_sqnh.t1	Bv6_154940_kksn.t1	Bv5_100040_jwqa.t1	Bv4_090660_gqrc.t1
	Bv3_054710_wwpc.t1	Bv8_191700_ekyr.t2	Bv1_006860_yjqt.t1	Bv_003330_fefj.t1	Bv8_190000_ancf.t1	Bv8_199970_wsoc.t1	Bv_014160_qgwm.t1	Bv6_127470_ijaz.t1	Bv9_222040_nzjt.t1	Bv9_207810_xdto.t1	Bv2_028460_rhpx.t1	Bv4_081820_kkdp.t1	Bv8_191800_etme.t1	Bv3_066690_jmmc.t1	Bv5_098870_zukd.t1	Bv7_158450_zcog.t1	Bv_018250_pwct.t1	Bv7_157600_gerx.t1	Bv1_023120_ogut.t1	Bv7_176020_ahuh.t1	Bv8_192630_anyr.t2	Bv5_119740_odai.t1	Bv9_208960_aair.t1	Bv8_182550_kstq.t1	Bv5_104700_yimd.t1	Bv9_225320_drop.t2	Bv3_049550_ujsq.t1	Bv6_145310_mqfw.t1	Bv3_067590_npqs.t1	Bv9_214460_hfux.t1	Bv8_194330_xwnf.t1	Bv1_022900_hera.t1	Bv2_036140_unun.t1	Bv3_059050_atai.t1
	Bv8_197400_guce.t1	Bv7_162050_kzoe.t1	Bv7_157450_fkpk.t1	Bv_018620_gnsh.t1	Bv2_029960_kjjz.t1	Bv2_030530_xwow.t1	Bv9_213190_uifq.t1	Bv1_003510_xxdf.t1	Bv2_034520_mthe.t1	Bv6_152140_jnrj.t1	Bv1_023070_kdsj.t1	Bv6_135820_euqw.t1	Bv6_143330_gsxm.t1	Bv9_209410_cyzr.t1	Bv5_109540_mqos.t1	Bv4_071450_xogk.t1	Bv9_213160_nwfq.t1	Bv2_038280_jgzr.t1	Bv_008350_uuss.t1	Bv2_038150_acrs.t2	Bv8_192630_anyr.t1	Bv4_089270_tdfs.t1	Bv_009250_kguh.t1	Bv9_220300_mzaj.t1	Bv2_027940_yjea.t1	Bv4_082020_ugsa.t1	Bv6_129670_nmzd.t2	Bv1_007580_fshw.t1	Bv9_207290_ycqo.t1	Bv5_121450_ppxf.t1	Bv9_207150_qsws.t1	Bv8_182240_kmxf.t1	Bv9_207000_nzcd.t1	Bv7_162360_qoun.t2
	Bv4_072910_tddg.t1	Bv4_071470_wcqk.t1	Bv8_181840_oidf.t1	Bv_003160_zgho.t1	Bv8_190720_fjks.t1	Bv1_020760_rrhq.t1	Bv4_076010_mygc.t1	Bv4_076620_pgeo.t1	Bv6_143110_pgda.t1	Bv_000820_xexu.t1	Bv4_093400_cxur.t1	Bv6_138580_edxy.t2	Bv5_100300_pncg.t1	Bv8_192020_wtna.t1	Bv_011540_wfpe.t1	Bv9_206320_goii.t1	Bv9_219080_fgss.t1	Bv4_080200_djfp.t1	Bv7_159910_djhq.t1	Bv9_208170_fxej.t1	Bv_002280_qsmz.t1	Bv2_044060_chhe.t1	Bv5_124740_pxph.t1	Bv3_049860_psyj.t1	Bv6_135310_qnok.t1	Bv_013310_mcjm.t1	Bv5_114870_kdec.t1	Bv5_098270_egmo.t1	Bv2_030200_phzn.t1	Bv9_217740_uajm.t1	Bv3_063990_goti.t1	Bv8_200680_gmst.t1	Bv9_218080_aayd.t2	Bv2_027430_gizd.t1
	Bv6_151560_tgpf.t1	Bv_005510_pcnt.t1	Bv4_079500_amso.t1	Bv5_125550_idwy.t1	Bv6_135860_skrp.t1	Bv7_176810_jtqe.t1	Bv4_084270_ytmx.t1	Bv4_079760_nwxa.t1	Bv7_167380_ycus.t1	Bv8_193230_mege.t1	Bv6_146140_sqpm.t5	Bv8_183850_oohj.t1	Bv2_032160_yais.t1	Bv8_202120_ezap.t1	Bv8_201690_zahi.t1	Bv2_030570_wjjc.t1	Bv5_111170_mjjj.t1	Bv6_131440_agux.t1	Bv8_183450_ycpw.t1	Bv2_038150_acrs.t1	Bv6_129670_nmzd.t2	Bv5_105440_sokw.t1	Bv3_069080_ejow.t1	Bv6_135870_dqdd.t1	Bv8_188250_hmeg.t1	Bv6_147850_ictj.t1	Bv1_001410_osza.t1	Bv4_089630_mtct.t1	Bv1_022810_gdac.t1	Bv4_084390_hsqf.t1	Bv8_186200_nsez.t1	Bv6_152940_miai.t1	Bv9_218080_aayd.t1	Bv7_163880_yqqm.t1
	Bv9_222880_chyh.t1	Bv1_005830_tcsw.t1	Bv1_022830_htiw.t1	Bv9_205390_jdzu.t1	Bv8_199990_goox.t1	Bv7_172460_gqtg.t1	Bv5_125930_udai.t1	Bv4_075740_onqg.t1	Bv2_042340_krpt.t1	Bv4_074230_codg.t1	Bv7_161170_rmhx.t1	Bv9_225190_hseh.t1	Bv8_191170_fzxr.t1	Bv9_205230_uggx.t1	Bv4_090230_wafp.t1	Bv5_124750_zgoz.t1	Bv6_144710_rjkg.t1	Bv7_160100_wkqh.t1	Bv8_195400_mhad.t1	Bv4_074910_uyxg.t1	Bv6_136450_zgik.t2	Bv1_001100_jirh.t1	Bv1_012040_sgry.t1	Bv3_058380_dqyp.t1	Bv8_182690_nphz.t1	Bv6_141750_qumr.t1	Bv4_092170_cijh.t1	Bv9_218350_wuan.t1	Bv7_164150_rkin.t1	Bv8_181530_fpga.t1	Bv2_046540_rejh.t1	Bv2_043520_iauw.t1	Bv8_186970_einp.t1	Bv9_225660_izwn.t1
	Bv6_144730_qgsa.t1	Bv7_174160_nend.t2	Bv4_073890_cqzp.t1	Bv6_139540_uhwc.t1	Bv_013390_dkyh.t1	Bv7_161130_nget.t1	Bv7_175140_eumi.t1	Bv6_132990_phap.t1	Bv6_136680_juie.t1	Bv2_033520_zzhr.t1	Bv4_071260_anit.t1	Bv6_134920_pwcj.t1	Bv7_162300_fpyr.t1	Bv4_095770_qzze.t1	Bv9_220490_qkoy.t1	Bv8_191540_zwaw.t1	Bv6_143250_ckdy.t1	Bv3_049400_cfjn.t1	Bv8_197690_cgew.t1	Bv4_076090_tpon.t1	Bv6_150800_auwe.t1	Bv_034170_fmsg.t1	Bv4_096470_fiks.t1	Bv8_202180_fnce.t1	Bv6_129360_qxwi.t1	Bv7_169300_gtws.t1	Bv6_149900_ooqf.t1	Bv4_078760_ttuy.t2	Bv3_050400_dcck.t1	Bv8_189990_jkdy.t1	Bv2_046540_rejh.t2	Bv3_049870_ysjd.t1	Bv2_028890_aomj.t1	Bv9_213660_ocpj.t1
	Bv3_051570_jtjm.t1	Bv2_025500_udej.t1	Bv_015930_ijrr.t1	Bv7_172810_hgfi.t1	Bv3_059170_jzsx.t1	Bv8_192400_wuit.t1	Bv8_185040_wpdg.t1	Bv1_010500_eqnr.t1	Bv8_202140_fxkd.t1	Bv_004280_axqp.t1	Bv_003860_zkrr.t1	Bv_010520_hgdg.t1	Bv5_103540_koxe.t1	Bv2_039540_ztqe.t1	Bv8_188330_dgxr.t1	Bv8_183620_guhn.t1	Bv_008800_cezd.t1	Bv3_065860_setq.t1	Bv6_140100_quhk.t1	Bv_007150_jjyt.t1	Bv2_029120_rwys.t1	Bv1_016920_ytts.t1	Bv2_032790_cfze.t1	Bv3_067410_pxzt.t1	Bv7_173770_onmk.t1	Bv9_209110_dogr.t1	Bv7_161930_tjcx.t1	Bv3_056070_puag.t1	Bv5_098600_hcgi.t1	Bv9_222320_yqeq.t1	Bv4_084110_dpdz.t1	Bv7_171510_wted.t1	Bv4_093980_hrrf.t1	Bv8_201390_ozzg.t1
	Bv3_048580_stcm.t1	Bv4_078820_uxmc.t1	Bv9_225190_hseh.t1	Bv7_164510_npfm.t1	Bv1_018220_rjut.t2	Bv9_222500_dhft.t1	Bv6_130300_cinz.t1	Bv4_097390_hpci.t1	Bv9_221170_mhoj.t1	Bv4_071090_wzrs.t1	Bv7_180710_giyx.t1	Bv1_018780_jjpk.t1	Bv5_099020_yunk.t1	Bv4_087250_fowg.t1	Bv_011230_qzse.t1	Bv7_174320_zims.t1	Bv9_212820_ihpx.t1	Bv5_121620_pazn.t1	Bv2_035720_nawa.t1	Bv6_145560_dxfn.t1	Bv6_152070_mynd.t1	Bv3_064610_wohd.t1	Bv5_120980_jndf.t1	Bv9_220870_zffs.t1	Bv7_180140_pcda.t1	Bv9_222110_roje.t2	Bv8_189790_rwhp.t1	Bv3_056070_puag.t2	Bv_002010_ywjk.t1	Bv5_122810_ypwf.t1	Bv7_172440_xykn.t1	Bv6_147170_gzpx.t1	Bv6_153060_mqdn.t1	Bv5_119670_dfsf.t1
	Bv5_126190_nazx.t1	Bv3_048400_qyhk.t1	Bv9_222390_ntix.t1	Bv7_177100_jhyq.t1	Bv9_205250_smto.t1	Bv7_174220_husc.t1	Bv_002600_mhch.t1	Bv1_008290_ngpi.t1	Bv7_174820_zjeh.t1	Bv3_064550_omeh.t1	Bv2_023560_hukh.t1	Bv8_200650_hzrh.t1	Bv9_210450_eqhi.t1	Bv8_186140_dinp.t1	Bv6_148500_cagy.t1	Bv3_055480_riyx.t1	Bv3_054230_ckxo.t1	Bv6_141020_moqj.t1	Bv8_200490_yunz.t1	Bv_004890_nnqe.t1	Bv4_097350_okyu.t2	Bv3_064830_zgod.t1	Bv1_022370_nqrd.t2	Bv7_173950_zudz.t1	Bv5_104250_hkdf.t1	Bv1_003560_srxo.t1	Bv5_122160_uwmq.t1	Bv_010570_soqt.t1	Bv9_216030_imyp.t1	Bv9_204790_fsqd.t1	Bv3_050080_yren.t1	Bv5_107790_zdkk.t1	Bv9_218480_usxr.t1	Bv9_225200_stdi.t1
	Bv1_006080_pync.t1	Bv2_028830_kdtf.t1	Bv6_149640_good.t1	Bv4_081760_quft.t1	Bv7_174820_zjeh.t1	Bv3_066740_fjum.t1	Bv1_004870_kqup.t1	Bv8_185950_rpwf.t1	Bv5_097680_kkdi.t1	Bv8_187920_syei.t1	Bv7_158390_fsih.t1	Bv9_211970_xkte.t1	Bv4_078730_fqsx.t1	Bv_001410_cdyg.t1	Bv4_073650_kzht.t1	Bv3_052330_egch.t1	Bv8_187120_yjce.t1	Bv7_165230_giwo.t1	Bv1_013230_rqmm.t1	Bv3_051230_eskg.t1	Bv2_034210_tend.t1	Bv8_191460_hdar.t1	Bv5_116530_aqdh.t1	Bv8_182170_unag.t4	Bv4_092180_rqfk.t1	Bv9_223980_zpjn.t1	Bv5_120100_juyq.t1	Bv4_074290_dmir.t1	Bv_018230_rgwi.t1	Bv9_206520_irex.t1	Bv_002540_fayj.t1	Bv8_195020_qsiz.t1	Bv7_169490_drkt.t1	Bv8_189480_coem.t1
	Bv2_043420_qkgm.t1	Bv6_129860_mtdc.t1	Bv5_117840_ihzp.t1	Bv1_005110_fugu.t1	Bv2_036850_hysw.t1	Bv8_195000_zmad.t1	Bv7_160100_wkqh.t1	Bv4_075900_xcgs.t1	Bv8_190790_yaig.t1	Bv2_030890_yemo.t1	Bv2_046520_rghs.t1	Bv3_060670_wptr.t1	Bv2_045090_fuxx.t1	Bv5_114440_gfep.t1	Bv3_054520_ycde.t1	Bv9_222810_wrwd.t1	Bv6_136710_ooqm.t1	Bv6_128480_kgcj.t1	Bv7_173720_annq.t1	Bv9_224810_ntcu.t1	Bv_010150_xzdo.t1	Bv3_051350_mrxs.t1	Bv1_006580_xzao.t1	Bv3_054710_wwpc.t1	Bv5_120160_jpsi.t1	Bv2_028540_pjom.t1	Bv5_100490_ezwa.t1	Bv5_126030_saqg.t1	Bv1_001970_eooz.t1	Bv9_207880_uruh.t1	Bv9_223630_mqzi.t1	Bv8_190070_kyei.t1	Bv6_127820_ixrf.t2	Bv7_157160_jaty.t1
	Bv7_173950_zudz.t1	Bv5_116560_mfap.t1	Bv2_030360_zfgd.t1	Bv7_157540_nnye.t1	Bv4_092210_gfug.t1	Bv2_041590_swhy.t1	Bv8_184580_wmtj.t1	Bv6_142380_juif.t1	Bv2_025150_enod.t1	Bv6_132600_isrd.t1	Bv9_204360_saom.t1	Bv4_088320_fwja.t1	Bv4_088450_rizy.t1	Bv8_184960_fyxf.t1	Bv1_008470_hgmo.t1	Bv1_000830_sskf.t1	Bv8_186560_hrep.t1	Bv_011750_xury.t1	Bv7_159350_joiu.t1	Bv3_066690_jmmc.t1	Bv6_142380_juif.t2	Bv8_186610_hfuo.t1	Bv5_108450_dahr.t1	Bv4_071420_wysg.t1	Bv4_078350_wwpx.t1	Bv1_020390_rmjk.t1	Bv6_138180_jtdc.t1	Bv2_037110_ajyg.t1	Bv8_196740_cdgh.t1	Bv3_062140_mjja.t1	Bv5_098060_ztie.t1	Bv6_134360_tyde.t1	Bv4_072280_rasg.t1	Bv7_164110_rrof.t1
	Bv_001370_wxdy.t1	Bv7_174400_uzyh.t1	Bv9_208350_kqoy.t1	Bv1_016100_memx.t1	Bv2_046760_tquf.t1	Bv7_165630_txie.t1	Bv5_113830_opqu.t1	Bv5_102840_rcqt.t1	Bv1_022540_zyap.t1	Bv6_127820_ixrf.t3	Bv1_014290_iccf.t1	Bv7_157600_gerx.t1	Bv2_029900_mzjw.t1	Bv9_211190_kimi.t1	Bv4_081620_kzsm.t1	Bv9_208660_grmo.t1	Bv8_181760_mqsr.t1	Bv8_192220_giyo.t1	Bv2_023640_yzom.t1	Bv4_073330_aipp.t1	Bv4_071090_wzrs.t1	Bv6_135210_dfgz.t1	Bv5_126920_szde.t1	Bv3_069530_jufw.t1	Bv8_200960_gasq.t1	Bv5_107610_zwhi.t1	Bv4_075740_onqg.t1	Bv3_056060_yknm.t1	Bv_017520_muyp.t1	Bv9_219780_srym.t1	Bv5_124910_htdn.t1	Bv5_104900_ghsa.t1	Bv4_084320_rqfi.t1	Bv2_035250_xtct.t1
	Bv_004050_xzzo.t1	Bv1_015270_jcra.t1	Bv_000410_emtc.t1	Bv_010210_whqu.t1	Bv9_224100_csrt.t1	Bv_000820_xexu.t1	Bv9_211520_yjxi.t1	Bv7_160270_pryn.t1	Bv_000410_emtc.t1	Bv2_024210_txuo.t1	Bv3_061970_zxzr.t1	Bv2_025620_cwua.t1	Bv2_034520_mthe.t1	Bv6_134630_rqij.t1	Bv2_043310_ppkn.t1	Bv_012740_yzru.t1	Bv_017710_hsfc.t1	Bv3_054460_tcdj.t1	Bv9_223600_aerf.t1	Bv4_091980_wamu.t1	Bv8_190390_sszj.t1	Bv8_185940_xmhg.t1	Bv_016630_ikos.t1	Bv1_021770_sdpm.t1	Bv5_121440_znsi.t1	Bv6_139200_zcsu.t1	Bv6_156490_kiei.t1	Bv1_004090_exom.t2	Bv7_172540_iysi.t1	Bv8_183910_sjpm.t1	Bv6_148040_jcpx.t1	Bv8_190310_kiig.t1	Bv6_138820_zrmw.t1	Bv4_086840_rres.t3
	Bv9_218390_pqep.t1	Bv2_028270_dkfz.t1	Bv4_074520_efst.t1	Bv5_113010_ainf.t1	Bv7_159380_gtti.t1	Bv4_077450_puxj.t1	Bv9_216320_fxes.t1	Bv4_092360_kowi.t1	Bv2_030390_qtyw.t1	Bv8_199970_wsoc.t1	Bv7_167650_czkp.t1	Bv7_166520_jxcy.t1	Bv1_010070_esky.t1	Bv3_067370_qota.t1	Bv9_218950_ywia.t1	Bv5_101730_omco.t1	Bv8_199490_dkhi.t1	Bv1_016700_orqr.t1	Bv1_009670_zaje.t1	Bv9_214350_towm.t1	Bv2_023490_sdeu.t1	Bv6_154900_mkng.t1	Bv8_191070_erch.t1	Bv7_158560_dyhx.t1	Bv5_125830_ship.t1	Bv6_149970_dkfq.t1	Bv9_217180_fmkp.t1	Bv1_004090_exom.t1	Bv6_133660_jtxd.t1	Bv8_196950_wdrr.t1	Bv1_016070_wuxj.t1	Bv4_093540_gddn.t1	Bv7_162660_hcty.t1	Bv2_041360_ykue.t1
	Bv7_171900_afka.t1	Bv8_181350_ouaf.t1	Bv7_169430_xmxa.t1	Bv_012900_zhot.t1	Bv3_056560_payn.t1	Bv8_187330_jdtu.t1	Bv2_036870_tgjt.t1	Bv_000850_miks.t1	Bv1_009580_ogpe.t1	Bv2_032860_rqef.t1	Bv7_167650_czkp.t2	Bv1_003970_izkj.t1	Bv6_136950_wyaf.t1	Bv9_215870_iypd.t1	Bv5_123220_nedw.t1	Bv4_083720_tjmj.t1	Bv1_000060_smag.t1	Bv9_206270_fnhk.t1	Bv6_151990_kkdq.t1	Bv6_147740_tyxg.t1	Bv7_180640_paif.t1	Bv6_134890_spue.t1	Bv4_080670_upoa.t1	Bv_012060_ktjx.t1	Bv9_206660_uskp.t1	Bv2_040350_noss.t1	Bv2_037510_aqxy.t1	Bv7_168830_kahd.t1	Bv3_050400_dcck.t2	Bv6_139430_qxsn.t1	Bv5_110540_snec.t1	Bv8_185170_xmfs.t1	Bv3_066560_mwnw.t1	Bv8_186550_zfas.t1
	Bv7_165890_mzaa.t2	Bv6_152660_zgkq.t1	Bv9_202450_cuiz.t1	Bv2_028270_dkfz.t1	Bv7_158690_wnsq.t1	Bv6_142380_juif.t1	Bv2_024820_kkcq.t1	Bv2_045260_zeog.t1	Bv6_149640_good.t1	Bv9_218080_aayd.t1	Bv2_030630_sdck.t1	Bv4_088110_efqj.t1	Bv_009430_arje.t1	Bv5_115600_hpod.t1	Bv6_136440_yjif.t1	Bv6_131300_ouiu.t1	Bv3_067400_ksjt.t1	Bv4_088110_efqj.t1	Bv4_076570_zikj.t1	Bv7_175160_upkn.t1	Bv2_041430_ujgf.t1	Bv9_225100_wroo.t1	Bv4_078930_joko.t1	Bv9_204640_gcqh.t1	Bv3_050080_yren.t1	Bv6_132070_dsit.t1	Bv3_064690_gaqr.t1	Bv3_048710_ekeq.t1	Bv6_148680_pnhi.t1	Bv8_202140_fxkd.t1	Bv4_096050_hdyf.t1	Bv3_066300_hpks.t1	Bv4_097350_okyu.t1	Bv9_210630_jwys.t1
	Bv7_165890_mzaa.t1	Bv4_088810_ayoo.t1	Bv8_184920_tnoi.t1	Bv3_053760_pgry.t1	Bv9_220940_fqxg.t1	Bv8_187380_arjr.t1	Bv2_024820_kkcq.t2	Bv6_127190_stch.t1	Bv7_158580_nigf.t1	Bv9_218080_aayd.t2	Bv2_028430_cswo.t1	Bv7_158560_dyhx.t1	Bv6_127910_ozcn.t1	Bv5_119580_dudn.t1	Bv5_106960_idnx.t1	Bv5_105040_cwch.t1	Bv5_112680_otix.t1	Bv6_155490_cimk.t1	Bv5_103740_iizo.t1	Bv6_147160_zxyi.t1	Bv7_168240_dacu.t1	Bv7_164590_drhs.t1	Bv4_091350_idzk.t1	Bv3_067150_nzaq.t3	Bv_009040_aywm.t1	Bv_002270_kanf.t1	Bv_013100_mxwo.t1	Bv8_192770_nswc.t1	Bv2_031810_ypjz.t1	Bv9_205890_nwnt.t1	Bv2_034470_mznu.t1	Bv3_066300_hpks.t2	Bv3_064860_mkfi.t1	Bv4_086840_rres.t2
	Bv9_212150_oefj.t1	Bv6_138390_aijq.t1	Bv9_221230_dkzm.t1	Bv1_019600_qtnn.t1	Bv5_104060_xnon.t1	Bv3_067460_akso.t1	Bv1_006540_fwry.t1	Bv9_211060_jrqf.t1	Bv4_078650_rzmp.t1	Bv9_211850_dgqj.t1	Bv2_046560_sphj.t2	Bv8_186440_pouo.t1	Bv1_013370_zgug.t1	Bv6_129420_hwfz.t1	Bv5_115440_dggo.t1	Bv4_072640_xckh.t1	Bv7_161880_rxjj.t1	Bv4_087350_cdrr.t1	Bv9_223600_aerf.t2	Bv3_065230_efuk.t1	Bv5_120900_pkmg.t1	Bv5_098950_yfjs.t1	Bv9_209510_xxjf.t1	Bv7_174920_fxrg.t1	Bv8_191020_tfsc.t1	Bv6_132080_ipsr.t1	Bv6_138920_hmye.t1	Bv2_032990_jeyh.t1	Bv_001950_qmuy.t2	Bv6_142090_tskf.t1	Bv2_045800_xtpc.t1	Bv_014620_arpz.t1	Bv8_192630_anyr.t2	Bv5_111160_spru.t1
	Bv9_205860_tuei.t1	Bv3_063410_ixst.t1	Bv_005830_kqnt.t1	Bv1_016100_memx.t2	Bv5_111800_etpu.t1	Bv6_130450_umcu.t1	Bv5_101440_hotw.t1	Bv5_125550_idwy.t1	Bv5_108150_epou.t1	Bv7_167740_pdhw.t1	Bv6_134500_ptzs.t1	Bv2_032780_yuht.t1	Bv2_039060_whdc.t1	Bv7_162750_pjxa.t1	Bv3_054860_wjth.t2	Bv3_064840_xfga.t1	Bv6_145450_yntc.t1	Bv2_039640_mdfo.t1	Bv3_052530_gyez.t1	Bv9_222100_zpun.t1	Bv5_100930_ycpu.t1	Bv2_033000_mtso.t1	Bv5_117900_mnku.t2	Bv6_148050_gcad.t1	Bv9_220140_nntc.t1	Bv5_119010_hwsw.t1	Bv6_132400_qzuh.t1	Bv5_104920_uacf.t1	Bv1_002170_cste.t1	Bv9_204820_tjmz.t1	Bv8_183430_faka.t1	Bv4_074810_mopu.t1	Bv8_192630_anyr.t1	Bv1_000150_wzah.t1
	Bv1_022530_hqff.t1	Bv7_178690_yshc.t1	Bv_005840_cfsq.t1	Bv5_117710_utfk.t1	Bv9_225880_wsne.t1	Bv5_100040_jwqa.t1	Bv3_050680_refk.t1	Bv6_150400_znhd.t1	Bv3_055670_facw.t1	Bv5_103080_zgue.t1	Bv8_193850_jacx.t1	Bv6_150930_istk.t1	Bv7_167230_cete.t1	Bv6_149590_azdf.t1	Bv4_076540_xufo.t1	Bv8_192500_huzg.t1	Bv2_046560_sphj.t2	Bv2_034550_mcjw.t1	Bv5_120340_ugnh.t1	Bv6_127260_etpz.t1	Bv2_024940_dkrj.t1	Bv6_148500_cagy.t1	Bv3_068810_ffky.t1	Bv3_048180_itmk.t1	Bv3_051490_hzom.t1	Bv2_025730_mhdi.t1	Bv7_175720_xxez.t1	Bv_004420_ynjn.t1	Bv_012540_irjx.t1	Bv4_076890_mpor.t1	Bv6_130290_kxzm.t1	Bv1_019330_aagp.t1	Bv_002280_qsmz.t1	Bv1_001060_ysrx.t1
	Bv7_158580_nigf.t1	Bv4_083520_zpqo.t1	Bv1_023200_jmkt.t1	Bv6_134560_dzpj.t1	Bv9_222390_ntix.t1	Bv8_194800_rhkg.t1	Bv2_039640_mdfo.t1	Bv_010140_adna.t1	Bv5_097660_ossj.t1	Bv_012030_qtir.t1	Bv7_158130_chas.t1	Bv9_204960_kqjt.t1	Bv6_141360_mzxu.t1	Bv7_172010_shku.t1	Bv1_011830_oexd.t1	Bv1_004550_iyof.t2	Bv4_079590_feeu.t1	Bv1_006090_iyhr.t1	Bv5_099450_kjqk.t1	Bv2_047050_skje.t1	Bv7_175720_xxez.t1	Bv_010310_uhnk.t1	Bv5_117900_mnku.t1	Bv6_134090_eenr.t1	Bv5_113980_gfkr.t1	Bv7_165610_outk.t1	Bv4_090200_eaqg.t1	Bv5_119290_xtme.t1	Bv_014400_ktyz.t1	Bv8_197980_kyex.t1	Bv4_084100_eume.t1	Bv4_081470_aaff.t1	Bv6_129670_nmzd.t2	Bv4_084740_hqpd.t1
	Bv6_152230_czpc.t1	Bv6_148160_jeqr.t1	Bv5_109100_jisg.t1	Bv2_041770_mykg.t1	Bv_029280_syno.t1	Bv2_036140_unun.t1	Bv_013300_ndyt.t1	Bv9_208600_rmfp.t1	Bv_011590_atkw.t1	Bv3_065090_acqj.t1	Bv7_161880_rxjj.t1	Bv3_059010_nods.t1	Bv6_143110_pgda.t1	Bv5_102480_emup.t1	Bv1_007020_dupw.t1	Bv2_031710_gzim.t1	Bv4_085180_xism.t1	Bv6_131020_ichg.t1	Bv6_138740_dgrr.t1	Bv9_223120_swup.t1	Bv3_063240_yfkf.t1	Bv9_203010_ugqy.t1	Bv2_027900_dprt.t1	Bv5_099900_srep.t1	Bv4_074700_eewx.t1	Bv4_087250_fowg.t1	Bv2_046880_hhdz.t1	Bv1_007020_dupw.t1	Bv5_106830_tcqr.t1	Bv4_076010_mygc.t1	Bv9_220050_xuzr.t1	Bv9_215140_cuzn.t1	Bv6_136450_zgik.t2	Bv2_035190_sxfe.t1
	Bv1_008370_qfmr.t1	Bv9_223770_airj.t1	Bv_008310_tjzx.t1	Bv6_150120_qeiz.t1	Bv7_177710_jrmq.t1	Bv9_207000_nzcd.t1	Bv7_157280_zzdg.t1	Bv4_080940_nqap.t1	Bv1_015680_rugm.t1	Bv3_066950_itpc.t1	Bv5_105310_jiye.t1	Bv4_092030_ufci.t1	Bv5_123650_wrfa.t1	Bv6_151920_jaiu.t1	Bv_011130_noyd.t1	Bv5_105710_zaas.t1	Bv9_206630_hiiy.t1	Bv5_121450_ppxf.t1	Bv6_137640_emrc.t1	Bv7_167080_zuwg.t1	Bv7_171090_mifu.t1	Bv9_206780_haeh.t1	Bv6_145450_yntc.t2	Bv1_006090_iyhr.t1	Bv4_096050_hdyf.t1	Bv4_075760_mjjq.t1	Bv2_030550_fggc.t1	Bv6_155340_htwh.t1	Bv4_075770_qfok.t1	Bv9_214500_cdjk.t1	Bv4_083460_yntd.t1	Bv4_093600_hgzp.t1	Bv6_150800_auwe.t1	Bv_006260_riex.t1
	Bv7_179170_djpo.t1	Bv9_212870_dqdz.t1	Bv5_116080_prza.t1	Bv2_027090_cjxh.t1	Bv2_030280_earp.t1	Bv9_218080_aayd.t2	Bv3_066190_eond.t1	Bv6_142380_juif.t2	Bv3_054440_yjsj.t1	Bv5_125570_cukc.t1	Bv6_152020_afhj.t1	Bv_015770_coka.t1	Bv2_040320_ecrp.t1	Bv6_129510_aohe.t1	Bv4_071670_rpwd.t1	Bv5_110630_coyh.t1	Bv2_031400_fjdy.t1	Bv9_217740_uajm.t1	Bv7_173480_iaic.t1	Bv1_000510_kfez.t1	Bv3_050970_mqsu.t1	Bv5_123340_gcas.t1	Bv4_079980_rfmk.t1	Bv_000930_crae.t1	Bv6_136630_omqc.t1	Bv4_089100_jhnr.t1	Bv7_167470_wauz.t1	Bv4_093290_iqfg.t1	Bv9_210160_hrhf.t1	Bv9_221170_mhoj.t1	Bv1_006920_hzyd.t1	Bv1_008440_zwxs.t1	Bv2_029120_rwys.t1	Bv1_005550_ojns.t1
	Bv3_053010_wkjz.t1	Bv6_142690_rfcx.t1	Bv1_002830_sudi.t1	Bv5_117100_douh.t1	Bv6_140530_qhaq.t1	Bv9_218080_aayd.t1	Bv7_171900_afka.t1	Bv5_098280_xpuu.t1	Bv5_125950_owpo.t1	Bv2_036140_unun.t1	Bv6_147300_gyss.t3	Bv3_061210_auoq.t1	Bv5_124490_gxfk.t1	Bv1_011220_zfhk.t1	Bv_015460_pdpf.t1	Bv_014280_jpti.t1	Bv3_070640_kywn.t1	Bv4_084390_hsqf.t1	Bv7_169510_xfcu.t1	Bv9_208490_njpx.t1	Bv8_185950_rpwf.t1	Bv5_114810_nmrg.t1	Bv8_195460_wiip.t1	Bv4_088580_aure.t1	Bv8_181900_nuhp.t1	Bv3_056380_ameu.t1	Bv_003740_fcpn.t1	Bv6_134790_gdyx.t1	Bv3_057740_xcfo.t1	Bv1_016000_fwjp.t1	Bv2_046570_sjfj.t1	Bv5_115980_afxd.t1	Bv6_152070_mynd.t1	Bv6_155360_npoj.t1
	Bv4_087090_tcnq.t1	Bv6_127750_mknh.t1	Bv3_052950_qkjk.t1	Bv3_059150_zokm.t1	Bv_013360_irfm.t1	Bv8_186970_einp.t1	Bv7_175870_kntw.t1	Bv_006310_uzha.t1	Bv5_101340_sntg.t1	Bv4_095570_rkes.t1	Bv7_178190_jznc.t1	Bv4_086350_pcmw.t1	Bv9_220950_fusz.t1	Bv_007790_afup.t1	Bv3_066700_jpkg.t1	Bv2_031390_yuam.t1	Bv9_205940_suxt.t1	Bv8_181530_fpga.t1	Bv3_054020_fnhn.t1	Bv6_151680_drnm.t1	Bv_003160_zgho.t1	Bv_005940_ezms.t1	Bv3_067400_ksjt.t1	Bv9_214450_sfis.t1	Bv_013120_egdr.t1	Bv6_130120_uxpp.t1	Bv4_087860_yxyr.t1	Bv8_191420_wixg.t1	Bv2_039040_xnjk.t1	Bv9_206010_ndzq.t1	Bv4_093500_fdde.t1	Bv6_150190_odmk.t1	Bv4_097350_okyu.t2	Bv9_215010_ppgz.t1
	Bv9_222040_nzjt.t1	Bv3_057320_atdp.t1	Bv7_168150_rpgs.t1	Bv3_056040_mcxf.t1	Bv6_129140_qucz.t1	Bv2_028890_aomj.t1	Bv1_015680_rugm.t1	Bv4_087880_iiru.t1	Bv9_218830_sfri.t1	Bv7_176840_wtfh.t1	Bv5_108580_jypk.t1	Bv7_172450_whas.t1	Bv8_183770_ezfz.t1	Bv_011190_iygt.t1	Bv2_041350_finr.t1	Bv5_121130_rdtk.t1	Bv5_112680_otix.t2	Bv8_189990_jkdy.t1	Bv9_220890_axxh.t1	Bv4_094650_ecuo.t1	Bv3_062710_wdck.t1	Bv7_170100_tnms.t1	Bv_003860_zkrr.t1	Bv4_082140_sftm.t1	Bv2_024540_pymz.t1	Bv7_161660_wzop.t1	Bv5_119020_xids.t1	Bv2_029600_arzj.t1	Bv5_102840_rcqt.t1	Bv2_044460_jkmm.t1	Bv6_132820_uxzi.t1	Bv9_215140_cuzn.t2	Bv2_034210_tend.t1	Bv7_169690_ayhu.t1
	Bv4_079500_amso.t1	Bv4_087620_atdx.t1	Bv1_016950_fdxj.t1	Bv1_018470_kcda.t1	Bv2_030130_fggw.t1	Bv4_093980_hrrf.t1	Bv3_070100_dwfz.t1	Bv3_058440_toia.t1	Bv5_107430_tpik.t1	Bv1_011800_wchw.t1	Bv3_062000_rumj.t1	Bv8_200870_cumo.t1	Bv7_166620_yhxn.t1	Bv5_125820_qdgs.t1	Bv3_055800_agma.t1	Bv1_020400_xjen.t1	Bv5_106750_nhqz.t1	Bv3_055940_jqdy.t1	Bv8_192560_chpa.t1	Bv3_063280_djwa.t1	Bv4_079890_kzwa.t1	Bv2_031710_gzim.t1	Bv8_196110_cfkc.t1	Bv5_116240_rrxx.t1	Bv7_176600_pmfd.t1	Bv2_037540_rutq.t1	Bv7_167010_qprw.t1	Bv3_060500_hicu.t1	Bv3_055240_airx.t1	Bv6_151700_epah.t1	Bv8_195010_ugrk.t1	Bv8_194660_opxa.t1	Bv_010150_xzdo.t1	Bv_007270_idax.t1
	Bv2_027730_zjjj.t1	Bv8_183360_kerr.t1	Bv_006380_uyhu.t1	Bv2_031910_drgy.t1	Bv_001030_mynf.t1	Bv6_153060_mqdn.t1	Bv_006380_uyhu.t1	Bv7_165430_fyrj.t1	Bv6_148800_sywf.t1	Bv2_025170_ehai.t1	Bv9_224580_uiqs.t1	Bv1_015280_udcx.t1	Bv3_060160_hkmg.t1	Bv2_046340_qkot.t1	Bv7_169020_wnnx.t1	Bv5_101050_ghmz.t1	Bv5_107890_dxat.t1	Bv9_222320_yqeq.t1	Bv1_010530_prem.t1	Bv1_018660_ttik.t1	Bv4_091930_uffm.t1	Bv9_224620_uftt.t1	Bv9_212680_epcq.t1	Bv9_216320_fxes.t1	Bv9_222840_mzkf.t1	Bv5_104910_nqni.t1	Bv9_208160_okja.t1	Bv8_195880_oufw.t1	Bv2_046960_yzfq.t1	Bv6_130340_yzrj.t1	Bv3_056500_yhac.t1	Bv2_036630_padq.t1	Bv6_142380_juif.t2	Bv8_192770_nswc.t1
	Bv9_222640_otos.t1	Bv2_031640_opnf.t1	Bv3_060780_dpcs.t1	Bv1_003160_kchz.t1	Bv9_223350_epeu.t1	Bv9_218480_usxr.t1	Bv2_024530_papg.t1	Bv5_116190_nqne.t1	Bv1_014580_yhpt.t1	Bv6_131000_xxzs.t1	Bv6_152190_tjqs.t1	Bv1_023150_ijty.t1	Bv2_032180_jtey.t1	Bv8_180920_chnh.t1	Bv3_066710_egei.t1	Bv5_107630_nszm.t1	Bv_000830_qfkp.t1	Bv5_122810_ypwf.t1	Bv5_108170_tozi.t1	Bv7_166210_zdqx.t1	Bv2_025170_ehai.t1	Bv2_029320_qkas.t1	Bv1_001860_nkmm.t2	Bv_015290_jmrk.t1	Bv9_213280_ryxz.t1	Bv6_154490_kizo.t1	Bv8_194850_rqtm.t1	Bv2_031610_emnw.t1	Bv9_204380_sxfy.t1	Bv8_183770_ezfz.t1	Bv9_212020_ndez.t1	Bv3_055910_cxxo.t1	Bv4_071090_wzrs.t1	Bv5_125750_eywx.t1
	Bv8_190010_xifn.t1	Bv5_117130_ruyj.t1	Bv4_079230_nedr.t1	Bv2_030670_mgoq.t1	Bv3_050690_qnkw.t1	Bv7_169490_drkt.t1	Bv4_072840_cfzo.t1	Bv9_216970_pddk.t1	Bv6_155490_cimk.t1	Bv5_100040_jwqa.t1	Bv4_079590_feeu.t1	Bv1_002260_hmcs.t1	Bv4_072920_awnt.t1	Bv2_036450_ykuk.t1	Bv9_208160_okja.t1	Bv_016660_adzh.t1	Bv8_187850_yega.t1	Bv9_204790_fsqd.t1	Bv9_217580_idyz.t1	Bv9_215510_gqjt.t1	Bv2_041600_hwqq.t1	Bv2_031320_ocyf.t1	Bv4_072940_cahr.t1	Bv5_111080_sras.t1	Bv5_110540_snec.t1	Bv5_125740_enpz.t1	Bv4_077500_xiak.t1	Bv3_063490_wxuk.t1	Bv_005810_knjd.t1	Bv_014700_rayx.t1	Bv3_063360_optt.t2	Bv2_032360_uotk.t1	Bv8_190390_sszj.t1	Bv7_173090_nqux.t1
	Bv4_094500_edif.t1	Bv6_150840_zenp.t1	Bv7_157430_dgws.t1	Bv9_211060_jrqf.t1	Bv8_197740_kacq.t1	Bv6_127820_ixrf.t2	Bv_009870_fkkk.t1	Bv6_150120_qeiz.t1	Bv6_153760_pouk.t1	Bv4_093080_afxn.t1	Bv5_115960_kfyf.t1	Bv3_051450_zazc.t1	Bv5_104600_ssrc.t1	Bv3_058620_mscf.t1	Bv8_198600_xyem.t1	Bv3_057690_fwmj.t2	Bv1_010110_fuzd.t1	Bv9_206520_irex.t1	Bv_005810_knjd.t1	Bv1_022660_angp.t1	Bv4_086230_okdj.t1	Bv7_164910_uiqx.t1	Bv5_112420_rjrm.t1	Bv8_192220_giyo.t1	Bv7_159250_dour.t1	Bv4_086570_mxor.t1	Bv4_095600_demd.t1	Bv8_192130_tnpc.t1	Bv5_122890_sfou.t1	Bv6_149540_qmwd.t1	Bv3_063360_optt.t1	Bv5_124120_dfss.t1	Bv2_023490_sdeu.t1	Bv5_119290_xtme.t1
	Bv7_161020_sidy.t1	Bv_010140_adna.t1	Bv5_097650_qokw.t1	Bv1_018470_kcda.t2	Bv7_173950_zudz.t2	Bv4_072280_rasg.t1	Bv5_113270_epih.t1	Bv2_031300_pess.t1	Bv_012100_sinw.t1	Bv8_197300_kexd.t1	Bv3_064500_qqsq.t1	Bv7_160940_cuac.t1	Bv6_128070_xsqy.t1	Bv5_104910_nqni.t1	Bv2_035810_fdtk.t1	Bv3_057690_fwmj.t1	Bv8_182830_zktg.t1	Bv9_207880_uruh.t1	Bv7_179160_whoj.t1	Bv5_111580_tfdo.t1	Bv7_169380_pwoh.t1	Bv9_222350_sxit.t1	Bv8_200990_pqjh.t1	Bv2_046760_tquf.t1	Bv3_060730_xzyi.t1	Bv1_003700_qagh.t1	Bv9_225350_dcwa.t1	Bv5_105710_zaas.t1	Bv2_029600_arzj.t1	Bv5_111080_sras.t1	Bv6_131360_jmcp.t1	Bv4_097500_hjzm.t1	Bv5_121030_cxxx.t2	Bv9_225370_znnz.t1
	Bv7_176150_dhtu.t1	Bv6_135330_ctua.t1	Bv7_158800_hdhf.t1	Bv6_127470_ijaz.t1	Bv9_225190_hseh.t1	Bv4_084320_rqfi.t1	Bv5_120320_miwd.t1	Bv4_095050_nzag.t1	Bv4_072330_hunn.t1	Bv4_081770_igow.t1	Bv9_220170_tcdp.t1	Bv2_039530_rzfa.t1	Bv4_096630_jrcp.t1	Bv1_001680_jtza.t1	Bv3_065370_cjkz.t1	Bv_006260_riex.t1	Bv9_203250_ezoc.t1	Bv3_062140_mjja.t1	Bv2_024300_ciwa.t1	Bv2_037650_oeio.t1	Bv6_134740_guat.t1	Bv1_016320_jjoh.t1	Bv9_203250_ezoc.t1	Bv2_029960_kjjz.t1	Bv3_057000_koiz.t1	Bv1_000510_kfez.t1	Bv6_153080_eyqw.t1	Bv3_056050_fyzs.t1	Bv4_088740_pipa.t1	Bv2_025630_ghsd.t2	Bv4_092090_uadk.t1	Bv8_184100_yxkh.t1	Bv5_121030_cxxx.t1	Bv2_026640_jxpp.t1
	Bv7_176150_dhtu.t2	Bv8_191330_diqf.t1	Bv3_070100_dwfz.t1	Bv7_163630_rdga.t1	Bv3_064000_zyst.t1	Bv6_138820_zrmw.t1	Bv3_053730_fcuq.t1	Bv4_092720_ufok.t1	Bv1_007420_jger.t1	Bv7_161970_yagt.t1	Bv2_031460_zqqw.t1	Bv3_067390_rgaj.t1	Bv1_000600_gmir.t1	Bv4_072110_jtdz.t1	Bv4_080000_ugrr.t1	Bv7_172610_fjdp.t3	Bv9_203250_ezoc.t2	Bv8_183910_sjpm.t1	Bv7_178130_dngz.t1	Bv1_014000_ssep.t1	Bv4_075860_fjwz.t1	Bv7_163250_hgpm.t1	Bv9_203250_ezoc.t2	Bv7_169910_kqmk.t1	Bv2_039320_roys.t1	Bv3_049940_asnn.t1	Bv4_085500_txws.t1	Bv3_056300_uzos.t1	Bv9_218980_qdaa.t2	Bv1_007160_dean.t1	Bv3_059350_gtek.t1	Bv4_088660_yawq.t1	Bv2_041430_ujgf.t1	Bv6_133020_eaye.t1
	Bv2_040960_aijf.t1	Bv8_197010_cxsi.t1	Bv8_196590_wfxk.t1	Bv8_195380_eoud.t1	Bv7_157600_gerx.t1	Bv7_162660_hcty.t1	Bv6_132670_fwuc.t1	Bv4_092940_ypiw.t1	Bv6_135780_ijmx.t1	Bv4_095850_rakf.t1	Bv6_143830_chfx.t1	Bv_007750_ayhw.t1	Bv3_054800_gwqp.t1	Bv6_138210_ekhm.t1	Bv_004430_srsc.t1	Bv4_094520_jrdw.t1	Bv3_056150_kfin.t1	Bv8_196950_wdrr.t1	Bv2_023410_qztw.t1	Bv8_198820_tmod.t1	Bv5_100570_pxhq.t1	Bv4_088300_hgoc.t1	Bv7_177390_ixxm.t1	Bv7_172050_sdpx.t1	Bv1_004920_expa.t1	Bv2_046270_egph.t1	Bv8_184480_mfug.t1	Bv2_025460_xhyw.t3	Bv6_132720_wdsj.t1	Bv7_174920_fxrg.t1	Bv5_125680_paez.t1	Bv2_047040_fjjf.t1	Bv7_168240_dacu.t1	Bv6_140340_hwtk.t1
	Bv4_086370_diso.t1	Bv1_003640_tkfj.t1	Bv2_042930_kthj.t1	Bv8_192930_jdmz.t1	Bv2_038280_jgzr.t1	Bv3_066560_mwnw.t1	Bv4_074520_efst.t1	Bv5_117710_utfk.t1	Bv9_202440_tnoz.t1	Bv3_048050_woko.t1	Bv2_045450_qhyj.t1	Bv6_141650_diah.t1	Bv2_029450_ytrw.t1	Bv7_165360_wzfx.t1	Bv4_097380_fwxh.t1	Bv5_118870_qyzg.t1	Bv8_198100_cgfo.t1	Bv6_139430_qxsn.t1	Bv8_193170_cnng.t1	Bv2_042850_ghkr.t1	Bv8_196170_eqiw.t1	Bv5_111930_qpig.t1	Bv4_086890_njyo.t1	Bv4_086610_cugw.t1	Bv6_132190_arso.t1	Bv3_065170_yrgo.t1	Bv2_023800_iojf.t1	Bv6_148140_zjju.t1	Bv2_028910_aiua.t1	Bv1_002330_huch.t1	Bv4_087300_efce.t1	Bv4_084650_xfzj.t1	Bv6_127600_uqmh.t1	Bv9_222170_mjxh.t1
	Bv9_212140_cqpp.t1	Bv3_068610_iiyf.t1	Bv4_076890_mpor.t1	Bv8_183110_xwyw.t1	Bv4_080200_djfp.t1	Bv4_097350_okyu.t1	Bv8_184940_jhgm.t1	Bv9_220790_umjn.t1	Bv2_035920_exzy.t1	Bv3_054150_nnhe.t1	Bv5_102950_kxpz.t1	Bv_032110_xcwc.t1	Bv7_167800_uraa.t1	Bv9_217120_jtpi.t1	Bv_011850_mdjy.t1	Bv2_038290_zfxs.t1	Bv8_191820_tkxd.t1	Bv8_202140_fxkd.t1	Bv2_024260_oxkh.t1	Bv_005020_qsty.t1	Bv2_024810_fijm.t1	Bv5_116700_wzoh.t1	Bv1_021500_wirp.t1	Bv6_128460_mkgy.t1	Bv8_191800_etme.t1	Bv1_011320_dejg.t1	Bv7_158630_edok.t1	Bv1_023080_fytu.t2	Bv5_122860_ytnq.t1	Bv4_096800_uhom.t1	Bv4_073680_fnda.t1	Bv5_124400_fpqe.t1	Bv5_120900_pkmg.t1	Bv8_198260_fjtf.t1
	Bv7_160760_opjr.t1	Bv9_203620_mrah.t1	Bv7_157780_henu.t1	Bv5_108000_eyoi.t1	Bv7_179390_esrp.t1	Bv3_064860_mkfi.t1	Bv_008230_hsqu.t1	Bv3_048690_zurc.t1	Bv7_157250_jzto.t1	Bv2_027750_xash.t1	Bv4_087380_hmum.t1	Bv5_104940_zody.t1	Bv7_167800_uraa.t2	Bv7_175120_hrxs.t1	Bv7_169030_hqwu.t1	Bv7_163250_hgpm.t1	Bv6_141630_erfi.t1	Bv9_205890_nwnt.t1	Bv8_194310_hjap.t1	Bv2_025510_ezno.t1	Bv4_087650_insq.t1	Bv7_161040_xfkw.t1	Bv_004170_wcos.t1	Bv7_158800_hdhf.t1	Bv6_131360_jmcp.t1	Bv1_008990_fkoh.t1	Bv8_197600_wfpy.t1	Bv6_139620_ihgx.t1	Bv9_203840_mafo.t1	Bv3_067180_ykdh.t1	Bv5_104390_kszn.t1	Bv6_143660_crqu.t1	Bv5_100930_ycpu.t1	Bv1_016360_qygp.t1
	Bv4_094510_yayh.t1	Bv_013330_fhhu.t1	Bv2_036870_tgjt.t1	Bv8_191460_hdar.t1	Bv6_131440_agux.t1	Bv8_192630_anyr.t2	Bv4_077950_drsg.t1	Bv8_197590_iwjt.t1	Bv8_187300_ozks.t1	Bv4_079530_rdin.t1	Bv1_022850_mood.t1	Bv6_153740_tcnp.t1	Bv3_063560_grmp.t1	Bv3_049820_meni.t1	Bv2_030100_xyfu.t1	Bv6_150360_wzmy.t1	Bv4_072940_cahr.t1	Bv6_142090_tskf.t1	Bv8_200470_yxrw.t1	Bv4_076710_wzxh.t1	Bv_000110_askk.t1	Bv7_161350_rpry.t1	Bv_009220_ijcy.t1	Bv4_079240_zfig.t1	Bv7_170030_eqzo.t2	Bv7_174010_xeyg.t1	Bv4_076520_nzfs.t1	Bv6_139620_ihgx.t2	Bv4_096300_msih.t1	Bv2_036840_iyzq.t2	Bv5_120160_jpsi.t1	Bv9_215740_xomy.t1	Bv2_024940_dkrj.t1	Bv3_063980_pzhm.t1
	Bv7_163060_iozx.t1	Bv1_008680_rczr.t1	Bv4_078170_gtcg.t1	Bv4_076520_nzfs.t1	Bv7_160100_wkqh.t1	Bv8_192630_anyr.t1	Bv1_016700_orqr.t1	Bv1_011970_tsyx.t1	Bv6_130080_hpsz.t1	Bv4_073980_anes.t1	Bv9_225090_hokq.t1	Bv7_177030_ccug.t1	Bv5_123620_aoyx.t1	Bv1_020340_qiif.t1	Bv5_125010_ozrc.t1	Bv6_150530_jqqr.t1	Bv3_068800_ijrw.t1	Bv9_204820_tjmz.t1	Bv_000650_znoq.t1	Bv8_201060_epwr.t1	Bv3_061810_mtco.t1	Bv2_034690_iser.t1	Bv_005390_dgkc.t1	Bv7_157640_stra.t1	Bv_006020_syfo.t1	Bv5_126830_jtgy.t1	Bv9_216730_patu.t1	Bv4_086620_fwhw.t1	Bv2_038860_ddmz.t1	Bv9_222320_yqeq.t2	Bv5_118370_xaze.t1	Bv5_108050_akuw.t1	Bv7_175720_xxez.t1	Bv7_157720_ukgp.t1
	Bv2_045690_ecef.t1	Bv6_136300_oqtu.t1	Bv4_074500_xenn.t1	Bv2_044420_ropz.t1	Bv3_049400_cfjn.t1	Bv_002280_qsmz.t1	Bv3_050960_mwcd.t1	Bv8_193910_iozs.t1	Bv4_076890_mpor.t1	Bv3_057340_cotf.t1	Bv7_158120_pwna.t1	Bv3_065870_ztxo.t1	Bv8_197520_dxie.t1	Bv9_214300_nfsx.t1	Bv2_030450_ocqz.t1	Bv8_199550_wcqj.t1	Bv9_205490_nrph.t1	Bv4_076890_mpor.t1	Bv7_162760_yqia.t1	Bv2_046020_upka.t1	Bv1_006900_adqt.t1	Bv6_147220_soga.t1	Bv_000630_zpzr.t1	Bv7_157640_stra.t2	Bv1_021780_heut.t1	Bv9_214290_cnuf.t1	Bv3_058440_toia.t1	Bv2_026150_jwjz.t1	Bv2_028910_aiua.t2	Bv8_191040_drte.t1	Bv6_151350_joze.t1	Bv2_037640_amcu.t1	Bv3_063240_yfkf.t1	Bv5_126160_eitk.t1
	Bv6_131140_qtao.t3	Bv_037830_gypz.t1	Bv_014160_qgwm.t1	Bv9_220790_umjn.t1	Bv3_065860_setq.t1	Bv6_129670_nmzd.t2	Bv2_024520_zgac.t1	Bv9_210470_dqdj.t1	Bv3_049400_cfjn.t1	Bv6_134420_xnwu.t1	Bv3_053050_ezwn.t1	Bv9_206010_ndzq.t1	Bv9_215900_jwjj.t1	Bv6_129100_syay.t1	Bv1_002160_srpj.t1	Bv6_135470_ofdn.t1	Bv5_109070_pmes.t1	Bv8_197980_kyex.t1	Bv2_027710_kxjf.t1	Bv_000920_iiet.t1	Bv8_194430_ppia.t1	Bv7_177260_tufm.t1	Bv6_137280_tcjd.t1	Bv3_069970_pxnf.t1	Bv6_155150_kmed.t1	Bv6_128700_epqo.t1	Bv7_169490_drkt.t1	Bv9_206150_sojy.t1	Bv5_110630_coyh.t1	Bv6_147870_hueg.t1	Bv5_119450_qjrg.t1	Bv9_202790_ryzs.t1	Bv7_171090_mifu.t1	Bv1_010670_nkdo.t2
	Bv1_005540_tegu.t1	Bv1_020140_qjyj.t1	Bv3_061420_fogp.t1	Bv9_208620_qhqc.t1	Bv5_121620_pazn.t1	Bv6_136450_zgik.t2	Bv6_149060_fmfu.t1	Bv1_012330_neiw.t1	Bv6_144730_qgsa.t1	Bv6_130490_iccr.t2	Bv5_108200_trsa.t1	Bv8_192110_ydxo.t1	Bv2_032500_ztjx.t1	Bv2_042760_exzr.t1	Bv2_023780_zeoj.t1	Bv3_063910_hadr.t1	Bv2_040250_myss.t1	Bv4_076010_mygc.t1	Bv8_198500_ucha.t1	Bv3_053210_uafg.t1	Bv1_001410_osza.t1	Bv4_076460_gaih.t2	Bv9_219080_fgss.t1	Bv4_097610_eiak.t1	Bv7_170030_eqzo.t1	Bv9_223530_dfch.t1	Bv5_109540_mqos.t1	Bv5_121680_xqns.t1	Bv_013630_hwdr.t1	Bv5_118190_hmry.t1	Bv9_204690_fqye.t1	Bv7_167730_idtj.t1	Bv3_050970_mqsu.t1	Bv2_041110_anzc.t1
	Bv7_161540_asqp.t1	Bv8_192770_nswc.t1	Bv2_032750_hwas.t1	Bv9_208590_puum.t1	Bv6_141020_moqj.t1	Bv6_150800_auwe.t1	Bv5_122810_ypwf.t1	Bv6_134740_guat.t1	Bv3_052810_dqmi.t1	Bv4_071100_wjwr.t1	Bv8_180960_wszp.t1	Bv2_026520_nohz.t1	Bv4_093200_hwsr.t1	Bv8_201740_xxhc.t1	Bv5_126370_tmuf.t1	Bv6_154880_psaj.t1	Bv5_120690_mquo.t1	Bv9_214500_cdjk.t1	Bv_007830_zswu.t1	Bv5_098290_oqkf.t5	Bv1_008470_hgmo.t1	Bv8_191540_zwaw.t1	Bv5_112040_xfxt.t1	Bv6_150450_zeyz.t1	Bv_000860_gzwo.t1	Bv8_181020_apin.t1	Bv_004070_xypg.t1	Bv4_077080_cyco.t1	Bv4_077510_dzzd.t1	Bv9_220870_zffs.t1	Bv4_094610_wsrh.t1	Bv9_210010_fiwa.t1	Bv8_185950_rpwf.t1	Bv3_059160_ongp.t1
	Bv9_206800_eujd.t1	Bv5_107730_otke.t1	Bv2_043990_ukxy.t1	Bv3_063240_yfkf.t1	Bv7_165230_giwo.t1	Bv2_029120_rwys.t1	Bv1_008270_onix.t2	Bv1_015640_qfck.t1	Bv7_169530_xazr.t1	Bv1_002390_tpzf.t1	Bv4_084030_exhz.t1	Bv3_049860_psyj.t1	Bv8_196050_jfue.t1	Bv8_191450_rzyi.t1	Bv3_054860_wjth.t1	Bv8_187870_rmex.t1	Bv8_192530_dshp.t1	Bv9_221170_mhoj.t1	Bv8_197560_xetp.t1	Bv3_060590_rjpm.t1	Bv5_116170_dqnj.t1	Bv9_211070_qish.t1	Bv3_063890_dagn.t1	Bv1_014710_oyfq.t1	Bv6_154720_cmdr.t1	Bv3_065470_yjpa.t1	Bv5_100930_ycpu.t1	Bv8_181590_euaz.t1	Bv4_083050_dgeo.t1	Bv8_181780_zdcc.t1	Bv2_044620_easn.t1	Bv8_181540_uhgw.t1	Bv_003160_zgho.t1	Bv_012150_cgde.t1
	Bv1_018150_pujq.t2	Bv8_191960_ehra.t1	Bv3_054460_tcdj.t1	Bv3_061380_mqtc.t1	Bv6_128480_kgcj.t1	Bv6_152070_mynd.t1	Bv4_088290_sfgs.t1	Bv5_126370_tmuf.t1	Bv3_060750_yrdi.t1	Bv9_208610_qxzi.t1	Bv6_151750_hjtq.t1	Bv9_209680_qnpt.t1	Bv3_065230_efuk.t1	Bv6_136470_opuc.t1	Bv6_135660_ocpz.t1	Bv6_154880_psaj.t2	Bv5_117380_tctc.t1	Bv1_016000_fwjp.t1	Bv9_224420_kzhp.t1	Bv3_050890_iugk.t2	Bv4_088150_aiid.t1	Bv5_111940_ioxs.t1	Bv1_001860_nkmm.t1	Bv4_097250_ugkr.t1	Bv8_182600_afff.t1	Bv9_211620_xusp.t1	Bv8_192660_rjnj.t1	Bv1_002450_cgie.t1	Bv_015250_medd.t2	Bv4_077950_drsg.t1	Bv9_207370_kniq.t2	Bv7_156710_xqwh.t2	Bv3_062710_wdck.t1	Bv6_129410_ehiw.t1
	Bv7_179390_esrp.t1	Bv5_100690_cgfy.t1	Bv1_014710_oyfq.t1	Bv4_081770_igow.t1	Bv_011750_xury.t1	Bv4_097350_okyu.t2	Bv2_039110_mrmn.t1	Bv1_000370_tgrr.t1	Bv6_129140_qucz.t1	Bv6_153470_xtrh.t1	Bv6_151410_rtzw.t1	Bv7_179950_yosk.t1	Bv4_077300_wyrm.t1	Bv3_051980_suui.t1	Bv4_086630_jtif.t1	Bv4_077120_grco.t1	Bv5_117380_tctc.t2	Bv9_206010_ndzq.t1	Bv7_163330_nqgo.t1	Bv2_026760_czkr.t1	Bv1_019610_qtfp.t1	Bv2_025380_sacn.t1	Bv2_029290_wqtu.t1	Bv5_099020_yunk.t1	Bv3_049450_nsog.t1	Bv6_132540_inaz.t1	Bv8_198640_poqu.t1	Bv_000580_cysc.t1	Bv5_122290_ztkg.t1	Bv4_072470_sygx.t1	Bv9_207370_kniq.t1	Bv7_156710_xqwh.t1	Bv4_079890_kzwa.t1	Bv4_077370_inkz.t1
	Bv6_149630_ammr.t1	Bv7_176960_ycar.t1	Bv5_126700_qfgr.t1	Bv2_029260_fpsj.t1	Bv8_192220_giyo.t1	Bv2_034210_tend.t1	Bv8_197830_dimm.t1	Bv6_127650_uios.t1	Bv5_104820_tzky.t1	Bv1_018910_ndfx.t1	Bv9_211820_jfoq.t1	Bv5_111880_qgme.t1	Bv7_167550_cfuw.t1	Bv1_011460_nxhk.t1	Bv7_171060_eoxy.t1	Bv9_217220_zwkr.t1	Bv_018430_yhwk.t2	Bv1_018100_froc.t1	Bv5_118260_opxj.t1	Bv_008370_faie.t1	Bv9_218090_gezu.t1	Bv1_016320_jjoh.t2	Bv6_141630_erfi.t1	Bv5_122810_ypwf.t1	Bv5_123620_aoyx.t1	Bv6_155180_ytax.t1	Bv4_094870_jujt.t1	Bv7_166810_fwjd.t1	Bv8_183590_uuwo.t1	Bv1_021770_sdpm.t1	Bv4_085650_copm.t1	Bv8_182240_kmxf.t2	Bv4_091930_uffm.t1	Bv9_222660_ernx.t1
	Bv5_105850_qixi.t1	Bv3_062710_wdck.t1	Bv3_052040_qyay.t1	Bv6_149900_ooqf.t1	Bv3_054460_tcdj.t1	Bv_010150_xzdo.t1	Bv4_087350_cdrr.t1	Bv7_172380_hnhg.t1	Bv_006210_zuny.t1	Bv3_063420_jqsz.t1	Bv2_045890_gefx.t1	Bv6_141680_rziw.t1	Bv5_104400_fneg.t1	Bv5_122590_iwym.t1	Bv_003400_wmar.t1	Bv5_104580_yzpy.t1	Bv_018430_yhwk.t1	Bv2_044460_jkmm.t1	Bv5_097960_qkqf.t1	Bv7_162020_qeym.t1	Bv9_225700_rkwt.t1	Bv_016620_knqu.t1	Bv1_002040_ehgj.t1	Bv6_146530_fepq.t2	Bv8_184610_fiwm.t1	Bv5_120590_ttjm.t1	Bv4_094870_jujt.t2	Bv1_016540_ihff.t1	Bv5_098630_eqfr.t1	Bv3_058380_dqyp.t1	Bv2_029440_tsyk.t1	Bv5_115990_ywga.t1	Bv2_025170_ehai.t1	Bv5_103700_arzr.t2
	Bv6_151700_epah.t1	Bv2_026860_cint.t1	Bv6_131820_wume.t1	Bv9_210470_dqdj.t1	Bv1_016700_orqr.t1	Bv6_142380_juif.t2	Bv2_030360_zfgd.t1	Bv4_093980_hrrf.t1	Bv5_097670_htfx.t1	Bv7_171770_njoz.t1	Bv1_021740_xgxw.t1	Bv7_160610_imdm.t1	Bv4_073880_jqoq.t1	Bv1_015730_yqhw.t1	Bv5_119620_igxq.t1	Bv6_150530_jqqr.t2	Bv9_212800_hgpa.t1	Bv6_151700_epah.t1	Bv7_175780_nahy.t1	Bv3_050890_iugk.t1	Bv2_037510_aqxy.t1	Bv8_182160_pzzh.t1	Bv9_217160_crox.t1	Bv6_146530_fepq.t1	Bv6_140760_qaxa.t1	Bv6_128160_pdtd.t1	Bv8_193830_nked.t1	Bv1_022040_igoa.t1	Bv5_120390_cyqn.t1	Bv8_201450_wmys.t1	Bv7_173580_jays.t1	Bv8_200420_xmdu.t1	Bv2_041600_hwqq.t1	Bv1_014920_skmi.t1
	Bv4_073420_sahn.t1	Bv3_050130_tcoy.t1	Bv2_039640_mdfo.t1	Bv1_004070_xhsz.t1	Bv9_206270_fnhk.t1	Bv4_071090_wzrs.t1	Bv2_039630_mana.t1	Bv8_186550_zfas.t1	Bv6_135810_axxc.t1	Bv1_001580_oetf.t1	Bv6_133320_pnnp.t1	Bv_015590_wdpm.t1	Bv3_065210_izir.t1	Bv4_073440_otes.t1	Bv4_095810_ippo.t1	Bv6_150530_jqqr.t3	Bv3_069080_ejow.t1	Bv6_130340_yzrj.t1	Bv3_061590_skks.t1	Bv6_153140_zsfp.t1	Bv2_034920_dioq.t1	Bv8_199550_wcqj.t1	Bv5_126860_jrqp.t1	Bv8_197090_cxcd.t1	Bv8_181580_wpfz.t1	Bv2_046420_aqcr.t1	Bv_011160_itai.t1	Bv4_089150_aqgo.t1	Bv5_118990_nyrq.t1	Bv5_117760_jceh.t1	Bv5_098650_jgmg.t1	Bv3_062440_ktth.t1	Bv4_086230_okdj.t1	Bv_005190_prei.t1
	Bv6_128210_fjig.t1	Bv9_217210_wxcq.t1	Bv5_102880_tigs.t1	Bv4_090190_mmjy.t1	Bv4_088110_efqj.t1	Bv8_190390_sszj.t1	Bv8_190720_fjks.t1	Bv8_194120_cudd.t1	Bv5_103930_rote.t1	Bv1_016060_ayyz.t1	Bv1_000870_grrg.t1	Bv_011770_kkxs.t1	Bv6_132820_uxzi.t1	Bv9_206140_tayh.t1	Bv_013840_ryiq.t1	Bv4_087020_mefi.t1	Bv4_092110_sczr.t2	Bv8_183770_ezfz.t1	Bv4_087800_tgkz.t1	Bv4_076020_jxxk.t1	Bv9_210890_xste.t1	Bv6_151570_ymdg.t1	Bv9_211650_jxhp.t1	Bv5_116130_fogg.t1	Bv2_026750_rqeg.t1	Bv9_203410_hcfp.t1	Bv4_095810_ippo.t1	Bv_002030_yxkc.t1	Bv8_190910_kdwr.t1	Bv1_020250_pmhw.t1	Bv9_213930_dqzh.t1	Bv6_128620_usqp.t1	Bv7_169380_pwoh.t1	Bv_014790_cidx.t1
	Bv4_076890_mpor.t1	Bv6_130600_orfq.t1	Bv2_032090_pzgq.t1	Bv7_165430_fyrj.t1	Bv6_155490_cimk.t1	Bv2_023490_sdeu.t1	Bv_014700_rayx.t1	Bv1_011790_qnzs.t1	Bv3_049030_urrg.t1	Bv6_127600_uqmh.t1	Bv6_146140_sqpm.t4	Bv5_103030_anmg.t1	Bv3_065250_doxn.t1	Bv6_140780_uxki.t1	Bv4_081420_cmey.t1	Bv6_136430_hjrc.t1	Bv_004960_nftt.t1	Bv_014700_rayx.t1	Bv1_013960_dxci.t1	Bv2_035400_pdae.t1	Bv2_034930_mnuh.t1	Bv8_185080_jgfo.t1	Bv4_091780_tncr.t1	Bv8_200800_azaz.t1	Bv7_178210_cpiz.t1	Bv4_083130_ukfn.t1	Bv9_204020_mzyp.t1	Bv_013110_okxw.t1	Bv4_072170_mkyk.t2	Bv6_135830_qycm.t1	Bv8_191600_erxz.t2	Bv6_150390_satn.t1	Bv9_226000_izax.t1	Bv7_161620_ddad.t1
	Bv4_076010_mygc.t1	Bv9_208900_gijo.t1	Bv3_070450_fmdw.t1	Bv1_019120_yrhm.t1	Bv4_087350_cdrr.t1	Bv7_180640_paif.t1	Bv1_006090_iyhr.t1	Bv4_071460_ztpw.t1	Bv5_110410_qmep.t1	Bv8_182450_hisu.t1	Bv7_160440_owiq.t1	Bv7_178500_eosp.t1	Bv7_157400_wayh.t1	Bv_011460_ojrs.t1	Bv8_191390_hcgd.t1	Bv2_025370_ughh.t1	Bv7_160760_opjr.t1	Bv6_149540_qmwd.t1	Bv2_029370_kqsm.t1	Bv5_113100_keio.t1	Bv_000670_mfgu.t1	Bv5_122990_udpt.t1	Bv5_126860_jrqp.t2	Bv9_223710_otak.t1	Bv5_099390_wrjp.t1	Bv1_007790_iasp.t1	Bv2_024240_apyt.t1	Bv7_180810_wcdf.t1	Bv4_072170_mkyk.t1	Bv1_020530_anpy.t1	Bv2_044730_sqcf.t1	Bv7_171040_znju.t1	Bv6_134740_guat.t1	Bv5_103700_arzr.t1
	Bv1_021950_mggg.t1	Bv1_011340_dsoj.t1	Bv4_085970_ctip.t1	Bv3_062710_wdck.t1	Bv2_039640_mdfo.t1	Bv5_121030_cxxx.t2	Bv7_169910_kqmk.t1	Bv1_019700_yzuj.t3	Bv5_097930_juac.t1	Bv3_051950_hhqo.t1	Bv7_161560_srhx.t1	Bv3_069970_pxnf.t1	Bv2_026470_iksn.t1	Bv1_002550_ptkg.t1	Bv9_217050_acha.t1	Bv9_221570_oncs.t1	Bv6_130400_nqyz.t1	Bv5_111080_sras.t1	Bv5_100350_myee.t1	Bv4_094980_ecsk.t1	Bv3_051950_hhqo.t1	Bv6_149470_mieh.t1	Bv_009700_qpiw.t1	Bv2_036390_yaop.t1	Bv5_120480_xdko.t1	Bv2_037550_faxh.t1	Bv5_110280_pzer.t1	Bv_004430_srsc.t1	Bv_003230_gqnd.t1	Bv4_083290_smzt.t1	Bv4_071480_kmyp.t1	Bv7_171930_dtjm.t1	Bv4_075860_fjwz.t1	Bv3_069360_rfup.t1
	Bv9_217970_opsy.t1	Bv5_100040_jwqa.t1	Bv_011820_tyra.t1	Bv5_103400_iegw.t1	Bv2_034550_mcjw.t1	Bv5_121030_cxxx.t1	Bv7_174920_fxrg.t1	Bv6_138370_eghx.t1	Bv5_102780_qjiz.t1	Bv5_110010_oaxz.t1	Bv6_151410_rtzw.t3	Bv6_134140_guwn.t2	Bv7_178910_dohw.t1	Bv2_030240_zjsi.t1	Bv5_122340_gsnu.t1	Bv3_053440_jdfa.t1	Bv8_201110_mqon.t1	Bv2_025630_ghsd.t2	Bv_013020_uwhf.t1	Bv6_153180_fgrg.t1	Bv2_037800_hixu.t1	Bv_009340_rcxi.t1	Bv_006330_wugu.t1	Bv7_160850_krfn.t1	Bv2_042740_ycfq.t1	Bv3_067580_ukqh.t1	Bv9_204030_sqnz.t1	Bv9_207260_kiyi.t1	Bv6_137970_zweq.t1	Bv3_054730_qndh.t1	Bv2_031160_fxkg.t1	Bv8_199400_ocmz.t1	Bv5_100570_pxhq.t1	Bv7_173500_qisx.t1
	Bv9_219400_jqpq.t1	Bv5_106430_tsjj.t2	Bv1_019430_ahxx.t2	Bv1_003370_nxxs.t1	Bv1_006090_iyhr.t1	Bv2_041430_ujgf.t1	Bv3_058980_dyac.t1	Bv8_181610_isxs.t1	Bv7_160860_mxny.t1	Bv5_109710_mfgh.t1	Bv9_217730_aixa.t1	Bv6_153200_hyqn.t1	Bv3_061410_sxdi.t1	Bv8_194480_wpae.t1	Bv7_160410_tdtd.t1	Bv2_029670_gtkk.t1	Bv9_209520_ymfx.t2	Bv1_017860_eoqf.t1	Bv_012000_yknj.t1	Bv7_161680_rmuj.t1	Bv1_021360_zess.t1	Bv4_072000_hjgf.t1	Bv3_068120_reax.t1	Bv7_157260_frrk.t1	Bv9_223280_ytkg.t1	Bv3_053470_jhre.t1	Bv1_015150_ihwg.t1	Bv5_105710_zaas.t2	Bv4_084330_ugoh.t1	Bv5_116240_rrxx.t1	Bv6_129600_iugy.t1	Bv_015830_cuqd.t1	Bv8_196170_eqiw.t1	Bv5_102420_sxsu.t1
	Bv7_158830_adwa.t1	Bv5_121020_znma.t1	Bv7_160620_koxw.t1	Bv4_082430_pdep.t1	Bv_012740_yzru.t1	Bv7_168240_dacu.t1	Bv7_177800_jyeq.t1	Bv7_168650_jfwy.t1	Bv5_104820_tzky.t2	Bv6_130490_iccr.t1	Bv3_067430_gtkp.t1	Bv5_122660_aamd.t1	Bv9_217700_uxmk.t1	Bv4_089120_deet.t1	Bv5_121180_yxdi.t1	Bv7_176060_gpda.t1	Bv1_022370_nqrd.t2	Bv6_128230_wedr.t1	Bv9_211260_pxet.t1	Bv_013090_tsop.t1	Bv4_087320_qyoc.t1	Bv2_042350_ffyz.t1	Bv1_009310_kodd.t1	Bv_015770_coka.t1	Bv4_073680_fnda.t1	Bv2_047050_skje.t1	Bv4_073780_mxoe.t2	Bv2_025460_xhyw.t1	Bv8_201740_xxhc.t1	Bv6_135790_ozeh.t1	Bv1_007290_jjmy.t1	Bv3_068840_uxcz.t1	Bv2_024810_fijm.t1	Bv_002750_jnue.t1
	Bv_001340_hitp.t1	Bv7_176830_aktj.t1	Bv7_160620_koxw.t2	Bv8_187380_arjr.t1	Bv6_131020_ichg.t1	Bv6_127600_uqmh.t1	Bv6_130200_qwix.t1	Bv_015640_ptsp.t1	Bv9_212670_qkur.t1	Bv4_076510_jyhw.t1	Bv1_007770_ztcd.t1	Bv8_196690_huyh.t1	Bv5_120880_hsrw.t1	Bv7_169650_xmjj.t1	Bv_011080_rgnn.t1	Bv1_007590_tpxd.t1	Bv8_181310_pegf.t1	Bv1_007160_dean.t1	Bv5_104490_oqaq.t1	Bv6_132000_ktsq.t1	Bv2_041060_zmwm.t1	Bv2_046860_ofna.t1	Bv_010840_wngr.t1	Bv5_101090_kecq.t1	Bv4_074170_uanz.t1	Bv4_079060_eons.t1	Bv9_224440_skoj.t1	Bv2_025460_xhyw.t2	Bv5_115800_yesy.t1	Bv3_055920_xsqm.t1	Bv5_100010_onxe.t1	Bv5_116540_xooz.t1	Bv4_087650_insq.t1	Bv2_029130_masy.t1
	Bv4_088310_wsns.t1	Bv5_117660_hnza.t1	Bv8_190180_ktgn.t1	Bv5_126480_ogfk.t1	Bv9_214460_hfux.t1	Bv5_120900_pkmg.t1	Bv2_043990_ukxy.t1	Bv5_122520_ndnw.t1	Bv7_167130_kugn.t1	Bv7_159030_rtqt.t1	Bv6_143440_gkuu.t1	Bv8_182510_nayc.t1	Bv9_209040_yxox.t1	Bv6_152950_ntyt.t2	Bv6_136780_rzjz.t1	Bv3_058240_tuaj.t1	Bv4_080990_qcyn.t1	Bv3_050860_dqwn.t1	Bv1_012390_utfq.t1	Bv2_024080_gqok.t1	Bv4_090710_jgof.t1	Bv6_156420_yprq.t1	Bv8_192370_twrh.t1	Bv4_086210_gfez.t1	Bv_005070_jjst.t1	Bv4_079060_eons.t2	Bv_006460_trdy.t1	Bv5_100850_mhxh.t1	Bv9_215390_firz.t1	Bv6_152360_odax.t1	Bv8_202150_rqoa.t1	Bv2_032850_kfho.t1	Bv_000770_hhom.t1	Bv5_115850_noha.t1
	Bv7_178510_adqf.t1	Bv3_053760_pgry.t1	Bv1_006530_jagy.t1	Bv5_126480_ogfk.t2	Bv5_121450_ppxf.t1	Bv5_100930_ycpu.t1	Bv4_091870_mywf.t1	Bv1_019600_qtnn.t2	Bv7_162080_znip.t1	Bv7_169920_oape.t1	Bv6_138890_erjw.t1	Bv8_196600_yppf.t1	Bv5_111690_mgfd.t1	Bv_008120_rqgn.t1	Bv8_187260_yjdr.t1	Bv6_133340_zkhw.t1	Bv3_060690_nfdu.t1	Bv3_064160_ypjx.t1	Bv2_024360_tokx.t1	Bv6_129670_nmzd.t1	Bv_010270_ngxg.t1	Bv9_217220_zwkr.t1	Bv2_026430_swhg.t1	Bv6_141650_diah.t1	Bv5_107250_xoga.t1	Bv1_011460_nxhk.t1	Bv7_158760_rhtf.t1	Bv4_079860_qtuq.t1	Bv1_016590_xixz.t2	Bv_015130_fiuq.t1	Bv2_041700_thoh.t1	Bv5_126930_wpkz.t1	Bv_000110_askk.t1	Bv_014340_jiya.t2
	Bv9_219400_jqpq.t2	Bv3_051410_xogi.t1	Bv9_225880_wsne.t1	Bv8_185190_wyik.t1	Bv9_217740_uajm.t1	Bv2_024940_dkrj.t1	Bv9_226050_djpm.t1	Bv3_065330_zyca.t1	Bv9_205870_uzrz.t1	Bv5_100570_pxhq.t1	Bv2_045480_fsfp.t1	Bv7_171640_akwm.t1	Bv1_012830_aofx.t1	Bv2_032760_rmmt.t1	Bv2_031650_ddui.t1	Bv5_101050_ghmz.t2	Bv2_044660_iawq.t2	Bv3_051650_tjdk.t1	Bv6_140900_ptsg.t1	Bv9_216400_imac.t1	Bv4_073310_dhzt.t1	Bv_003500_soff.t1	Bv2_036070_guxr.t1	Bv1_005140_cqsw.t1	Bv9_214290_cnuf.t1	Bv2_045790_dnrg.t1	Bv9_206580_agtp.t1	Bv5_103210_piuk.t1	Bv2_040130_usnd.t1	Bv2_027730_zjjj.t1	Bv_008250_sqhn.t1	Bv2_029760_imrn.t1	Bv3_061810_mtco.t1	Bv2_045260_zeog.t1
	Bv6_128000_kmaz.t1	Bv6_140340_hwtk.t1	Bv4_089380_ywut.t1	Bv1_003170_mhyy.t1	Bv4_084390_hsqf.t1	Bv7_175720_xxez.t1	Bv8_199110_cuct.t1	Bv8_184360_ryex.t1	Bv6_131440_agux.t1	Bv4_086630_jtif.t1	Bv6_149110_dpky.t1	Bv3_052950_qkjk.t1	Bv9_222520_gofj.t2	Bv7_159060_siqt.t1	Bv7_157050_xfqh.t1	Bv2_047550_rcdh.t1	Bv2_044660_iawq.t1	Bv7_174920_fxrg.t1	Bv3_056240_yegx.t1	Bv1_008960_gomt.t1	Bv3_065160_gnuh.t1	Bv5_116560_mfap.t1	Bv4_081940_ocyp.t2	Bv7_157730_wzhn.t1	Bv3_065190_zeop.t1	Bv7_175130_rooy.t1	Bv4_076630_mrxe.t1	Bv2_046830_uhac.t2	Bv6_128570_dttu.t1	Bv5_120630_zrwq.t1	Bv2_040030_yrwh.t1	Bv3_065650_cthk.t1	Bv6_127670_ryze.t1	Bv5_114420_kcwp.t1
	Bv1_022560_cmss.t1	Bv2_033520_zzhr.t1	Bv5_097680_kkdi.t1	Bv1_005980_yzzj.t1	Bv8_181530_fpga.t1	Bv3_063240_yfkf.t1	Bv4_092320_ifoe.t1	Bv1_005980_yzzj.t1	Bv8_182550_kstq.t1	Bv3_070280_hkfi.t1	Bv4_095790_kscz.t1	Bv6_144790_xrfr.t1	Bv9_207150_qsws.t1	Bv8_190310_kiig.t1	Bv4_076220_ewfn.t1	Bv1_005420_eaoi.t1	Bv5_122480_opoc.t1	Bv1_002330_huch.t1	Bv5_116400_jcwu.t1	Bv6_128160_pdtd.t1	Bv3_054570_ronj.t1	Bv4_073470_iswc.t1	Bv4_081950_zzuf.t1	Bv3_060670_wptr.t1	Bv3_057380_nfxw.t1	Bv2_041380_ttho.t1	Bv6_151260_wgat.t1	Bv4_072640_xckh.t1	Bv2_025160_dcyu.t2	Bv8_184930_cshk.t1	Bv2_042610_cemu.t1	Bv6_132490_yjsi.t1	Bv1_006900_adqt.t1	Bv6_150140_omea.t1
	Bv5_115020_fqyr.t1	Bv6_141170_gsqp.t1	Bv4_073690_gzoz.t1	Bv3_061390_cuum.t1	Bv8_189990_jkdy.t1	Bv7_171090_mifu.t1	Bv2_045090_fuxx.t1	Bv7_177730_wwfe.t1	Bv9_220300_mzaj.t1	Bv6_133830_crxq.t1	Bv1_014970_jqyp.t1	Bv1_014540_dcjn.t1	Bv6_155390_eufm.t1	Bv7_159750_dsrt.t1	Bv1_019610_qtfp.t1	Bv6_129180_hszz.t1	Bv5_123470_hqum.t1	Bv9_211520_yjxi.t1	Bv8_194310_hjap.t2	Bv7_176460_ajqf.t1	Bv1_012930_kpni.t1	Bv4_097600_uxef.t1	Bv5_109820_hfsw.t1	Bv9_217970_opsy.t1	Bv4_072440_ewah.t1	Bv7_180500_pkix.t1	Bv1_010460_sddh.t1	Bv3_053580_yyih.t1	Bv2_025160_dcyu.t1	Bv6_149640_good.t1	Bv1_002590_nyks.t1	Bv5_124630_jpsz.t1	Bv8_194430_ppia.t1	Bv9_203960_uxns.t1
	Bv6_140610_ffow.t1	Bv1_019600_qtnn.t1	Bv3_052870_qtjx.t1	Bv8_199390_gudt.t1	Bv3_055940_jqdy.t1	Bv3_050970_mqsu.t1	Bv1_019110_qkqw.t1	Bv_015050_qoih.t2	Bv3_049860_psyj.t1	Bv8_189380_sppc.t1	Bv1_005440_xqwr.t1	Bv6_141580_ozim.t1	Bv9_206650_rmjd.t2	Bv2_025690_cqua.t1	Bv_011870_oogj.t1	Bv4_078940_oeac.t1	Bv5_116620_egnq.t1	Bv5_121510_iogq.t1	Bv6_151250_nkyw.t1	Bv5_127100_setf.t1	Bv4_072390_ztzm.t1	Bv4_072000_hjgf.t2	Bv4_085820_ihek.t1	Bv9_225900_ntwt.t1	Bv5_098060_ztie.t1	Bv6_132050_qdna.t1	Bv4_073320_tcog.t1	Bv4_072720_ohdu.t1	Bv2_044260_yyyp.t2	Bv9_224300_ttcr.t1	Bv5_119860_yrix.t1	Bv9_209470_cqmp.t2	Bv1_001410_osza.t1	Bv9_223910_zggi.t1
	Bv2_030050_fnzz.t1	Bv1_019600_qtnn.t2	Bv1_014860_zcyp.t1	Bv4_090290_ooku.t1	Bv9_222320_yqeq.t1	Bv8_185950_rpwf.t1	Bv6_151560_tgpf.t1	Bv4_079260_dpct.t1	Bv3_049210_qnid.t1	Bv7_166560_wifs.t1	Bv2_035570_jijn.t1	Bv5_117760_jceh.t1	Bv3_063200_qgjf.t1	Bv5_122320_gwyk.t1	Bv8_199600_sudy.t1	Bv_009340_rcxi.t1	Bv_006330_wugu.t1	Bv9_204760_iuup.t1	Bv5_109920_wtzp.t1	Bv1_005650_iegz.t1	Bv9_209530_aktr.t1	Bv7_171420_dcuk.t1	Bv9_210510_hxxh.t2	Bv8_201450_wmys.t1	Bv8_193650_pucr.t2	Bv1_019030_hnac.t1	Bv5_125240_pjur.t1	Bv3_064840_xfga.t1	Bv2_044260_yyyp.t1	Bv7_171640_akwm.t1	Bv6_149160_jraq.t1	Bv8_198340_syfe.t1	Bv1_008470_hgmo.t1	Bv9_209700_nmhj.t1
	Bv2_024500_spqo.t1	Bv6_151340_hxeu.t1	Bv9_219790_magf.t1	Bv2_027190_nsgm.t1	Bv5_122810_ypwf.t1	Bv_003160_zgho.t1	Bv9_214750_icra.t1	Bv2_041060_zmwm.t1	Bv6_135870_dqdd.t1	Bv6_130450_umcu.t1	Bv8_186410_rtos.t1	Bv3_067420_kppk.t1	Bv7_176750_ktpy.t1	Bv6_152950_ntyt.t1	Bv2_033700_csii.t1	Bv5_112720_fuem.t1	Bv8_181310_pegf.t2	Bv4_096800_uhom.t1	Bv1_019800_jwmr.t1	Bv7_170050_zqes.t1	Bv_014580_mzgg.t1	Bv8_198380_ihoy.t1	Bv4_081220_zwet.t1	Bv7_157710_eowm.t1	Bv7_165610_outk.t1	Bv2_024960_gfof.t1	Bv7_174210_fyxz.t1	Bv5_099840_spmi.t1	Bv8_189230_judk.t1	Bv8_186290_ihzi.t1	Bv9_207370_kniq.t3	Bv9_209470_cqmp.t1	Bv5_116170_dqnj.t1	Bv3_050830_dzhe.t1
	Bv4_087080_qfyd.t1	Bv3_069230_gakn.t1	Bv4_078700_xtwc.t2	Bv3_063420_jqsz.t1	Bv9_204790_fsqd.t1	Bv3_062710_wdck.t1	Bv5_118790_iqgp.t1	Bv1_016470_sodn.t1	Bv3_058380_dqyp.t1	Bv1_011820_edrr.t1	Bv9_224760_udzk.t1	Bv6_127340_nays.t1	Bv2_044950_uioo.t1	Bv5_107340_uput.t1	Bv1_006690_gcmj.t1	Bv7_160180_ozmo.t1	Bv_009220_ijcy.t1	Bv3_067180_ykdh.t1	Bv9_208940_mpgj.t1	Bv3_050650_wehj.t1	Bv4_074990_pnok.t1	Bv7_171080_nwpg.t1	Bv6_134190_iwje.t1	Bv8_186440_pouo.t1	Bv8_186810_hxso.t1	Bv5_113520_pkze.t1	Bv5_107550_mfas.t1	Bv3_067900_hruj.t1	Bv5_098540_edxf.t1	Bv6_146530_fepq.t2	Bv2_041710_oxeu.t1	Bv7_175150_yuax.t1	Bv4_088150_aiid.t1	Bv4_094150_zahq.t1
	Bv4_081820_kkdp.t1	Bv5_123390_quig.t1	Bv4_078700_xtwc.t1	Bv6_129380_msqq.t1	Bv9_206520_irex.t1	Bv4_079890_kzwa.t1	Bv2_043210_nsir.t1	Bv5_103400_iegw.t1	Bv8_202180_fnce.t1	Bv_031150_uwon.t1	Bv8_186080_teto.t1	Bv3_068420_wksi.t1	Bv9_213920_reke.t1	Bv3_061820_qofy.t1	Bv7_169490_drkt.t1	Bv2_031420_yqzx.t1	Bv2_047220_zjpj.t1	Bv9_222320_yqeq.t2	Bv3_067230_yueg.t1	Bv7_179750_ioho.t1	Bv6_132030_hofd.t1	Bv2_025660_hfmz.t1	Bv7_164430_cyij.t1	Bv6_151130_jrcw.t1	Bv2_027230_ayfk.t1	Bv8_190660_iuxp.t1	Bv8_196170_eqiw.t1	Bv3_067900_hruj.t2	Bv7_157890_zsir.t1	Bv7_158570_fdqt.t1	Bv2_031820_ftgj.t1	Bv6_129550_qykn.t1	Bv1_019610_qtfp.t1	Bv9_214240_nnmu.t1
	Bv6_135820_euqw.t1	Bv_015050_qoih.t1	Bv7_178500_eosp.t1	Bv1_023110_zkrg.t1	Bv9_207880_uruh.t1	Bv4_091930_uffm.t1	Bv4_072860_tkmu.t1	Bv8_192630_anyr.t2	Bv3_067410_pxzt.t1	Bv_000770_hhom.t1	Bv3_054180_pcrr.t1	Bv_038390_gqke.t1	Bv1_009940_hnpo.t1	Bv9_211720_muej.t1	Bv7_174160_nend.t1	Bv9_203980_yzjw.t1	Bv2_045710_hsew.t1	Bv1_018220_rjut.t3	Bv5_121120_roao.t1	Bv9_211620_xusp.t1	Bv2_044160_merq.t1	Bv1_002730_fdwr.t1	Bv_018430_yhwk.t1	Bv_001050_dstn.t1	Bv2_032180_jtey.t1	Bv1_008430_dfrh.t1	Bv7_172370_kdnc.t1	Bv1_016360_qygp.t1	Bv9_210670_faih.t1	Bv5_107430_tpik.t1	Bv7_158260_xfnc.t1	Bv5_114700_kujg.t1	Bv9_218090_gezu.t1	Bv7_175710_whii.t1
	Bv6_138580_edxy.t2	Bv2_033530_uyts.t1	Bv5_121510_iogq.t1	Bv5_109540_mqos.t1	Bv3_062140_mjja.t1	Bv1_001040_xizw.t1	Bv_006420_igzt.t1	Bv8_192630_anyr.t1	Bv5_109750_gffr.t1	Bv4_093980_hrrf.t1	Bv3_069140_cxzq.t1	Bv6_127510_nzic.t1	Bv7_158200_ynof.t1	Bv9_205790_kwez.t1	Bv5_098090_gous.t1	Bv7_163190_kgqm.t1	Bv6_135400_doij.t1	Bv8_191040_drte.t1	Bv6_147760_cpct.t1	Bv6_140230_dohc.t1	Bv_004070_xypg.t1	Bv1_013980_fgzg.t1	Bv_018430_yhwk.t2	Bv6_153740_tcnp.t1	Bv9_217820_gorc.t1	Bv8_193240_qcgw.t1	Bv6_152870_furk.t1	Bv3_068600_rzac.t1	Bv3_050400_dcck.t3	Bv6_147830_zjgn.t1	Bv2_046600_nsyu.t1	Bv2_027290_turx.t1	Bv9_225700_rkwt.t1	Bv7_173030_ehef.t1
	Bv8_183850_oohj.t1	Bv5_098070_znsg.t1	Bv1_017860_eoqf.t1	Bv4_073310_dhzt.t1	Bv9_219780_srym.t1	Bv2_025170_ehai.t1	Bv8_199860_mdzh.t1	Bv5_117320_tihf.t1	Bv9_220870_zffs.t1	Bv_013150_xypt.t1	Bv4_097100_oxei.t1	Bv8_189990_jkdy.t1	Bv3_069850_woai.t1	Bv7_173850_qioi.t1	Bv5_125240_pjur.t1	Bv5_115800_yesy.t1	Bv5_126860_jrqp.t2	Bv6_147870_hueg.t1	Bv_007080_cjuy.t1	Bv4_087510_pjsf.t1	Bv2_036960_kenr.t1	Bv5_104820_tzky.t2	Bv1_007760_xuxq.t1	Bv7_175660_rzzu.t1	Bv5_120880_hsrw.t1	Bv4_096150_cgjw.t1	Bv5_115620_zsex.t1	Bv7_175380_kogp.t1	Bv_006130_usye.t1	Bv6_135800_oesc.t1	Bv7_166990_hfwh.t1	Bv7_158670_nwku.t1	Bv5_124990_mqcj.t1	Bv4_076590_spug.t2
	Bv9_225190_hseh.t1	Bv7_160270_pryn.t1	Bv3_054720_ardn.t1	Bv9_221420_ohea.t1	Bv8_183910_sjpm.t1	Bv2_041600_hwqq.t1	Bv9_214500_cdjk.t1	Bv3_053760_pgry.t1	Bv7_173950_zudz.t1	Bv4_079890_kzwa.t1	Bv2_036460_uuxn.t1	Bv4_094330_juiz.t1	Bv5_114410_ajpk.t1	Bv5_120370_zigj.t1	Bv3_063240_yfkf.t1	Bv_009570_ecew.t2	Bv1_017790_ucok.t1	Bv1_008270_onix.t2	Bv5_101210_ujhx.t1	Bv8_197530_spet.t1	Bv4_082180_zgyy.t1	Bv1_004560_yjfk.t1	Bv8_184360_ryex.t1	Bv9_207840_wmqz.t1	Bv5_110180_yyjz.t1	Bv5_120110_jwon.t1	Bv1_012850_jwke.t1	Bv1_003640_tkfj.t1	Bv6_155460_rmjw.t3	Bv6_146530_fepq.t1	Bv3_059940_hmgk.t1	Bv9_225250_zzij.t1	Bv2_037510_aqxy.t1	Bv5_122920_awds.t1
	Bv6_134920_pwcj.t1	Bv1_004330_arou.t1	Bv6_152780_xzsi.t1	Bv3_053840_aofp.t1	Bv8_196950_wdrr.t1	Bv4_086230_okdj.t1	Bv4_076060_thtr.t1	Bv_017900_ahta.t1	Bv8_182170_unag.t4	Bv5_125570_cukc.t2	Bv6_143680_qhfu.t1	Bv4_078870_hrqu.t1	Bv2_039660_pewg.t1	Bv_002290_zhyu.t2	Bv3_066710_egei.t2	Bv4_077100_kaci.t1	Bv8_194330_xwnf.t1	Bv9_220870_zffs.t1	Bv7_174420_caqy.t1	Bv_007790_afup.t1	Bv4_086080_iwtd.t1	Bv2_043660_rchx.t1	Bv6_130870_yutf.t1	Bv6_131140_qtao.t3	Bv4_089530_eizw.t1	Bv5_106120_cjeh.t1	Bv2_030430_eqwf.t1	Bv5_119280_uxzc.t1	Bv6_136450_zgik.t1	Bv3_068280_yfqy.t2	Bv2_044560_nuxd.t1	Bv3_067540_tgpq.t1	Bv2_034920_dioq.t1	Bv8_194520_eojt.t1
	Bv_010520_hgdg.t1	Bv4_073780_mxoe.t1	Bv6_152780_xzsi.t2	Bv3_053840_aofp.t2	Bv6_139430_qxsn.t1	Bv7_169380_pwoh.t1	Bv_001320_mryz.t1	Bv5_125020_pjpi.t1	Bv3_054710_wwpc.t1	Bv7_169080_scmp.t1	Bv7_162980_fgyg.t1	Bv8_182690_nphz.t1	Bv5_102540_koru.t1	Bv8_197920_ekmt.t1	Bv6_152150_zihz.t1	Bv9_214240_nnmu.t1	Bv1_000080_ayqs.t1	Bv8_181780_zdcc.t1	Bv8_194380_dfuo.t1	Bv4_085870_gcms.t1	Bv7_175950_ffmt.t1	Bv5_124590_entf.t1	Bv4_081940_ocyp.t1	Bv1_007160_dean.t1	Bv5_104390_kszn.t1	Bv2_027590_uyzx.t1	Bv2_034930_mnuh.t1	Bv4_078040_ouej.t1	Bv5_122690_atny.t1	Bv_008430_qdfk.t1	Bv9_218010_wffu.t1	Bv5_126630_ehhd.t1	Bv2_034930_mnuh.t1	Bv1_016910_stgy.t1
	Bv1_018780_jjpk.t1	Bv2_033250_qcpx.t1	Bv1_001270_xkhk.t1	Bv4_075740_onqg.t1	Bv8_202140_fxkd.t1	Bv9_226000_izax.t1	Bv2_043750_dfpy.t1	Bv6_138820_zrmw.t1	Bv4_071420_wysg.t1	Bv4_073780_mxoe.t1	Bv6_131780_uxzh.t1	Bv4_085560_kqcc.t1	Bv3_068730_nffr.t1	Bv8_197920_ekmt.t2	Bv7_175080_oshw.t1	Bv9_211550_uama.t1	Bv5_126860_jrqp.t1	Bv4_077950_drsg.t1	Bv7_173790_iwno.t1	Bv2_047660_oetn.t1	Bv6_149900_ooqf.t1	Bv6_144720_eykz.t1	Bv1_017790_ucok.t1	Bv6_149060_fmfu.t1	Bv9_207150_qsws.t1	Bv8_201760_fqjo.t1	Bv4_088950_cddu.t1	Bv9_220590_ugew.t1	Bv7_158400_weiz.t1	Bv9_208350_kqoy.t1	Bv5_104700_yimd.t1	Bv2_028180_fcea.t1	Bv_000670_mfgu.t1	Bv_000100_hjnd.t1
	Bv8_200650_hzrh.t1	Bv1_009350_zaew.t1	Bv_014320_zzuu.t1	Bv_010780_aihi.t1	Bv9_205890_nwnt.t1	Bv6_134740_guat.t1	Bv4_083780_pjwp.t1	Bv4_089350_zakh.t1	Bv9_218220_kaca.t1	Bv1_011790_qnzs.t1	Bv5_123580_mnrx.t1	Bv6_141400_trjt.t1	Bv2_025780_mixi.t1	Bv4_080440_cxgd.t1	Bv9_218030_cory.t1	Bv6_131290_aynn.t1	Bv8_187780_acum.t2	Bv4_072470_sygx.t1	Bv2_033750_mkyn.t3	Bv_001550_hzdz.t1	Bv1_020020_dmnk.t1	Bv3_050820_rnoq.t1	Bv7_172220_fhnq.t1	Bv_008150_pfms.t1	Bv1_006300_mwaa.t1	Bv2_034010_izgx.t1	Bv6_150840_zenp.t1	Bv4_079860_qtuq.t2	Bv3_070720_qekf.t1	Bv6_153760_pouk.t1	Bv7_161200_ieho.t1	Bv5_099510_pkxw.t1	Bv3_051950_hhqo.t1	Bv6_143260_qgzy.t1
	Bv9_211970_xkte.t1	Bv3_050460_zzqy.t1	Bv7_165890_mzaa.t2	Bv2_032920_more.t1	Bv6_142090_tskf.t1	Bv4_075860_fjwz.t1	Bv2_026490_tghm.t1	Bv_014220_dzey.t1	Bv3_069530_jufw.t1	Bv_014590_axdy.t2	Bv5_112680_otix.t1	Bv2_028520_soro.t1	Bv9_211920_pekg.t1	Bv5_118520_hgjc.t1	Bv_004690_fakf.t1	Bv8_199060_znkf.t1	Bv_009600_zhrh.t1	Bv1_021770_sdpm.t1	Bv8_184530_ytua.t1	Bv2_023890_wppw.t1	Bv9_209540_sjkn.t1	Bv7_158000_okid.t1	Bv1_016690_ifnu.t1	Bv1_015780_zezc.t1	Bv6_148560_jggh.t1	Bv4_096940_ykox.t1	Bv2_041590_swhy.t1	Bv7_161340_efaf.t1	Bv2_039380_qpct.t1	Bv2_029840_aqhf.t1	Bv1_007010_hamj.t1	Bv2_034650_iitw.t1	Bv2_037800_hixu.t1	Bv1_006140_dhsn.t1
	Bv3_060670_wptr.t1	Bv3_052460_ahhw.t1	Bv7_165890_mzaa.t1	Bv1_019490_rqky.t1	Bv9_204820_tjmz.t1	Bv5_100570_pxhq.t1	Bv2_026490_tghm.t2	Bv2_042790_cnzf.t1	Bv1_021770_sdpm.t1	Bv_014590_axdy.t1	Bv5_123950_ikkp.t1	Bv8_196710_htno.t1	Bv_016570_otsr.t1	Bv4_089030_msgy.t1	Bv8_198940_drws.t1	Bv6_147690_mghj.t1	Bv8_187780_acum.t1	Bv3_058380_dqyp.t1	Bv8_191860_nfed.t2	Bv2_046500_jhug.t1	Bv2_030080_tpty.t1	Bv7_175370_wxrn.t2	Bv2_039830_izox.t1	Bv1_015780_zezc.t2	Bv_026100_frpm.t1	Bv8_181900_nuhp.t1	Bv2_037920_asug.t1	Bv3_060580_smcc.t1	Bv5_118340_xaya.t1	Bv3_060770_yjaf.t1	Bv6_134500_ptzs.t1	Bv5_126750_qdaj.t1	Bv1_021360_zess.t1	Bv2_038540_rtwn.t1
	Bv4_088320_fwja.t1	Bv4_087710_dxdp.t1	Bv2_033160_tqyy.t1	Bv_010310_uhnk.t1	Bv4_076890_mpor.t1	Bv8_196170_eqiw.t1	Bv1_000210_pnqr.t1	Bv8_190480_ddzp.t1	Bv7_158560_dyhx.t1	Bv8_196200_qjnt.t2	Bv6_137120_aqwu.t2	Bv3_053290_oojs.t1	Bv9_225420_usqm.t1	Bv6_130440_kucd.t1	Bv4_073310_dhzt.t1	Bv8_186070_gxyw.t1	Bv1_023180_cadj.t1	Bv8_201450_wmys.t1	Bv8_191860_nfed.t1	Bv8_199640_cewg.t1	Bv_003250_arsd.t1	Bv7_175370_wxrn.t1	Bv4_096510_zyeg.t1	Bv1_022570_hieu.t1	Bv5_123270_aizp.t1	Bv9_224490_eaag.t1	Bv3_066750_ziig.t1	Bv_010580_ycip.t1	Bv5_105270_pyxg.t1	Bv8_199900_njsn.t1	Bv9_217390_nzak.t1	Bv1_015810_rnwz.t1	Bv4_087320_qyoc.t1	Bv8_197320_jsud.t2
	Bv7_157600_gerx.t1	Bv7_167440_jfxh.t1	Bv6_144350_tscg.t1	Bv1_004330_arou.t1	Bv8_197980_kyex.t1	Bv2_024810_fijm.t1	Bv6_129910_cmip.t1	Bv6_147450_cfhw.t1	Bv_012060_ktjx.t1	Bv8_196200_qjnt.t3	Bv6_151410_rtzw.t2	Bv8_201150_iute.t1	Bv9_222520_gofj.t1	Bv5_107060_aqaf.t1	Bv5_103400_iegw.t1	Bv4_079860_qtuq.t1	Bv5_112830_xnkw.t1	Bv5_117760_jceh.t1	Bv9_204750_oqwn.t1	Bv4_095310_mzch.t1	Bv1_010330_akxd.t1	Bv6_148130_mrmk.t1	Bv6_130530_chnx.t1	Bv6_138580_edxy.t2	Bv5_127020_aeij.t1	Bv9_203920_xdop.t1	Bv5_115610_eunc.t1	Bv4_073430_tehx.t1	Bv6_143680_qhfu.t1	Bv4_074500_xenn.t1	Bv1_009620_irrt.t1	Bv2_032500_ztjx.t1	Bv2_041060_zmwm.t1	Bv6_146510_ossn.t1
	Bv2_025620_cwua.t1	Bv6_150270_tccw.t1	Bv4_092540_frad.t1	Bv4_087440_twas.t1	Bv4_076010_mygc.t1	Bv4_087650_insq.t1	Bv2_039660_pewg.t1	Bv9_210630_jwys.t1	Bv9_204640_gcqh.t1	Bv8_196200_qjnt.t1	Bv7_162850_xszu.t1	Bv_016870_ntrs.t1	Bv2_041160_oudr.t1	Bv3_060270_htpk.t1	Bv2_042790_cnzf.t1	Bv2_044970_hhqr.t1	Bv_001580_erxn.t1	Bv1_020250_pmhw.t1	Bv5_114790_szwm.t1	Bv2_032680_imqz.t1	Bv9_202610_ptjh.t1	Bv3_057400_mdwu.t1	Bv_004960_nftt.t1	Bv2_026850_aizd.t1	Bv5_127020_aeij.t2	Bv4_082600_pzko.t1	Bv6_142380_juif.t1	Bv4_084480_wmre.t1	Bv2_035800_yane.t1	Bv_012060_ktjx.t1	Bv5_104390_kszn.t2	Bv8_199050_irsw.t1	Bv4_090710_jgof.t1	Bv5_112500_kgja.t2
	Bv7_166520_jxcy.t1	Bv6_131770_ahiq.t1	Bv2_034040_kizy.t1	Bv9_224050_cztm.t1	Bv5_117400_zxec.t1	Bv_000770_hhom.t1	Bv5_102500_ozdh.t1	Bv7_180640_paif.t1	Bv2_039850_uuqe.t1	Bv7_172410_wkeg.t1	Bv8_194340_httt.t1	Bv6_134140_guwn.t1	Bv6_149800_twmz.t1	Bv3_060930_onfe.t1	Bv1_005460_naex.t1	Bv4_073070_mtfw.t1	Bv4_086400_qomn.t1	Bv6_137940_tchs.t1	Bv5_122030_txkm.t1	Bv3_059680_euso.t1	Bv5_119870_zqtp.t2	Bv6_153300_kxex.t1	Bv5_105310_jiye.t2	Bv3_054500_giht.t1	Bv4_073880_jqoq.t1	Bv1_010910_dpdq.t1	Bv7_166670_maiz.t1	Bv2_033050_cscn.t1	Bv3_049430_uyyd.t1	Bv2_041970_uhog.t1	Bv1_006910_rqak.t1	Bv8_194630_eauc.t1	Bv_010270_ngxg.t1	Bv5_112500_kgja.t1
	Bv1_003970_izkj.t1	Bv_014570_mwee.t1	Bv2_034040_kizy.t2	Bv3_059060_hjgm.t1	Bv9_214500_cdjk.t1	Bv_000110_askk.t1	Bv6_141590_fxhq.t1	Bv7_171650_znyz.t1	Bv6_153850_hphz.t1	Bv9_220770_drcn.t1	Bv9_219520_hqqh.t1	Bv_013220_ctfu.t2	Bv8_190680_oogs.t1	Bv6_152930_rens.t1	Bv9_215220_naos.t1	Bv4_075610_zzxx.t1	Bv8_196130_qeeq.t1	Bv6_135830_qycm.t1	Bv7_173130_kpec.t1	Bv3_051520_isuq.t1	Bv8_185190_wyik.t1	Bv6_131720_jqqk.t1	Bv9_210280_zgxj.t1	Bv1_022510_rtqk.t1	Bv3_064680_oenm.t1	Bv2_046970_eomw.t1	Bv5_113010_ainf.t1	Bv5_098880_orhw.t1	Bv7_167110_zexo.t1	Bv3_050180_qhag.t1	Bv3_056100_xhcu.t1	Bv3_056420_qxch.t1	Bv4_073310_dhzt.t1	Bv3_064590_ezro.t1
	Bv4_088110_efqj.t1	Bv5_120900_pkmg.t1	Bv3_056470_akqt.t1	Bv4_080940_nqap.t1	Bv9_221170_mhoj.t1	Bv3_061810_mtco.t1	Bv9_220940_fqxg.t1	Bv6_127710_gepy.t1	Bv3_067150_nzaq.t3	Bv5_101820_ojox.t1	Bv6_144740_ggin.t1	Bv9_219650_uofe.t1	Bv1_007010_hamj.t1	Bv9_223530_dfch.t1	Bv1_013490_pfgp.t1	Bv5_122950_pgyw.t2	Bv_001280_cqrj.t1	Bv1_020530_anpy.t1	Bv4_072230_dsdr.t1	Bv6_142910_gcpz.t1	Bv9_204030_sqnz.t1	Bv7_158000_okid.t2	Bv4_087830_axmy.t1	Bv6_130340_yzrj.t1	Bv6_133460_fwgd.t1	Bv3_052980_yewh.t1	Bv5_119910_cjhh.t1	Bv_006940_mxka.t1	Bv3_055140_tjid.t1	Bv3_047970_syze.t1	Bv9_208380_iqka.t1	Bv7_171590_nfzf.t1	Bv3_065160_gnuh.t1	Bv6_146510_ossn.t2
	Bv7_158560_dyhx.t1	Bv4_095090_knhe.t1	Bv1_019110_qkqw.t1	Bv4_095810_ippo.t1	Bv1_016000_fwjp.t1	Bv6_127670_ryze.t1	Bv5_113660_ifwf.t1	Bv2_030330_wthm.t1	Bv7_174920_fxrg.t1	Bv6_152090_ezmc.t1	Bv2_032150_gxqw.t1	Bv2_028940_eyks.t1	Bv6_132190_arso.t1	Bv4_070910_qwod.t1	Bv8_190480_ddzp.t1	Bv3_057970_xsqa.t1	Bv_002540_fayj.t1	Bv4_083290_smzt.t1	Bv5_115680_wnjp.t1	Bv3_064850_sejw.t1	Bv9_217210_wxcq.t1	Bv8_195200_nxso.t1	Bv8_187780_acum.t2	Bv8_193100_qksz.t1	Bv9_222780_yeks.t1	Bv9_209130_eics.t1	Bv7_170200_zfta.t1	Bv5_116720_ises.t1	Bv8_195180_nson.t1	Bv3_069490_ieoe.t1	Bv9_213200_dzjk.t1	Bv3_070470_irch.t1	Bv3_054570_ronj.t1	Bv1_015530_npcq.t1
	Bv9_213110_jeoe.t1	Bv6_147250_cckg.t1	Bv_013360_irfm.t1	Bv4_083540_ezgc.t1	Bv9_206010_ndzq.t1	Bv1_006900_adqt.t1	Bv6_128510_aoiz.t1	Bv5_103080_zgue.t1	Bv6_148050_gcad.t1	Bv8_192610_ksfh.t1	Bv5_112680_otix.t2	Bv1_006920_hzyd.t1	Bv5_126180_kkia.t1	Bv4_083250_opzf.t1	Bv6_131450_fpap.t1	Bv6_145310_mqfw.t1	Bv5_112540_wnnc.t1	Bv3_054730_qndh.t1	Bv_000980_ejkk.t1	Bv3_051260_emgi.t1	Bv4_071030_qpdy.t1	Bv2_037120_efkg.t1	Bv7_161070_wfui.t1	Bv4_092210_gfug.t1	Bv9_206650_rmjd.t2	Bv6_155640_srmf.t1	Bv4_090190_mmjy.t1	Bv2_038300_ztiu.t1	Bv4_087940_yjiq.t1	Bv3_068280_yfqy.t1	Bv6_129570_pira.t1	Bv6_155070_zynx.t1	Bv1_012930_kpni.t1	Bv7_164700_dmzc.t1
	Bv8_186440_pouo.t1	Bv8_200230_sgns.t1	Bv6_134870_mpfw.t1	Bv9_218460_cdhq.t1	Bv1_018100_froc.t1	Bv8_194430_ppia.t1	Bv6_142350_edaq.t1	Bv3_059150_zokm.t1	Bv3_048180_itmk.t1	Bv7_162050_kzoe.t1	Bv_005110_zhcu.t1	Bv5_101220_gwan.t1	Bv4_078350_wwpx.t1	Bv4_083250_opzf.t2	Bv1_001580_oetf.t1	Bv5_109840_tuqj.t2	Bv2_024890_qqsu.t1	Bv5_116240_rrxx.t1	Bv1_000780_accp.t1	Bv5_113340_jfso.t1	Bv4_084630_mioq.t1	Bv_006710_gkqg.t1	Bv9_213160_nwfq.t1	Bv9_220940_fqxg.t1	Bv2_024430_fkgw.t1	Bv9_214050_kqfy.t1	Bv7_168220_tqgd.t1	Bv_010990_ngir.t1	Bv1_003490_qqms.t1	Bv6_134140_guwn.t3	Bv4_089050_xnaz.t1	Bv2_042020_fiyw.t1	Bv4_072390_ztzm.t1	Bv_029870_ypue.t1
	Bv6_135980_ejfm.t1	Bv8_187040_xyhf.t1	Bv2_039420_urip.t1	Bv5_116750_zqhy.t1	Bv2_044460_jkmm.t1	Bv1_001410_osza.t1	Bv6_128210_fjig.t1	Bv2_029430_xhxq.t1	Bv6_134090_eenr.t1	Bv6_138370_eghx.t1	Bv_001200_okuo.t1	Bv2_027330_hsik.t1	Bv8_186720_sdhx.t1	Bv2_037330_euyy.t1	Bv2_035280_hndn.t1	Bv8_189160_jhqh.t1	Bv6_134030_uxuh.t1	Bv6_135790_ozeh.t1	Bv2_024660_pyjn.t1	Bv5_119560_weiw.t1	Bv4_083230_mdeg.t1	Bv_023710_wrzs.t1	Bv_016050_jqaf.t2	Bv6_134140_guwn.t2	Bv6_132820_uxzi.t1	Bv3_065200_fiik.t1	Bv4_084600_cspk.t1	Bv7_170210_onnc.t1	Bv1_001820_ifrq.t1	Bv6_153190_ekzy.t1	Bv6_154970_rzrn.t1	Bv6_137880_cttw.t2	Bv9_209530_aktr.t1	Bv5_105820_ddrx.t1
	Bv2_032780_yuht.t1	Bv6_139340_xksu.t1	Bv6_134920_pwcj.t1	Bv7_173140_eexc.t1	Bv6_151700_epah.t1	Bv1_008470_hgmo.t1	Bv6_150560_caxm.t1	Bv6_132750_rrqz.t1	Bv4_088300_hgoc.t1	Bv_014580_mzgg.t1	Bv9_210780_meuj.t1	Bv_013220_ctfu.t1	Bv5_125470_cimm.t1	Bv9_224860_sdhd.t1	Bv4_088800_thfp.t1	Bv4_093760_qhwn.t1	Bv3_051300_dgug.t1	Bv3_055920_xsqm.t1	Bv9_221810_wprd.t1	Bv1_002540_sqcd.t1	Bv8_188330_dgxr.t1	Bv4_096660_dyig.t1	Bv2_044640_aqez.t2	Bv4_088310_wsns.t1	Bv_006930_iwfp.t1	Bv7_176070_odqk.t1	Bv9_218950_ywia.t1	Bv8_195040_grnc.t1	Bv3_065610_ujad.t1	Bv9_217930_tufz.t1	Bv8_184160_otfq.t1	Bv2_046380_tadx.t1	Bv_014580_mzgg.t1	Bv3_048270_cjgk.t1
	Bv5_111800_etpu.t1	Bv5_106430_tsjj.t1	Bv4_083780_pjwp.t1	Bv2_046880_hhdz.t1	Bv6_130340_yzrj.t1	Bv5_116170_dqnj.t1	Bv3_062180_naqo.t1	Bv5_102840_rcqt.t2	Bv5_099900_srep.t1	Bv1_000830_sskf.t1	Bv7_161560_srhx.t2	Bv8_184930_cshk.t1	Bv4_075270_cixt.t1	Bv8_201270_itun.t1	Bv5_120620_jphs.t2	Bv4_095600_demd.t1	Bv8_198010_iscp.t1	Bv8_181680_fsos.t1	Bv1_017480_jotp.t1	Bv2_030220_eyqr.t1	Bv5_119870_zqtp.t1	Bv4_085210_heme.t1	Bv9_217980_kstj.t1	Bv3_053940_xmdz.t1	Bv4_084110_dpdz.t1	Bv3_059680_euso.t1	Bv1_014380_jgnc.t1	Bv9_216100_txaw.t1	Bv7_175120_hrxs.t1	Bv1_015780_zezc.t2	Bv8_191680_fngc.t1	Bv7_175730_unnk.t1	Bv6_132030_hofd.t1	Bv3_070240_ynug.t1
	Bv6_150930_istk.t1	Bv3_066210_cetu.t1	Bv7_158690_wnsq.t1	Bv2_030890_yemo.t1	Bv8_183770_ezfz.t1	Bv4_088150_aiid.t1	Bv3_052950_qkjk.t1	Bv3_059070_zjko.t1	Bv1_006090_iyhr.t1	Bv6_153070_coxk.t1	Bv2_023760_mqjd.t1	Bv8_191040_drte.t1	Bv1_004760_yexk.t1	Bv2_043100_ehwi.t1	Bv5_120620_jphs.t1	Bv5_109840_tuqj.t1	Bv6_145450_yntc.t2	Bv2_027730_zjjj.t1	Bv5_106410_jenq.t1	Bv6_130750_nxum.t1	Bv8_192410_wcdy.t1	Bv_009640_agia.t1	Bv8_187780_acum.t1	Bv2_023650_hynn.t1	Bv3_059580_tthy.t1	Bv1_009290_cnou.t1	Bv5_116170_dqnj.t1	Bv6_140480_ygeh.t2	Bv1_003040_rakg.t1	Bv1_007930_awcw.t1	Bv6_138670_qaws.t1	Bv_004700_xatg.t1	Bv2_044160_merq.t1	Bv5_114360_rnau.t1
	Bv9_204960_kqjt.t1	Bv7_164100_fmpq.t1	Bv1_007160_dean.t1	Bv2_046480_yeyr.t1	Bv_014700_rayx.t1	Bv1_019610_qtfp.t1	Bv4_091370_wtjc.t1	Bv5_099730_wiot.t1	Bv_000930_crae.t1	Bv3_063220_kfcg.t1	Bv3_064840_xfga.t1	Bv6_140880_gatu.t1	Bv3_057000_koiz.t1	Bv8_187610_aduu.t1	Bv3_066590_ignp.t1	Bv7_174760_nyyw.t1	Bv2_035990_fyxk.t1	Bv5_120630_zrwq.t1	Bv_009740_uedk.t1	Bv9_207600_hktf.t1	Bv4_073780_mxoe.t1	Bv3_053500_xwyt.t1	Bv4_093810_hqth.t1	Bv_001370_wxdy.t1	Bv7_170150_cotq.t1	Bv5_125250_rgme.t1	Bv8_197590_iwjt.t1	Bv8_192280_wega.t1	Bv6_144510_fuip.t2	Bv3_053040_ipzk.t1	Bv6_154270_caup.t1	Bv2_041470_qgnu.t1	Bv1_003890_hmtq.t1	Bv6_140480_ygeh.t2
	Bv3_059010_nods.t1	Bv9_211410_kzca.t1	Bv4_072470_sygx.t1	Bv9_225180_ungj.t1	Bv6_149540_qmwd.t1	Bv9_218090_gezu.t1	Bv3_068400_ehmp.t1	Bv1_019600_qtnn.t1	Bv4_088580_aure.t1	Bv1_012930_kpni.t1	Bv4_089720_qhjc.t1	Bv6_138580_edxy.t1	Bv2_036810_hnnf.t1	Bv4_080700_zksa.t1	Bv7_174230_ztfm.t1	Bv5_102260_chwm.t1	Bv2_027900_dprt.t1	Bv8_184930_cshk.t1	Bv3_065210_izir.t1	Bv5_114500_grnu.t1	Bv1_011340_dsoj.t1	Bv1_007590_tpxd.t1	Bv4_093810_hqth.t2	Bv8_195470_uykj.t1	Bv6_135000_gapc.t1	Bv2_026980_ffuq.t1	Bv2_039490_xiud.t1	Bv8_197440_jnqo.t1	Bv6_144510_fuip.t1	Bv_005670_dspm.t1	Bv7_159170_oycn.t1	Bv5_121720_ojiy.t1	Bv_014570_mwee.t1	Bv4_094290_jgpp.t1
	Bv4_092030_ufci.t1	Bv2_042390_fhgn.t1	Bv6_148020_hcsq.t1	Bv4_087620_atdx.t1	Bv5_111080_sras.t1	Bv9_225700_rkwt.t1	Bv7_160080_xqpw.t1	Bv2_042150_qokz.t1	Bv9_214450_sfis.t1	Bv8_192410_wcdy.t1	Bv9_209620_ccoj.t1	Bv2_043360_mwmy.t1	Bv3_063470_oydq.t1	Bv7_175540_mdof.t1	Bv7_178990_eizu.t1	Bv4_079860_qtuq.t2	Bv8_200990_pqjh.t1	Bv6_149640_good.t1	Bv3_065050_kqqm.t1	Bv5_099430_qqci.t1	Bv5_107490_ocxj.t1	Bv5_108080_fmnw.t1	Bv9_225120_tnyq.t1	Bv3_053730_fcuq.t1	Bv2_040050_qpet.t1	Bv7_167080_zuwg.t1	Bv_004100_ujuf.t1	Bv4_078640_isux.t1	Bv5_100160_igqa.t1	Bv1_015780_zezc.t1	Bv6_149670_iqkq.t1	Bv7_179060_gtmk.t1	Bv_004070_xypg.t1	Bv8_183360_kerr.t1
	Bv_015770_coka.t1	Bv5_116340_pqrs.t1	Bv4_072910_tddg.t1	Bv2_033250_qcpx.t1	Bv2_025630_ghsd.t2	Bv5_124990_mqcj.t1	Bv5_098670_jerc.t1	Bv4_077710_mgas.t1	Bv4_082140_sftm.t1	Bv6_136780_rzjz.t1	Bv6_136190_cygi.t1	Bv9_209000_fazn.t1	Bv5_107780_ahot.t1	Bv5_097850_qmmk.t1	Bv1_003160_kchz.t1	Bv6_141500_fetn.t1	Bv4_091780_tncr.t1	Bv9_224300_ttcr.t1	Bv2_029900_mzjw.t1	Bv6_150540_fhmj.t1	Bv3_061850_gcfz.t1	Bv1_003830_xsti.t1	Bv2_025520_scpc.t1	Bv5_121450_ppxf.t1	Bv2_044710_ixdx.t1	Bv5_109740_tzuk.t1	Bv6_137060_qiui.t1	Bv2_023880_sqhz.t1	Bv4_085790_egcm.t1	Bv4_092540_frad.t1	Bv_006020_syfo.t1	Bv7_165820_uoos.t1	Bv4_082180_zgyy.t1	Bv9_203830_hejg.t2
	Bv1_003200_enju.t1	Bv6_155910_ttqf.t1	Bv_004730_eymh.t1	Bv2_043310_ppkn.t1	Bv1_017860_eoqf.t1	Bv2_037510_aqxy.t1	Bv3_070450_fmdw.t1	Bv_010780_aihi.t1	Bv5_116240_rrxx.t1	Bv4_072230_dsdr.t1	Bv7_177350_yaxh.t1	Bv6_149030_cndy.t1	Bv8_198060_czuu.t1	Bv7_157020_gyyw.t1	Bv7_170650_csxj.t1	Bv1_007590_tpxd.t2	Bv8_183430_faka.t1	Bv7_171640_akwm.t1	Bv3_066990_jrqm.t1	Bv9_218070_xnyk.t1	Bv1_015000_hyye.t1	Bv3_049370_adgp.t1	Bv8_202030_xrow.t1	Bv2_025620_cwua.t1	Bv2_028070_uprf.t1	Bv5_126320_ofqf.t1	Bv9_208850_yrcj.t1	Bv4_095210_pukd.t1	Bv9_218750_ekdw.t1	Bv3_054710_wwpc.t1	Bv2_024540_pymz.t1	Bv9_214420_dyyy.t1	Bv4_086080_iwtd.t1	Bv_013240_gpfq.t1
	Bv7_158010_kchi.t1	Bv9_203930_krxw.t1	Bv4_080200_djfp.t1	Bv2_026020_neqg.t1	Bv6_128230_wedr.t1	Bv2_034920_dioq.t1	Bv5_102880_tigs.t1	Bv1_004330_arou.t1	Bv9_216320_fxes.t1	Bv_007510_faer.t1	Bv4_081760_quft.t1	Bv9_206600_himo.t1	Bv4_088340_qgmd.t1	Bv7_169550_ummh.t1	Bv9_210470_dqdj.t1	Bv9_204120_hzfo.t1	Bv1_023070_kdsj.t1	Bv8_186290_ihzi.t1	Bv1_011940_pegs.t1	Bv9_203990_qamy.t1	Bv6_137270_awxh.t1	Bv1_020880_eeet.t1	Bv2_028480_henh.t1	Bv_018220_ofyc.t1	Bv9_206980_zzcc.t1	Bv6_133990_ankm.t1	Bv2_041600_hwqq.t1	Bv3_056070_puag.t3	Bv5_117500_imuf.t1	Bv9_207840_wmqz.t1	Bv6_151140_nhnw.t1	Bv_002090_jryj.t1	Bv7_175950_ffmt.t1	Bv3_068160_zufc.t1
	Bv3_061210_auoq.t1	Bv2_032020_juxo.t1	Bv4_083430_wfoh.t1	Bv2_026020_neqg.t2	Bv1_007160_dean.t1	Bv9_210890_xste.t1	Bv6_137410_jqmj.t1	Bv3_063410_ixst.t1	Bv_015290_jmrk.t1	Bv_010270_ngxg.t1	Bv4_095730_cshm.t1	Bv7_180740_skhs.t1	Bv1_015510_uinm.t1	Bv5_119270_mwaz.t1	Bv5_100490_ezwa.t1	Bv4_074670_pwzg.t1	Bv4_083460_yntd.t1	Bv6_146530_fepq.t2	Bv1_010810_zegc.t1	Bv9_225660_izwn.t1	Bv7_171770_njoz.t1	Bv9_205340_ncmj.t1	Bv4_093300_qxwj.t1	Bv1_016000_fwjp.t1	Bv9_202950_rner.t1	Bv3_066220_pzhu.t1	Bv6_146360_djfe.t1	Bv6_133930_cowj.t1	Bv5_119100_ajxo.t1	Bv4_078650_rzmp.t1	Bv7_164450_fttt.t2	Bv1_015310_widp.t1	Bv2_044850_wmqd.t1	Bv5_120960_pdut.t1
	Bv4_086350_pcmw.t1	Bv8_193500_exqs.t1	Bv9_218390_pqep.t1	Bv_011110_oaqq.t1	Bv3_050860_dqwn.t1	Bv2_034930_mnuh.t1	Bv4_081360_xqnr.t1	Bv5_123900_rucq.t1	Bv2_036840_iyzq.t2	Bv3_067460_akso.t1	Bv2_045250_jxuc.t1	Bv1_014650_mwwa.t1	Bv8_181460_wgtz.t1	Bv2_032360_uotk.t1	Bv7_176470_whki.t1	Bv2_033580_wqjg.t1	Bv8_201950_rakx.t1	Bv7_158570_fdqt.t1	Bv1_012560_yxwm.t1	Bv5_098290_oqkf.t3	Bv6_149140_hkoy.t1	Bv1_012950_cfmo.t1	Bv_000050_fegq.t1	Bv6_135930_aphq.t1	Bv1_007800_zdtr.t1	Bv4_074910_uyxg.t1	Bv1_008100_mrsx.t1	Bv6_127230_heax.t1	Bv2_029080_eyer.t2	Bv5_100430_ewzg.t1	Bv_016890_edoq.t1	Bv2_042890_xmaw.t1	Bv6_149900_ooqf.t1	Bv_001380_sstk.t1
	Bv7_172450_whas.t1	Bv6_144130_ohfu.t1	Bv5_101670_xpru.t1	Bv4_071030_qpdy.t2	Bv3_064160_ypjx.t1	Bv_000670_mfgu.t1	Bv3_061990_gkkz.t1	Bv4_078190_hzcx.t1	Bv5_111080_sras.t1	Bv2_037660_inmm.t1	Bv1_021600_huds.t1	Bv3_068800_ijrw.t1	Bv2_023600_mcpp.t1	Bv5_124060_sejy.t1	Bv_016810_rufr.t1	Bv7_168450_tirk.t1	Bv4_071930_pous.t1	Bv6_147830_zjgn.t1	Bv1_008650_dxyq.t1	Bv9_213660_ocpj.t1	Bv5_119020_xids.t1	Bv9_223150_tefe.t1	Bv6_150920_hphj.t1	Bv1_019420_ihcz.t1	Bv4_084050_noco.t1	Bv9_223120_swup.t1	Bv6_150800_auwe.t1	Bv2_035120_znqm.t1	Bv3_050220_jecr.t1	Bv9_204640_gcqh.t1	Bv1_005410_ptis.t1	Bv6_143070_owjo.t1	Bv1_020020_dmnk.t1	Bv8_192910_jpdp.t1
	Bv8_200870_cumo.t1	Bv1_001540_xzdn.t1	Bv3_060370_kdzu.t1	Bv5_099840_spmi.t1	Bv3_051650_tjdk.t1	Bv3_051950_hhqo.t1	Bv8_187240_yzph.t1	Bv8_199390_gudt.t1	Bv8_192220_giyo.t1	Bv_040370_wurd.t1	Bv4_094390_ccxr.t1	Bv5_116240_rrxx.t1	Bv9_202370_fcup.t1	Bv1_018130_kfwa.t1	Bv4_083230_mdeg.t2	Bv9_211840_jqxq.t1	Bv1_014900_eqkz.t1	Bv6_135800_oesc.t1	Bv8_192850_anat.t1	Bv9_219170_mzpd.t1	Bv_017510_qfef.t1	Bv4_096540_yuqk.t1	Bv_003450_iwad.t1	Bv1_002330_huch.t1	Bv8_195530_sxjq.t1	Bv7_157470_urmk.t1	Bv2_030080_tpty.t1	Bv8_191360_puqa.t1	Bv4_091510_pwwf.t1	Bv3_048620_odzi.t1	Bv_001020_pprz.t1	Bv4_084770_kgax.t1	Bv9_209540_sjkn.t1	Bv3_069110_mgza.t2
	Bv1_015280_udcx.t1	Bv9_211060_jrqf.t1	Bv7_157600_gerx.t1	Bv1_006470_ucuy.t1	Bv7_174920_fxrg.t1	Bv2_037800_hixu.t1	Bv6_142620_qrgc.t1	Bv4_073650_kzht.t1	Bv2_046760_tquf.t1	Bv3_050540_anne.t1	Bv5_105050_uktw.t1	Bv_009250_kguh.t1	Bv7_180080_eahy.t1	Bv5_112860_jxux.t1	Bv_004680_xriq.t1	Bv8_182650_atzf.t1	Bv1_016960_ucrj.t1	Bv6_146530_fepq.t1	Bv9_217460_hftd.t1	Bv9_225200_stdi.t1	Bv4_078820_uxmc.t1	Bv2_047550_rcdh.t1	Bv2_044640_aqez.t3	Bv1_021280_rqfp.t1	Bv_014130_mdqi.t1	Bv5_111840_kmcr.t1	Bv4_072280_rasg.t1	Bv6_130270_yemk.t1	Bv4_073130_iujz.t1	Bv7_168150_rpgs.t1	Bv2_032180_jtey.t1	Bv5_106560_crzs.t1	Bv2_030080_tpty.t1	Bv9_215270_ujim.t1
	Bv1_012040_sgry.t1	Bv7_174500_kqig.t1	Bv9_213200_dzjk.t1	Bv1_022420_gwjx.t1	Bv1_002330_huch.t1	Bv1_021360_zess.t1	Bv1_016000_fwjp.t1	Bv1_006640_wuoe.t1	Bv2_029960_kjjz.t1	Bv8_180910_ihsc.t1	Bv6_137120_aqwu.t1	Bv_001280_cqrj.t1	Bv1_010940_yjik.t1	Bv6_128320_apzd.t1	Bv7_163080_nkwk.t1	Bv7_170100_tnms.t1	Bv3_063360_optt.t2	Bv3_068280_yfqy.t2	Bv_012050_ouqs.t1	Bv1_021350_xamm.t1	Bv1_002630_fexw.t1	Bv1_005000_xqfu.t1	Bv8_189410_thow.t1	Bv2_047460_jxno.t1	Bv3_049650_squo.t1	Bv6_151940_jjng.t1	Bv9_221200_nqdi.t1	Bv4_075620_dncp.t1	Bv_017860_daaw.t2	Bv6_132670_fwuc.t1	Bv5_117210_gjsy.t1	Bv2_029050_nswe.t1	Bv_003250_arsd.t1	Bv6_150310_tfrg.t1
	Bv1_023150_ijty.t1	Bv8_185190_wyik.t1	Bv9_211810_xraf.t1	Bv4_071030_qpdy.t1	Bv9_211520_yjxi.t1	Bv4_087320_qyoc.t1	Bv4_095350_xxiq.t1	Bv4_088380_qpyy.t1	Bv6_136950_wyaf.t1	Bv3_048680_hryd.t1	Bv7_161150_umtk.t1	Bv8_187360_ytit.t1	Bv5_123440_okkk.t1	Bv7_178660_afxq.t1	Bv8_183410_mkra.t1	Bv6_143260_qgzy.t1	Bv3_063360_optt.t1	Bv_008430_qdfk.t1	Bv7_175240_wdfm.t1	Bv8_193960_xyau.t1	Bv5_125580_wqfg.t1	Bv9_215860_ztiz.t1	Bv6_149120_chcf.t1	Bv9_224150_nhpd.t1	Bv1_005810_wmrj.t1	Bv2_039560_rofc.t1	Bv4_075860_fjwz.t1	Bv4_093030_aecm.t1	Bv9_217530_ukst.t1	Bv6_156210_edcd.t1	Bv1_013640_gmwi.t1	Bv7_171670_dftq.t1	Bv1_010330_akxd.t1	Bv1_014700_mqeu.t1
	Bv1_002260_hmcs.t1	Bv4_073660_dmkz.t1	Bv7_177090_aaco.t2	Bv8_184890_dece.t1	Bv_014080_ghud.t1	Bv2_041060_zmwm.t1	Bv7_177090_aaco.t2	Bv3_069730_ppkh.t2	Bv7_169910_kqmk.t1	Bv9_218600_mfok.t1	Bv1_003840_cdft.t1	Bv6_136810_rqns.t1	Bv1_007910_ycni.t1	Bv4_073050_pshd.t1	Bv6_141440_kksy.t1	Bv5_099580_toan.t1	Bv5_109820_hfsw.t1	Bv9_208350_kqoy.t1	Bv7_175240_wdfm.t2	Bv8_191100_wnft.t1	Bv9_218600_mfok.t1	Bv1_023090_uedu.t2	Bv7_159070_qhcp.t1	Bv6_131020_ichg.t1	Bv4_097530_odiq.t1	Bv9_213360_ratq.t1	Bv3_059970_oecd.t1	Bv_005210_rrwz.t1	Bv3_055880_fewo.t1	Bv9_217990_tewe.t1	Bv1_013640_gmwi.t2	Bv6_147020_ocgc.t1	Bv9_202610_ptjh.t1	Bv6_136330_qazq.t1
	Bv3_051450_zazc.t1	Bv5_098870_zukd.t1	Bv9_213290_wgto.t1	Bv8_194900_xgyg.t1	Bv5_121510_iogq.t1	Bv4_090710_jgof.t1	Bv6_153830_pdmn.t1	Bv_002760_srcg.t1	Bv7_172050_sdpx.t1	Bv2_045650_djfy.t1	Bv7_165490_giri.t1	Bv5_116590_uprw.t1	Bv3_053100_kcrk.t1	Bv4_095330_njkg.t1	Bv7_176190_wida.t1	Bv5_105710_zaas.t2	Bv_015390_esaa.t1	Bv8_193880_gnss.t1	Bv4_084650_xfzj.t1	Bv2_035250_xtct.t1	Bv6_154920_cdaj.t1	Bv1_023090_uedu.t1	Bv6_144690_xqxc.t1	Bv4_073690_gzoz.t1	Bv8_180930_hmdz.t1	Bv3_065050_kqqm.t1	Bv2_030330_wthm.t1	Bv4_086870_xzzz.t1	Bv3_065910_tkcy.t1	Bv_004780_erug.t1	Bv2_037610_xfyn.t1	Bv5_112710_hchx.t1	Bv5_119870_zqtp.t2	Bv7_156700_aumn.t1
	Bv7_160940_cuac.t1	Bv5_109540_mqos.t1	Bv_013760_kcxs.t1	Bv3_048680_hryd.t1	Bv9_204760_iuup.t1	Bv_010270_ngxg.t1	Bv6_128480_kgcj.t1	Bv8_195000_zmad.t1	Bv4_086610_cugw.t1	Bv3_048400_qyhk.t1	Bv6_134720_kton.t2	Bv2_032940_gyfk.t1	Bv4_077860_jqdf.t1	Bv6_128700_epqo.t1	Bv9_219530_ntow.t1	Bv_000100_hjnd.t1	Bv2_037180_ecra.t1	Bv4_080400_hfce.t1	Bv2_038720_yyrh.t1	Bv7_162940_djkm.t1	Bv2_038070_rpti.t1	Bv5_117960_qcic.t1	Bv8_198760_hghy.t1	Bv9_210020_gwdj.t1	Bv1_003650_fuqn.t1	Bv1_005060_wsok.t1	Bv6_135470_ofdn.t1	Bv1_001840_qpae.t1	Bv3_057270_jnej.t1	Bv4_088310_wsns.t1	Bv2_031570_ceyo.t1	Bv7_177430_wqou.t1	Bv8_185190_wyik.t1	Bv3_048930_ngdt.t1
	Bv2_039530_rzfa.t1	Bv_011540_wfpe.t1	Bv2_046760_tquf.t1	Bv3_066750_ziig.t1	Bv4_096800_uhom.t1	Bv4_073310_dhzt.t1	Bv1_007150_oxfa.t1	Bv9_218080_aayd.t2	Bv6_128460_mkgy.t1	Bv2_025900_wooo.t1	Bv6_134720_kton.t1	Bv6_154910_akcu.t1	Bv7_169510_xfcu.t1	Bv5_105520_niuu.t1	Bv7_173090_nqux.t1	Bv_009570_ecew.t1	Bv6_152800_twfh.t1	Bv3_068400_ehmp.t1	Bv5_127140_aqog.t1	Bv7_179240_iamf.t1	Bv1_020610_mrxo.t1	Bv8_191560_cnqz.t2	Bv2_039860_wscn.t1	Bv5_110000_rdnp.t1	Bv6_127980_zhxi.t1	Bv6_143330_gsxm.t1	Bv_000110_askk.t1	Bv4_074560_moky.t1	Bv7_158460_onrx.t1	Bv7_167800_uraa.t1	Bv9_212500_honh.t1	Bv5_112000_gopc.t1	Bv9_204030_sqnz.t1	Bv5_115720_cxkf.t1
	Bv3_067390_rgaj.t1	Bv8_201690_zahi.t1	Bv7_172440_xykn.t1	Bv6_127820_ixrf.t1	Bv3_067180_ykdh.t1	Bv3_065160_gnuh.t1	Bv_001210_dqhn.t1	Bv9_218080_aayd.t1	Bv7_158800_hdhf.t1	Bv9_209480_uddm.t1	Bv2_041210_mmay.t1	Bv6_149540_qmwd.t1	Bv_007050_uogk.t1	Bv6_142220_qyea.t1	Bv3_065020_ypfo.t1	Bv8_182880_zmrg.t1	Bv4_087300_efce.t1	Bv6_153760_pouk.t1	Bv6_140800_uwgq.t1	Bv6_129030_incy.t1	Bv4_076950_qikh.t1	Bv7_174540_ksge.t1	Bv_006340_sqmq.t2	Bv7_175450_zrwk.t1	Bv2_025100_fsqx.t1	Bv4_089900_rihr.t1	Bv5_103990_rjha.t1	Bv4_094150_zahq.t1	Bv_013200_xmgc.t3	Bv7_167800_uraa.t2	Bv8_198590_wkuz.t1	Bv6_137030_niio.t2	Bv4_071030_qpdy.t1	Bv2_031840_zzro.t1
	Bv_007750_ayhw.t1	Bv4_090230_wafp.t1	Bv7_171900_afka.t1	Bv2_030500_mifa.t1	Bv2_036840_iyzq.t2	Bv3_054570_ronj.t1	Bv2_028520_soro.t1	Bv7_176840_wtfh.t1	Bv4_079240_zfig.t1	Bv9_223070_htro.t1	Bv2_041210_mmay.t2	Bv5_098990_nnaz.t1	Bv5_101090_kecq.t1	Bv6_140830_gkns.t1	Bv1_008100_mrsx.t1	Bv7_179360_azwj.t1	Bv5_105310_jiye.t2	Bv2_029840_aqhf.t1	Bv7_170090_iscn.t1	Bv3_065840_uspi.t1	Bv4_076520_nzfs.t1	Bv7_174540_ksge.t2	Bv_006340_sqmq.t1	Bv9_216450_zpte.t1	Bv1_005190_zjna.t1	Bv3_060320_rqad.t1	Bv5_115920_rinj.t1	Bv_021530_ppwq.t1	Bv6_133930_cowj.t1	Bv5_100740_hrph.t1	Bv6_151690_pgae.t1	Bv_009070_xuck.t1	Bv4_084630_mioq.t1	Bv5_112310_qjzd.t1
	Bv4_072350_apsk.t1	Bv9_220490_qkoy.t1	Bv9_211280_izmm.t1	Bv7_176240_cpqe.t1	Bv9_222320_yqeq.t2	Bv1_012930_kpni.t1	Bv9_221230_dkzm.t1	Bv4_095020_icak.t1	Bv7_157640_stra.t1	Bv5_108110_ocra.t1	Bv6_142080_zhow.t1	Bv1_016700_orqr.t1	Bv6_152990_hqjn.t1	Bv3_063180_ujux.t1	Bv6_128690_ayqe.t1	Bv1_011820_edrr.t1	Bv8_202030_xrow.t1	Bv6_146620_hfdu.t1	Bv_005680_ikut.t1	Bv3_051200_gnyh.t1	Bv9_215770_afog.t1	Bv_009750_ugoi.t1	Bv_005790_fyui.t1	Bv1_007930_awcw.t1	Bv8_195710_nkmo.t1	Bv4_095590_gfwg.t1	Bv5_103280_dcjp.t1	Bv9_211510_xaaa.t1	Bv5_109620_yccz.t1	Bv3_067410_pxzt.t1	Bv1_006300_mwaa.t1	Bv5_106140_dpkd.t1	Bv4_083230_mdeg.t1	Bv2_037480_ngsq.t1
	Bv6_141650_diah.t1	Bv8_188330_dgxr.t1	Bv8_188280_zqur.t1	Bv5_107990_iedy.t1	Bv1_018220_rjut.t3	Bv4_072390_ztzm.t1	Bv5_117760_jceh.t1	Bv1_003170_mhyy.t1	Bv7_157640_stra.t2	Bv8_199170_kush.t1	Bv2_041210_mmay.t3	Bv2_046230_sgnn.t1	Bv1_007190_npun.t1	Bv3_055740_ueqe.t1	Bv7_175950_ffmt.t1	Bv7_166630_ngxp.t1	Bv9_206870_qdjf.t1	Bv3_060770_yjaf.t1	Bv4_094800_etgk.t1	Bv1_009470_kyxu.t1	Bv4_084600_cspk.t1	Bv6_145140_chao.t1	Bv1_001650_forz.t1	Bv9_211530_duaj.t1	Bv2_035900_rjtp.t1	Bv9_225070_jpic.t1	Bv5_119870_zqtp.t2	Bv2_047780_tgqa.t1	Bv2_025230_wjac.t1	Bv_012740_yzru.t2	Bv9_213940_wcye.t1	Bv_002860_djnm.t1	Bv8_188330_dgxr.t1	Bv3_054160_ywua.t1
	Bv_032110_xcwc.t1	Bv_011230_qzse.t1	Bv1_007720_uzgx.t1	Bv_037830_gypz.t1	Bv8_191040_drte.t1	Bv9_209530_aktr.t1	Bv1_007190_npun.t1	Bv1_022220_ycon.t2	Bv3_069970_pxnf.t1	Bv2_030540_tfhh.t1	Bv4_089570_dyho.t1	Bv4_075470_hqjo.t1	Bv4_075320_jrky.t1	Bv9_224090_mgoy.t1	Bv4_091660_khkp.t1	Bv5_102280_rnra.t1	Bv2_033420_hyrh.t1	Bv4_074500_xenn.t1	Bv1_011460_nxhk.t1	Bv7_173860_cmin.t1	Bv4_073640_srot.t1	Bv6_144260_emxd.t1	Bv2_041270_zhxk.t1	Bv8_186320_ypoe.t1	Bv8_199460_yuhf.t1	Bv6_153310_kzwo.t1	Bv4_084320_rqfi.t1	Bv2_044790_ttmh.t1	Bv2_023630_jyxp.t2	Bv7_166260_khho.t1	Bv1_007550_oeip.t1	Bv1_012380_snce.t2	Bv5_119870_zqtp.t1	Bv4_087190_pptt.t1
	Bv5_104940_zody.t1	Bv6_148500_cagy.t1	Bv8_189980_dfhu.t1	Bv4_076510_jyhw.t1	Bv6_147870_hueg.t1	Bv_014580_mzgg.t1	Bv4_079230_nedr.t1	Bv5_126040_rqhp.t1	Bv4_097610_eiak.t1	Bv_000120_ksxt.t1	Bv7_177350_yaxh.t2	Bv7_177140_sczh.t1	Bv9_210100_cfsd.t1	Bv4_097310_hhst.t1	Bv5_123150_tjpn.t1	Bv2_036970_oquz.t1	Bv3_063690_hnes.t1	Bv_012060_ktjx.t1	Bv2_030250_xmqw.t1	Bv7_179500_kggs.t1	Bv6_153350_waxo.t1	Bv3_069550_sijd.t1	Bv8_198520_appc.t1	Bv_013500_hfua.t1	Bv5_104390_kszn.t2	Bv3_060660_yxai.t1	Bv2_041430_ujgf.t1	Bv_009570_ecew.t2	Bv2_023630_jyxp.t1	Bv2_036390_yaop.t1	Bv5_123620_aoyx.t1	Bv1_012380_snce.t1	Bv8_192410_wcdy.t1	Bv9_211210_ooqk.t1
	Bv2_044560_nuxd.t1	Bv4_073650_kzht.t1	Bv7_165230_giwo.t1	Bv3_062850_sscp.t2	Bv1_008270_onix.t2	Bv4_074990_pnok.t1	Bv6_144350_tscg.t1	Bv6_154920_cdaj.t1	Bv_001200_okuo.t1	Bv6_147470_qqmp.t1	Bv5_105710_zaas.t2	Bv9_202450_cuiz.t1	Bv_003520_qcgx.t1	Bv1_014900_eqkz.t1	Bv8_192630_anyr.t2	Bv_017250_ifes.t2	Bv8_190920_epak.t1	Bv9_222600_dcfg.t1	Bv6_136750_yirc.t1	Bv5_111160_spru.t1	Bv7_168600_ixiz.t1	Bv_004800_nnhy.t1	Bv_001580_erxn.t1	Bv_008000_efrt.t1	Bv2_035130_qwnj.t1	Bv1_010450_deic.t1	Bv1_019610_qtfp.t1	Bv5_116340_pqrs.t1	Bv3_056740_sqkd.t1	Bv7_157260_frrk.t1	Bv5_104390_kszn.t4	Bv9_222690_dzdq.t1	Bv4_073780_mxoe.t1	Bv7_170740_uawh.t1
	Bv6_153740_tcnp.t1	Bv3_054520_ycde.t1	Bv6_141370_mcas.t1	Bv3_062850_sscp.t1	Bv5_118190_hmry.t1	Bv6_132030_hofd.t1	Bv9_214090_zdyg.t1	Bv2_044600_drzk.t1	Bv6_150450_zeyz.t1	Bv2_023490_sdeu.t1	Bv1_004570_oxzh.t2	Bv8_190370_xsxe.t1	Bv4_090110_msqw.t1	Bv1_003570_quwj.t1	Bv8_192630_anyr.t1	Bv_017250_ifes.t1	Bv6_144690_xqxc.t1	Bv2_041970_uhog.t1	Bv5_106880_pokk.t1	Bv5_098400_xfou.t1	Bv9_206830_rhgu.t1	Bv1_007590_tpxd.t2	Bv6_138170_rngc.t1	Bv5_121000_kpyy.t1	Bv7_158710_oeez.t1	Bv5_113130_dmhc.t1	Bv6_132830_osxt.t1	Bv4_084750_jiks.t1	Bv4_091790_yywt.t1	Bv8_183850_oohj.t1	Bv4_093630_gjdg.t1	Bv1_012380_snce.t3	Bv1_011340_dsoj.t1	Bv9_210960_tioy.t1
	Bv7_177030_ccug.t1	Bv_008220_hrea.t1	Bv9_203240_qoku.t1	Bv4_093980_hrrf.t1	Bv9_220870_zffs.t1	Bv2_044160_merq.t1	Bv2_026060_drjp.t1	Bv8_195830_tsxr.t1	Bv1_014710_oyfq.t1	Bv8_201330_smun.t1	Bv9_224020_ciyk.t1	Bv6_133300_yecs.t1	Bv2_034660_tset.t1	Bv7_180530_igym.t1	Bv7_173030_ehef.t1	Bv6_132530_edyz.t1	Bv4_087470_ujnh.t2	Bv3_050180_qhag.t1	Bv3_048910_humr.t1	Bv3_049820_meni.t1	Bv8_202050_zetn.t1	Bv9_211050_wuax.t1	Bv_001940_aqpk.t1	Bv3_064390_dnng.t1	Bv8_192880_cyec.t1	Bv6_155260_tuzt.t1	Bv5_119870_zqtp.t1	Bv1_013190_tiem.t1	Bv_021530_ppwq.t1	Bv8_189070_gcxn.t1	Bv6_155380_roxe.t1	Bv5_106170_wohi.t1	Bv5_107490_ocxj.t1	Bv4_093990_kkod.t1
	Bv3_065870_ztxo.t1	Bv1_008470_hgmo.t1	Bv3_061900_zdmx.t1	Bv4_076920_attc.t1	Bv8_181780_zdcc.t1	Bv1_003890_hmtq.t1	Bv6_152780_xzsi.t2	Bv3_056040_mcxf.t1	Bv4_097250_ugkr.t1	Bv6_135000_gapc.t1	Bv6_131640_dakt.t1	Bv5_124870_ydpo.t1	Bv6_135000_gapc.t1	Bv8_192760_yast.t1	Bv2_031300_pess.t1	Bv4_086890_njyo.t1	Bv8_185590_kjww.t1	Bv3_047970_syze.t1	Bv1_010840_hqne.t1	Bv1_004000_hukt.t1	Bv1_017650_ttis.t1	Bv5_106150_qehe.t1	Bv5_124220_eicz.t1	Bv3_050690_qnkw.t1	Bv5_119450_qjrg.t1	Bv9_207650_xgqk.t1	Bv6_127190_stch.t1	Bv6_135330_ctua.t1	Bv1_002910_ogzq.t1	Bv6_135930_aphq.t1	Bv9_218320_jkgn.t1	Bv2_040490_skyo.t1	Bv3_061850_gcfz.t1	Bv4_079290_khdf.t1
	Bv9_206010_ndzq.t1	Bv_016690_efda.t1	Bv_013770_skna.t1	Bv_011140_cxqc.t1	Bv4_077950_drsg.t1	Bv_014570_mwee.t1	Bv9_203240_qoku.t1	Bv6_135730_dkmc.t1	Bv5_099020_yunk.t1	Bv3_063240_yfkf.t1	Bv7_170160_ucpy.t1	Bv4_096680_gppj.t1	Bv6_147380_noxo.t1	Bv2_026200_qhms.t1	Bv9_209610_zafa.t1	Bv7_177390_ixxm.t1	Bv_012130_hnqh.t1	Bv3_069490_ieoe.t1	Bv8_193740_apou.t1	Bv7_178950_symq.t1	Bv2_037660_inmm.t2	Bv_015220_hzer.t3	Bv1_023180_cadj.t1	Bv7_159700_ahhm.t1	Bv9_217390_nzak.t1	Bv7_176280_ofhu.t1	Bv9_215690_wyqq.t1	Bv6_150990_qskt.t1	Bv_013200_xmgc.t4	Bv7_161360_uood.t1	Bv2_042740_ycfq.t1	Bv4_089810_apcj.t1	Bv1_015000_hyye.t1	Bv_005570_arxw.t1
	Bv8_192110_ydxo.t1	Bv4_081620_kzsm.t1	Bv4_074250_mtsh.t1	Bv6_136440_yjif.t1	Bv4_089230_uzik.t1	Bv_004070_xypg.t1	Bv_009580_arzk.t1	Bv6_136440_yjif.t1	Bv5_122810_ypwf.t1	Bv4_082650_zeok.t1	Bv4_081340_wqcg.t1	Bv2_038390_pxtp.t1	Bv5_101200_yisx.t1	Bv6_133990_ankm.t1	Bv_012280_xnja.t1	Bv2_028950_trtm.t1	Bv3_063890_dagn.t1	Bv3_068280_yfqy.t1	Bv3_066110_niai.t1	Bv3_050510_wfxp.t1	Bv3_055080_qdqj.t1	Bv1_003950_hwof.t1	Bv7_166820_ehax.t1	Bv3_067180_ykdh.t1	Bv5_104310_ixam.t1	Bv8_194980_twac.t1	Bv6_142380_juif.t2	Bv6_137120_aqwu.t1	Bv4_092970_mrkn.t1	Bv1_009580_ogpe.t1	Bv5_115970_gfnd.t1	Bv2_036410_zafe.t1	Bv6_137270_awxh.t1	Bv_009760_cjhc.t1
	Bv2_026520_nohz.t1	Bv2_043310_ppkn.t1	Bv_013960_gitg.t1	Bv5_126370_tmuf.t1	Bv4_072470_sygx.t1	Bv2_036960_kenr.t1	Bv1_019210_hamc.t1	Bv9_204670_pzrd.t1	Bv6_146530_fepq.t2	Bv4_077200_ocin.t1	Bv4_081340_wqcg.t2	Bv6_129780_wqcr.t1	Bv8_181910_msuc.t1	Bv1_001450_iiwe.t1	Bv6_127820_ixrf.t1	Bv1_002040_ehgj.t1	Bv6_139080_nipa.t1	Bv7_175870_kntw.t1	Bv5_123000_paor.t1	Bv7_159960_ewpg.t1	Bv5_108110_ocra.t1	Bv1_019990_pxrc.t1	Bv5_100270_uttj.t1	Bv2_029840_aqhf.t1	Bv4_083100_wgru.t1	Bv6_132010_jgag.t1	Bv1_016100_memx.t2	Bv1_013490_pfgp.t1	Bv4_078660_owha.t1	Bv5_099820_izee.t1	Bv5_101200_yisx.t1	Bv8_200290_ujgk.t1	Bv7_171770_njoz.t1	Bv2_035460_fnpe.t1
	Bv3_049860_psyj.t1	Bv3_054020_fnhn.t1	Bv_008680_mhfn.t1	Bv6_142690_rfcx.t1	Bv1_021770_sdpm.t1	Bv4_082180_zgyy.t1	Bv4_093200_hwsr.t2	Bv1_023110_zkrg.t1	Bv6_146530_fepq.t1	Bv2_026860_cint.t1	Bv5_122310_rkee.t1	Bv4_088900_pffq.t1	Bv8_198590_wkuz.t1	Bv3_062580_ckmc.t1	Bv6_150800_auwe.t1	Bv2_042350_ffyz.t1	Bv3_053850_jmwi.t1	Bv3_061990_gkkz.t1	Bv9_215780_myjq.t1	Bv4_073990_ompo.t1	Bv8_198600_xyem.t1	Bv_015220_hzer.t1	Bv2_031430_tsdz.t1	Bv6_150730_oqsa.t1	Bv7_163100_xmdn.t1	Bv1_009730_jmjd.t1	Bv2_030970_mpjm.t1	Bv5_116260_ttwk.t1	Bv4_072870_hpjk.t1	Bv2_039630_mana.t1	Bv7_170790_eufa.t1	Bv9_210590_iapx.t1	Bv6_149140_hkoy.t1	Bv1_007780_dndf.t1
	Bv9_209680_qnpt.t1	Bv9_218950_ywia.t1	Bv6_155440_yozt.t1	Bv2_033700_csii.t1	Bv3_058380_dqyp.t1	Bv4_086080_iwtd.t1	Bv9_225290_ycnh.t1	Bv_010360_nhmu.t1	Bv8_197090_cxcd.t1	Bv7_171090_mifu.t1	Bv9_216840_qshz.t1	Bv9_216290_cjim.t1	Bv3_057380_nfxw.t1	Bv6_143980_yscp.t1	Bv1_000650_phuh.t1	Bv8_185080_jgfo.t1	Bv1_002770_ezsd.t1	Bv6_153190_ekzy.t1	Bv9_208770_iwkr.t2	Bv4_073990_ompo.t2	Bv1_010080_sszg.t1	Bv_015220_hzer.t2	Bv6_145590_kxwu.t1	Bv4_072450_sdhp.t1	Bv8_198470_dncf.t1	Bv6_127680_ukgi.t1	Bv3_062740_uoju.t1	Bv6_147540_qxmu.t1	Bv3_066010_prhi.t1	Bv3_061420_fogp.t1	Bv5_104390_kszn.t3	Bv3_060920_ssyj.t1	Bv5_119020_xids.t1	Bv4_076590_spug.t1
	Bv5_119800_woex.t1	Bv5_123220_nedw.t1	Bv3_070560_mixs.t1	Bv_001780_sjpe.t1	Bv8_201450_wmys.t1	Bv7_175950_ffmt.t1	Bv2_034520_mthe.t1	Bv1_022220_ycon.t1	Bv5_116130_fogg.t1	Bv9_208170_fxej.t1	Bv8_201610_mjwh.t1	Bv7_157680_yznn.t1	Bv4_074320_nnrh.t1	Bv2_025800_xwai.t1	Bv5_115920_rinj.t1	Bv1_006350_hdmy.t1	Bv_013640_epzh.t1	Bv9_217930_tufz.t1	Bv_012050_ouqs.t2	Bv2_027420_jrts.t1	Bv3_064690_gaqr.t1	Bv5_104820_tzky.t1	Bv8_191490_frfj.t1	Bv4_091300_aknc.t1	Bv1_012110_hurs.t1	Bv2_027440_nfqy.t1	Bv_011130_noyd.t1	Bv1_003320_qfuz.t1	Bv1_015880_comz.t1	Bv9_212670_qkur.t1	Bv_009040_aywm.t1	Bv2_030740_aoqi.t1	Bv_017510_qfef.t1	Bv2_044870_shfi.t1
	Bv7_179950_yosk.t1	Bv8_181890_gahy.t1	Bv5_097730_kkkw.t1	Bv_006310_uzha.t1	Bv5_117760_jceh.t1	Bv2_044850_wmqd.t1	Bv_001810_zdxq.t1	Bv6_152920_xnqc.t1	Bv8_200800_azaz.t1	Bv9_208820_amyc.t1	Bv4_081340_wqcg.t4	Bv6_132670_fwuc.t1	Bv2_026060_drjp.t1	Bv3_064340_tspo.t1	Bv2_025820_cpyn.t1	Bv5_122950_pgyw.t1	Bv9_219150_zisa.t1	Bv1_015780_zezc.t2	Bv9_218170_dnax.t2	Bv1_005550_ojns.t1	Bv3_062740_uoju.t1	Bv5_123350_swke.t1	Bv4_096890_zatc.t1	Bv8_193480_cfhc.t1	Bv7_176640_cxer.t1	Bv6_151680_drnm.t1	Bv9_212090_pjfu.t1	Bv2_031910_drgy.t1	Bv9_206360_oyao.t1	Bv3_052800_kpgn.t1	Bv9_222060_xejm.t1	Bv3_059240_ggep.t1	Bv4_078820_uxmc.t1	Bv3_056060_yknm.t1
	Bv5_111880_qgme.t1	Bv6_136440_yjif.t1	Bv4_078130_qtzh.t1	Bv_011670_tram.t1	Bv1_020250_pmhw.t1	Bv6_149900_ooqf.t1	Bv_004730_eymh.t1	Bv2_030080_tpty.t1	Bv9_223710_otak.t1	Bv3_065220_jynp.t1	Bv9_209710_hnao.t1	Bv4_075720_pmcc.t2	Bv4_073190_qhcc.t1	Bv8_195210_qmzt.t1	Bv8_185400_fwpc.t1	Bv2_044230_twki.t1	Bv_015940_jrzz.t1	Bv1_007930_awcw.t1	Bv9_208770_iwkr.t1	Bv7_169690_ayhu.t1	Bv2_030330_wthm.t1	Bv4_093340_opwx.t1	Bv_018250_pwct.t2	Bv5_116040_ksnk.t1	Bv5_104390_kszn.t4	Bv5_124610_jfkc.t1	Bv1_011970_tsyx.t1	Bv_014260_qhpo.t1	Bv_010880_tfwy.t1	Bv4_073280_aaao.t1	Bv3_060830_mrqd.t1	Bv2_034580_eeiz.t1	Bv1_002630_fexw.t1	Bv6_154150_rckd.t1
	Bv6_141680_rziw.t1	Bv5_106960_idnx.t1	Bv7_167090_ttay.t1	Bv5_116200_kxnj.t1	Bv6_137940_tchs.t1	Bv1_020020_dmnk.t1	Bv3_067290_hcfe.t1	Bv4_073310_dhzt.t1	Bv2_036390_yaop.t1	Bv4_095160_ycfz.t1	Bv7_163770_fwjc.t1	Bv6_145330_djza.t1	Bv4_072440_ewah.t1	Bv8_192950_uimu.t1	Bv5_125570_cukc.t1	Bv6_138360_rrrh.t1	Bv9_222880_chyh.t1	Bv3_053040_ipzk.t1	Bv9_214300_nfsx.t1	Bv5_125750_eywx.t1	Bv5_105940_odef.t1	Bv5_124830_xiuw.t1	Bv2_035410_toap.t1	Bv4_094070_gkmm.t1	Bv5_118160_qjnf.t1	Bv4_083920_qizo.t1	Bv_010150_xzdo.t1	Bv1_019490_rqky.t1	Bv5_106030_izde.t2	Bv_005840_cfsq.t1	Bv5_109180_tepg.t1	Bv2_024480_pikz.t1	Bv5_125580_wqfg.t1	Bv4_075140_xepo.t1
	Bv7_160610_imdm.t1	Bv5_115440_dggo.t1	Bv_010550_zfso.t1	Bv6_141450_hhwj.t2	Bv6_135830_qycm.t1	Bv9_209540_sjkn.t1	Bv5_121630_wrwg.t1	Bv5_102990_waok.t1	Bv2_039980_jfea.t1	Bv4_084630_mioq.t1	Bv_026780_phig.t1	Bv4_075710_apcq.t1	Bv9_211030_encd.t1	Bv7_173330_nupg.t1	Bv7_167460_ztdj.t1	Bv_003500_soff.t1	Bv8_186380_uoor.t1	Bv_005670_dspm.t1	Bv1_016800_akpr.t1	Bv9_225070_jpic.t1	Bv2_038090_duwf.t1	Bv5_124830_xiuw.t3	Bv2_035410_toap.t2	Bv3_049660_oudd.t1	Bv2_044620_easn.t1	Bv4_095310_mzch.t1	Bv9_215690_wyqq.t3	Bv8_183620_guhn.t1	Bv5_106030_izde.t1	Bv_005830_kqnt.t1	Bv4_094820_teui.t1	Bv9_216670_ujwg.t1	Bv9_218600_mfok.t1	Bv3_052840_eaiz.t1
	Bv_015590_wdpm.t1	Bv3_054860_wjth.t2	Bv9_210020_gwdj.t1	Bv5_125020_pjpi.t1	Bv1_020530_anpy.t1	Bv2_030080_tpty.t1	Bv4_091380_izse.t1	Bv9_218030_cory.t1	Bv7_160850_krfn.t1	Bv9_213260_ajic.t1	Bv_015390_esaa.t1	Bv4_075710_apcq.t2	Bv9_218160_yadt.t1	Bv7_178770_mwgj.t1	Bv4_073780_mxoe.t2	Bv8_195320_kxjp.t1	Bv7_158100_jpfj.t1	Bv1_015780_zezc.t1	Bv4_094300_oxcm.t1	Bv9_222170_mjxh.t1	Bv9_219530_ntow.t1	Bv5_124830_xiuw.t2	Bv3_069070_seem.t1	Bv1_014830_rsec.t1	Bv2_032500_ztjx.t1	Bv_008320_hdtu.t1	Bv4_094190_wifn.t1	Bv2_046440_attt.t1	Bv2_039500_rcyt.t1	Bv4_084270_ytmx.t1	Bv4_093490_qycr.t1	Bv6_148030_sdzp.t1	Bv6_154920_cdaj.t1	Bv5_106610_otcj.t1
	Bv_011770_kkxs.t1	Bv4_076540_xufo.t1	Bv5_107440_mgrg.t2	Bv_004400_rkqw.t1	Bv4_083290_smzt.t1	Bv_003250_arsd.t1	Bv5_111960_iruw.t1	Bv4_076520_nzfs.t1	Bv7_157260_frrk.t1	Bv1_020760_rrhq.t1	Bv3_058590_tmnh.t1	Bv8_181780_zdcc.t1	Bv1_018210_djqs.t1	Bv_013350_mahg.t1	Bv_011880_csza.t1	Bv7_168240_dacu.t1	Bv7_158090_fwpy.t1	Bv4_092540_frad.t1	Bv2_024680_honi.t1	Bv4_070830_mdun.t1	Bv6_128180_ipme.t1	Bv8_181430_chok.t1	Bv1_021510_fiqj.t1	Bv7_158550_rpxs.t1	Bv5_104390_kszn.t3	Bv9_225760_joyj.t1	Bv1_003770_dufx.t1	Bv9_224340_fpui.t1	Bv6_128790_ynfu.t1	Bv7_161370_shcx.t1	Bv1_004140_ayfy.t1	Bv6_140160_fnct.t1	Bv2_038070_rpti.t1	Bv3_048930_ngdt.t2
	Bv5_103030_anmg.t1	Bv6_140900_ptsg.t1	Bv_004260_grqa.t1	Bv3_067460_akso.t1	Bv3_054730_qndh.t1	Bv1_010330_akxd.t1	Bv7_178500_eosp.t1	Bv5_115260_ktry.t2	Bv1_015640_qfck.t1	Bv7_168600_ixiz.t1	Bv8_199610_iiri.t1	Bv4_075720_pmcc.t1	Bv3_069460_pdgi.t1	Bv4_081510_gzfa.t1	Bv1_014920_skmi.t1	Bv5_103090_mxnf.t1	Bv2_026430_swhg.t1	Bv3_054710_wwpc.t1	Bv4_097230_naax.t1	Bv9_205260_hgen.t1	Bv6_127710_gepy.t1	Bv_001830_xauc.t1	Bv6_151890_rxow.t1	Bv_000870_tyut.t1	Bv2_024950_ujqs.t1	Bv3_048480_tdrm.t1	Bv8_196980_iara.t1	Bv_009570_ecew.t1	Bv8_194920_amwp.t1	Bv_000410_emtc.t1	Bv5_105160_rjdd.t1	Bv6_140160_fnct.t2	Bv1_020610_mrxo.t1	Bv4_090230_wafp.t1
	Bv7_178500_eosp.t1	Bv1_011830_oexd.t1	Bv9_212080_psjf.t1	Bv3_055530_kzfa.t1	Bv5_116240_rrxx.t1	Bv9_202610_ptjh.t1	Bv4_096880_egdm.t1	Bv6_141500_fetn.t1	Bv4_076990_fzzr.t1	Bv1_018820_pnay.t1	Bv3_067040_qmhg.t1	Bv7_158550_rpxs.t1	Bv2_045800_xtpc.t1	Bv4_081510_gzfa.t2	Bv5_102200_owim.t1	Bv7_161350_rpry.t1	Bv9_204180_fewy.t1	Bv9_207840_wmqz.t1	Bv4_083890_jjmx.t1	Bv4_090220_npuu.t1	Bv8_193910_iozs.t1	Bv5_116330_cygp.t1	Bv_004180_wmtd.t2	Bv9_225190_hseh.t1	Bv7_157470_urmk.t1	Bv4_090220_npuu.t1	Bv6_129050_pnpe.t1	Bv_010790_ieit.t1	Bv6_152020_afhj.t1	Bv6_144730_qgsa.t1	Bv5_098810_ohxq.t1	Bv4_074580_axws.t1	Bv4_076950_qikh.t1	Bv8_188920_dreg.t1
	Bv3_069970_pxnf.t1	Bv7_175160_upkn.t1	Bv_008000_efrt.t1	Bv6_150660_wqes.t1	Bv6_135790_ozeh.t1	Bv5_119870_zqtp.t2	Bv6_148020_hcsq.t1	Bv9_208620_qhqc.t1	Bv_015770_coka.t1	Bv8_194430_ppia.t1	Bv1_008490_gruo.t1	Bv6_147290_zrjg.t1	Bv4_092310_smfk.t1	Bv5_114820_dhni.t1	Bv2_029280_onwo.t1	Bv5_126450_aynx.t1	Bv4_075080_xpdp.t1	Bv4_078650_rzmp.t1	Bv7_171400_fise.t1	Bv9_224470_hqwa.t1	Bv9_209480_uddm.t1	Bv5_102280_rnra.t1	Bv_004180_wmtd.t3	Bv7_157670_yhdj.t1	Bv5_103750_ysiz.t1	Bv9_217240_scch.t1	Bv1_010500_eqnr.t1	Bv5_100940_dzfn.t1	Bv_004200_dojp.t1	Bv_001050_dstn.t1	Bv8_196190_ctqn.t1	Bv8_189680_kita.t1	Bv4_076520_nzfs.t1	Bv5_119780_hmqw.t1
	Bv6_134140_guwn.t2	Bv3_057080_hwpx.t1	Bv6_139880_uaap.t1	Bv1_022590_ytie.t1	Bv3_055920_xsqm.t1	Bv8_185190_wyik.t1	Bv8_181840_oidf.t1	Bv2_046670_fhwx.t1	Bv5_101090_kecq.t1	Bv8_189640_hpsu.t1	Bv8_196740_cdgh.t1	Bv6_143240_diry.t1	Bv6_146910_twpd.t1	Bv6_132890_oton.t1	Bv5_124590_entf.t1	Bv_000550_zstx.t1	Bv3_068120_reax.t1	Bv5_100430_ewzg.t1	Bv8_188240_hajk.t1	Bv6_131730_ktfi.t1	Bv6_150840_zenp.t1	Bv6_127730_chca.t1	Bv_004180_wmtd.t1	Bv6_145440_edoh.t1	Bv8_198590_wkuz.t1	Bv7_170410_zhgp.t2	Bv5_120900_pkmg.t1	Bv5_126910_yqxf.t1	Bv2_034990_twny.t1	Bv3_069530_jufw.t1	Bv5_123780_ahoc.t1	Bv7_159620_nhfq.t1	Bv9_215770_afog.t1	Bv2_025930_ttus.t1
	Bv6_153200_hyqn.t1	Bv1_007020_dupw.t1	Bv5_107750_yeod.t1	Bv_011670_tram.t2	Bv6_152360_odax.t1	Bv9_204030_sqnz.t1	Bv4_071800_fanm.t1	Bv_008890_geoc.t2	Bv4_086210_gfez.t1	Bv7_160700_mwox.t1	Bv9_204280_xomu.t1	Bv3_050500_cqas.t1	Bv8_193660_jkcu.t1	Bv5_116710_hihu.t1	Bv2_031260_nhju.t1	Bv4_089680_zfce.t1	Bv_017650_gaui.t1	Bv9_204640_gcqh.t1	Bv3_050790_fjwk.t1	Bv8_193240_qcgw.t1	Bv2_037920_asug.t1	Bv1_006400_drze.t1	Bv_026780_phig.t1	Bv_016570_otsr.t1	Bv3_059350_gtek.t1	Bv7_170410_zhgp.t1	Bv1_016100_memx.t1	Bv6_150530_jqqr.t1	Bv5_122150_zycx.t1	Bv_001370_wxdy.t1	Bv2_024480_pikz.t1	Bv6_144010_ryau.t1	Bv4_084600_cspk.t1	Bv1_017630_ozwe.t1
	Bv5_122660_aamd.t1	Bv_011130_noyd.t1	Bv4_079390_pxfe.t1	Bv_015460_pdpf.t1	Bv8_181680_fsos.t1	Bv9_217210_wxcq.t1	Bv4_072450_sdhp.t1	Bv_029410_tcig.t1	Bv6_141650_diah.t1	Bv2_038680_tuzz.t1	Bv_003380_hacn.t1	Bv9_216250_iynm.t1	Bv5_106270_tgnt.t1	Bv6_132380_ouwf.t1	Bv3_064110_shhh.t1	Bv5_100850_mhxh.t1	Bv6_138420_mmwu.t1	Bv3_048620_odzi.t1	Bv8_181210_fdgq.t1	Bv9_214530_qqux.t1	Bv9_222330_fsfa.t1	Bv7_173660_rmpw.t1	Bv8_191550_rdpi.t1	Bv5_117840_ihzp.t1	Bv9_208380_iqka.t1	Bv5_122210_atyt.t1	Bv5_121130_rdtk.t1	Bv6_148830_cpog.t1	Bv8_192980_xntf.t1	Bv4_072450_sdhp.t1	Bv8_191020_tfsc.t1	Bv6_129470_ckex.t1	Bv4_073640_srot.t1	Bv5_113260_aiio.t1
	Bv8_196690_huyh.t1	Bv6_136000_wzsr.t1	Bv1_001730_sycp.t1	Bv6_138820_zrmw.t1	Bv_015130_fiuq.t1	Bv4_071030_qpdy.t1	Bv2_032750_hwas.t1	Bv5_123330_jyth.t1	Bv_002510_sgmx.t1	Bv7_172810_hgfi.t1	Bv5_114180_hssw.t1	Bv7_158820_iegs.t1	Bv8_184130_kpyd.t1	Bv3_054900_nows.t1	Bv2_031910_drgy.t1	Bv3_060980_ypeh.t1	Bv6_144590_orph.t1	Bv7_168150_rpgs.t1	Bv9_218170_dnax.t1	Bv7_171790_hnfj.t1	Bv8_198690_ehns.t1	Bv3_070740_hcts.t1	Bv5_103940_qmds.t1	Bv6_129910_cmip.t1	Bv8_182580_ugtj.t1	Bv8_201860_sdcm.t1	Bv7_179080_meon.t1	Bv7_178590_nftd.t1	Bv2_031180_wtsp.t1	Bv6_135870_dqdd.t1	Bv7_159600_pdpk.t1	Bv3_069230_gakn.t1	Bv_001410_cdyg.t1	Bv7_162500_jinz.t1
	Bv8_182510_nayc.t1	Bv4_071670_rpwd.t1	Bv3_068400_ehmp.t1	Bv3_069330_mogj.t1	Bv2_027730_zjjj.t1	Bv4_084630_mioq.t1	Bv9_211930_qnpc.t1	Bv2_025890_xedc.t1	Bv1_005140_cqsw.t1	Bv3_049550_ujsq.t1	Bv6_155460_rmjw.t2	Bv9_216940_nate.t1	Bv8_185040_wpdg.t1	Bv5_109630_rksq.t1	Bv5_117560_spai.t1	Bv8_197280_tuhe.t2	Bv4_083580_mtqi.t2	Bv6_132670_fwuc.t1	Bv5_113840_dnep.t1	Bv4_086700_andu.t1	Bv5_126170_myrq.t1	Bv7_174750_fptk.t1	Bv2_024890_qqsu.t1	Bv3_065870_ztxo.t1	Bv5_107980_ophq.t1	Bv8_183600_gqdf.t1	Bv_002760_srcg.t1	Bv2_029670_gtkk.t1	Bv1_001430_nmiw.t1	Bv2_035920_exzy.t1	Bv9_215900_jwjj.t1	Bv5_100100_iqsq.t1	Bv6_153350_waxo.t1	Bv3_057930_aseo.t1
	Bv8_196600_yppf.t1	Bv_015460_pdpf.t1	Bv5_102640_xtfy.t1	Bv9_206740_yzhr.t1	Bv5_120630_zrwq.t1	Bv4_083230_mdeg.t1	Bv2_046850_ggea.t1	Bv6_141170_gsqp.t1	Bv7_157730_wzhn.t1	Bv6_129670_nmzd.t2	Bv5_123530_kmsw.t1	Bv6_154380_aptd.t1	Bv3_067270_dxqu.t1	Bv2_025120_nfyw.t1	Bv1_018110_xrfj.t1	Bv1_012250_qmuw.t1	Bv4_076740_rydj.t1	Bv6_156210_edcd.t1	Bv3_065230_efuk.t1	Bv3_068080_hefu.t1	Bv3_064550_omeh.t1	Bv4_096930_xyag.t1	Bv8_190820_fais.t1	Bv1_012090_ffjk.t1	Bv6_141380_zdcq.t1	Bv_008930_hcuf.t1	Bv5_106300_emdw.t1	Bv1_015880_comz.t1	Bv1_001430_nmiw.t2	Bv9_211530_duaj.t1	Bv2_031460_zqqw.t1	Bv1_008110_dyzp.t1	Bv7_168600_ixiz.t1	Bv7_164720_rare.t1
	Bv7_171640_akwm.t1	Bv3_066700_jpkg.t1	Bv3_055670_facw.t1	Bv4_095800_rgfa.t1	Bv8_184930_cshk.t1	Bv8_188330_dgxr.t1	Bv3_064890_ictf.t1	Bv4_076530_nrsg.t1	Bv3_060670_wptr.t1	Bv5_114870_kdec.t1	Bv7_180330_mfaa.t1	Bv2_024540_pymz.t1	Bv_015990_wtat.t1	Bv4_084440_pfoi.t1	Bv2_041050_fgye.t1	Bv4_083280_zeom.t1	Bv4_088750_oigr.t1	Bv9_217990_tewe.t1	Bv5_119220_pexx.t1	Bv_005190_prei.t1	Bv4_081770_igow.t1	Bv3_059080_rqkt.t1	Bv2_041150_rrtd.t1	Bv4_092490_ctmf.t1	Bv6_136060_onfa.t1	Bv1_022660_angp.t1	Bv5_114680_rxhc.t1	Bv6_150530_jqqr.t2	Bv4_080630_syna.t1	Bv6_139690_ahhg.t1	Bv9_216650_nkzi.t1	Bv1_011750_gpjd.t1	Bv9_206830_rhgu.t1	Bv8_193530_jjoz.t1
	Bv_039650_xdmu.t1	Bv5_125250_rgme.t1	Bv9_204880_kteq.t1	Bv4_076950_qikh.t1	Bv6_149640_good.t1	Bv5_119870_zqtp.t1	Bv9_202390_utpk.t1	Bv9_212970_osau.t1	Bv9_217970_opsy.t1	Bv_002880_wtkc.t1	Bv_000290_atrm.t1	Bv4_081360_xqnr.t1	Bv8_193650_pucr.t2	Bv7_159610_ykrd.t1	Bv8_197650_dtjf.t1	Bv6_141350_txqd.t1	Bv_012750_mrxx.t1	Bv_004780_erug.t1	Bv8_184740_hxhg.t1	Bv2_025730_mhdi.t1	Bv2_030990_qxsw.t1	Bv9_211500_wxdt.t1	Bv9_210510_hxxh.t1	Bv5_116610_ewoo.t1	Bv6_142010_npsj.t1	Bv4_091130_ekaa.t1	Bv2_024170_sexp.t1	Bv6_150530_jqqr.t3	Bv4_090540_amgo.t1	Bv7_172210_zsin.t1	Bv_005630_drhc.t1	Bv4_096420_opkd.t1	Bv8_202050_zetn.t1	Bv4_074360_tmxu.t1
[truncated: 4,487 more rows]

## Sheet: Unqiue summary terms
Simplified Term	Description		Return to Table Of Contents
Signalling	Signalling including protein phosphorylation
Stress response / Seed Maturation Related	Terms associated with general stress responses and may be from genes accumulated during maturation and desiccation of seed
Generic response	A broad term indicating response to a stimulus
[truncated: 23 more rows]

## Sheet: Summary Terms
Unique terms	Simplified Term	Description	Return to Table Of Contents
[truncated: 972 more rows]

## Sheet: 1809
GO.ID	Term	Annotated	Significant	Expected	Fisher	FDR	Simplified Term	Description		Return to Table Of Contents	Simplified Term	#
[truncated: 635 more rows]

[truncated: 27 more sheets: 2760, 2337, 1461, 2567, 2012, 1007, 774, 3372, 792, 835, 2638, 954, 1002, 855, 1251, 1820, 2177, 2004, 1969, 2602 …]
